# Supplementary material for: Conservation vs. variation of dinucleotide frequencies across bacterial and archaeal genomes: evolutionary implications
Source: Front Microbiol. 2013 Sep 6;4:269. doi: 10.3389/fmicb.2013.00269 (PMC3764401; doi:10.3389/fmicb.2013.00269)
Supplement: Supplementary material 1 — List of archaeal and bacterial genomes analyzed. Excel spreadsheet containing the list and related information of the archaeal and bacterial genomes studied. [file DataSheet1.XLS]

## Sheet: List
Supplementary material 1. List of archaeal and bacterial genomes analyzed
Prokaryotic genome (species name)	RefSeq accession number	Domaina	Genome size (bp)	GC content
[Cellvibrio] gilvus ATCC 13127	NC_015671.1		3526441	0.738129
[Ruminococcus] obeum	FP929054.1		3757491	0.417495
[Ruminococcus] torques	FP929055.1		3341681	0.401424
Acaryochloris marina MBIC11017	NC_009925.1		6503724	0.472539
Acetobacter pasteurianus IFO 3283-03	NC_017100.1		2907287	0.530376
Acetobacterium woodii DSM 1030	NC_016894.1		4044777	0.393381
Acetohalobium arabaticum DSM 5501	NC_014378.1		2469596	0.366313
Acholeplasma laidlawii PG-8A	NC_010163.1		1496992	0.319278
Achromobacter xylosoxidans A8	NC_014640.1		7013095	0.659876
Acidaminococcus fermentans DSM 20731	NC_013740.1		2329769	0.558427
Acidaminococcus intestini RyC-MR95	NC_016077.1		2487765	0.500206
Acidianus hospitalis W1	NC_015518.1	A	2137654	0.341481
Acidilobus saccharovorans 345-15	NC_014374.1	A	1496453	0.572174
Acidimicrobium ferrooxidans DSM 10331	NC_013124.1		2158157	0.682893
Acidiphilium cryptum JF-5	NC_009484.1		3389227	0.679927
Acidiphilium multivorum AIU301	NC_015186.1		3749411	0.675792
Acidithiobacillus caldus SM-1	NC_015850.1		2932225	0.613186
Acidithiobacillus ferrivorans SS3	NC_015942.1		3207552	0.565943
Acidithiobacillus ferrooxidans ATCC 53993	NC_011206.1		2885038	0.588505
Acidobacterium capsulatum ATCC 51196	NC_012483.1		4127356	0.60497
Acidothermus cellulolyticus 11B	NC_008578.1		2443540	0.669074
Acidovorax avenae subsp. avenae ATCC 19860	NC_015138.1		5482170	0.68821
Acidovorax citrulli AAC00-1	NC_008752.1		5352772	0.685323
Acidovorax ebreus TPSY	NC_011992.1		3796573	0.66834
Acidovorax sp. JS42	NC_008782.1		4448856	0.661725
Acidovorax sp. KKS102	NC_018708.1		5196935	0.649185
Aciduliprofundum boonei T469	NC_013926.1	A	1486778	0.39158
Aciduliprofundum sp. MAR08-339	CP003168.1	A	1437090	0.441295
Acinetobacter baumannii ATCC 17978	NC_009085.1		3976747	0.389408
Acinetobacter calcoaceticus PHEA-2	NC_016603.1		3862530	0.38824
Acinetobacter lwoffii WJ10621	NZ_CM001194.1		3184320	0.415102
Acinetobacter oleivorans DR1	NC_014259.1		4152543	0.387321
Acinetobacter sp. ADP1	NC_005966.1		3598621	0.404296
Actinobacillus pleuropneumoniae serovar 5b str. L20	NC_009053.1		2274482	0.412995
Actinobacillus succinogenes 130Z	NC_009655.1		2319663	0.449186
Actinobacillus suis H91-0380	NC_018690.1		2484940	0.402383
Actinoplanes missouriensis 431	NC_017093.1		8564339	0.708353
Actinoplanes sp. SE50/110	NC_017803.1		9239851	0.713172
Actinosynnema mirum DSM 43827	NC_013093.1		8248144	0.737089
Advenella kashmirensis WT001	NC_017964.1		4365995	0.548832
Aequorivita sublithincola DSM 14238	NC_018013.1		3520671	0.361913
Aerococcus urinae ACS-120-V-Col10a	NC_015278.1		2080974	0.418829
Aeromicrobium marinum DSM 15272	NZ_CM001024.1		3079840	0.710778
Aeromonas hydrophila subsp. hydrophila ATCC 7966	NC_008570.1		4744448	0.615484
Aeromonas salmonicida subsp. salmonicida A449	NC_009348.1		4702402	0.585112
Aeromonas veronii B565	NC_015424.1		4551783	0.58719
Aeropyrum pernix K1	NC_000854.2	A	1669696	0.563113
Aggregatibacter actinomycetemcomitans D7S-1	NC_017846.1		2309073	0.443135
Aggregatibacter aphrophilus NJ8700	NC_012913.1		2313035	0.42231
Agrobacterium radiobacter K84	NC_011983.1, NC_011985.1		6656043	0.601081
Agrobacterium sp. H13-3	NC_015183.1, NC_015508.1		4972219	0.586769
Agrobacterium tumefaciens str. C58	NC_003062.2, NC_003063.2		4917157	0.593332
Agrobacterium vitis S4	NC_011988.1, NC_011989.1		5009562	0.576219
Akkermansia muciniphila ATCC BAA-835	NC_010655.1		2664102	0.557624
Alcanivorax borkumensis SK2	NC_008260.1		3120143	0.547278
Alcanivorax dieselolei B5	NC_018691.1		4928223	0.616316
Algoriphagus sp. PR1	NZ_CM001023.1		4787724	0.386858
Alicycliphilus denitrificans BC	NC_014910.1		4637013	0.682785
Alicyclobacillus acidocaldarius subsp. acidocaldarius Tc-4-1	NC_017167.1		3124048	0.615232
Aliivibrio salmonicida LFI1238	NC_011312.1, NC_011313.1		4531626	0.389646
Alistipes finegoldii DSM 17242	NC_018011.1		3734239	0.566457
Alistipes shahii WAL 8301	FP929032.1		3763317	0.558194
Alkalilimnicola ehrlichii MLHE-1	NC_008340.1		3275944	0.675313
Alkaliphilus metalliredigens QYMF	NC_009633.1		4929566	0.36822
Alkaliphilus oremlandii OhILAs	NC_009922.1		3123558	0.362573
Allochromatium vinosum DSM 180	NC_013851.1		3526903	0.643726
alpha proteobacterium HIMB5	NC_018643.1		1343202	0.286319
alpha proteobacterium HIMB59	NC_018644.1		1410127	0.322633
Alteromonas macleodii str. 'Deep ecotype'	NC_011138.2		4448980	0.448853
Alteromonas sp. SN2	NC_015554.1		4972148	0.435068
Aminobacterium colombiense DSM 12261	NC_014011.1		1980592	0.453069
Aminomonas paucivorans DSM 12260	NZ_CM001022.1		2630170	0.675832
Ammonifex degensii KC4	NC_013385.1		2129237	0.594484
Amphibacillus xylanus NBRC 15112	NC_018704.1		2569486	0.357183
Amycolatopsis mediterranei U32	NC_014318.1		10236715	0.712928
Amycolicicoccus subflavus DQS3-9A1	NC_015564.1		4738809	0.622442
Anabaena cylindrica PCC 7122	NC_019771.1		6395836	0.387961
Anabaena sp. 90	NC_019427.1, NC_019439.1		5149229	0.381219
Anabaena variabilis ATCC 29413	NC_007413.1, NC_014000.1		6402878	0.414506
Anaerobaculum mobile DSM 13181	NC_018024.1		2160700	0.479681
Anaerococcus prevotii DSM 20548	NC_013171.1		1883067	0.360688
Anaerolinea thermophila UNI-1	NC_014960.1		3532378	0.538497
Anaeromyxobacter dehalogenans 2CP-C	NC_007760.1		5013479	0.749053
Anaeromyxobacter sp. Fw109-5	NC_009675.1		5277990	0.735314
Anaeromyxobacter sp. K	NC_011145.1		5061632	0.748407
Anaplasma centrale str. Israel	NC_013532.1		1206806	0.499849
Anaplasma marginale str. St. Maries	NC_004842.2		1197687	0.497627
Anaplasma phagocytophilum HZ	NC_007797.1		1471282	0.416359
Anoxybacillus flavithermus WK1	NC_011567.1		2846746	0.417768
Aquifex aeolicus VF5	NC_000918.1		1551335	0.434762
Arcanobacterium haemolyticum DSM 20595	NC_014218.1		1986154	0.531332
Archaeoglobus fulgidus DSM 4304	NC_000917.1	A	2178400	0.485817
Archaeoglobus profundus DSM 5631	NC_013741.1	A	1560622	0.420084
Archaeoglobus veneficus SNP6	NC_015320.1	A	1901943	0.47049
Arcobacter butzleri RM4018	NC_009850.1		2341251	0.270452
Arcobacter nitrofigilis DSM 7299	NC_014166.1		3192235	0.283609
Arcobacter sp. L	NC_017192.1		2945673	0.265637
Aromatoleum aromaticum EbN1	NC_006513.1		4296230	0.651215
Arthrobacter arilaitensis Re117	NC_014550.1		3859257	0.592865
Arthrobacter aurescens TC1	NC_008711.1		4597686	0.62343
Arthrobacter chlorophenolicus A6	NC_011886.1		4395537	0.662797
Arthrobacter phenanthrenivorans Sphe3	NC_015145.1		4250414	0.655849
Arthrobacter sp. FB24	NC_008541.1		4698945	0.654662
Arthrobacter sp. Rue61a	NC_018531.1		4736495	0.623168
Arthrospira platensis NIES-39	AP011615.1		6788435	0.436504
Aster yellows witches'-broom phytoplasma AYWB	NC_007716.1		706569	0.268863
Asticcacaulis excentricus CB 48	NC_014816.1, NC_014817.1		3904170	0.595814
Atopobium parvulum DSM 20469	NC_013203.1		1543805	0.456866
Azoarcus sp. BH72	NC_008702.1		4376040	0.679164
Azorhizobium caulinodans ORS 571	NC_009937.1		5369772	0.67319
Azospirillum brasilense Sp245	NC_016617.1		3023440	0.685631
Azospirillum lipoferum 4B	NC_016622.1		2988332	0.67605
Azospirillum sp. B510	NC_013854.1		3311395	0.677602
Azotobacter vinelandii DJ	NC_012560.1		5365318	0.656755
Bacillus amyloliquefaciens FZB42	NC_009725.1		3918589	0.464757
Bacillus anthracis str. Ames	NC_003997.3		5227293	0.353768
Bacillus cellulosilyticus DSM 2522	NC_014829.1		4681672	0.36522
Bacillus cereus ATCC 14579	NC_004722.1		5411809	0.352806
Bacillus clausii KSM-K16	NC_006582.1		4303871	0.447533
Bacillus coagulans 2-6	NC_015634.1		3073079	0.47292
Bacillus cytotoxicus NVH 391-98	NC_009674.1		4087024	0.358768
Bacillus halodurans C-125	NC_002570.2		4202352	0.436855
Bacillus licheniformis DSM 13 = ATCC 14580	NC_006270.3		4222597	0.461944
Bacillus megaterium DSM 319	NC_014103.1		5097447	0.381316
Bacillus megaterium WSH-002	NC_016070.1		1841542	0.551283
Bacillus mycoides Rock3-17	NZ_CM000744.1		5713954	0.351942
Bacillus pseudofirmus OF4	NC_013791.2		3858997	0.402674
Bacillus pseudomycoides DSM 12442	NZ_CM000745.1		5782514	0.351821
Bacillus pumilus SAFR-032	NC_009848.1		3704465	0.412869
Bacillus selenitireducens MLS10	NC_014219.1		3592487	0.4867
Bacillus sp. JS	NC_017743.1		4120406	0.439268
Bacillus subtilis BEST7613	NC_019948.1		7585470	0.457272
Bacillus subtilis subsp. subtilis str. 168	NC_000964.3		4215606	0.435144
Bacillus thuringiensis serovar konkukian str. 97-27	NC_005957.1		5237682	0.354053
Bacillus weihenstephanensis KBAB4	NC_010184.1		5262775	0.355616
Bacteriovorax marinus SJ	NC_016620.1		3435933	0.367473
Bacteroides coprosuis DSM 18011	NZ_CM001167.1		2991798	0.349898
Bacteroides fragilis NCTC 9343	NC_003228.3		5205140	0.431906
Bacteroides helcogenes P 36-108	NC_014933.1		3998906	0.447175
Bacteroides salanitronis DSM 18170	NC_015164.1		4242803	0.466487
Bacteroides thetaiotaomicron VPI-5482	NC_004663.1		6260361	0.428372
Bacteroides uniformis	NC_006373.1		10276	0.402394
Bacteroides vulgatus ATCC 8482	NC_009614.1		5163189	0.422015
Bacteroides xylanisolvens XB1A	FP929033.1		5976145	0.406655
Bartonella bacilliformis KC583	NC_008783.1		1445021	0.382387
Bartonella clarridgeiae 73	NC_014932.1		1522743	0.35727
Bartonella grahamii as4aup	NC_012846.1		2341328	0.380572
Bartonella henselae str. Houston-1	NC_005956.1		1931047	0.382303
Bartonella quintana str. Toulouse	NC_005955.1		1581384	0.387968
Bartonella tribocorum CIP 105476	NC_010161.1		2619061	0.388561
Baumannia cicadellinicola str. Hc (Homalodisca coagulata)	NC_007984.1		686194	0.332348
Bdellovibrio bacteriovorus HD100	NC_005363.1		3782950	0.506455
Beijerinckia indica subsp. indica ATCC 9039	NC_010581.1		4170153	0.570599
Belliella baltica DSM 15883	NC_018010.1		4196595	0.368131
Beutenbergia cavernae DSM 12333	NC_012669.1		4669183	0.731166
Bifidobacterium adolescentis ATCC 15703	NC_008618.1		2089645	0.591843
Bifidobacterium animalis subsp. lactis Bi-07	NC_017867.1		1938822	0.604819
Bifidobacterium asteroides PRL2011	NC_018720.1		2167304	0.600536
Bifidobacterium bifidum BGN4	NC_017999.1		2223664	0.626482
Bifidobacterium breve ACS-071-V-Sch8b	NC_017218.1		2327492	0.58727
Bifidobacterium dentium Bd1	NC_013714.1		2636367	0.585367
Bifidobacterium longum NCC2705	NC_004307.2		2256640	0.601198
Blastococcus saxobsidens	NC_016943.1		4875340	0.72948
Blattabacterium sp. (Blaberus giganteus)	NC_017924.1		629165	0.256724
Blattabacterium sp. (Blattella germanica) str. Bge	NC_013454.1		636850	0.271417
Blattabacterium sp. (Cryptocercus punctulatus) str. Cpu	NC_016621.1		605745	0.238468
Blattabacterium sp. (Mastotermes darwiniensis) str. MADAR	NC_016146.1		587248	0.27479
Blattabacterium sp. (Periplaneta americana) str. BPLAN	NC_013418.2		636994	0.282109
Bordetella avium 197N	NC_010645.1		3732255	0.615826
Bordetella bronchiseptica RB50	NC_002927.3		5339179	0.68077
Bordetella parapertussis 12822	NC_002928.3		4773551	0.681
Bordetella pertussis Tohama I	NC_002929.2		4086189	0.677206
Bordetella petrii DSM 12804	NC_010170.1		5287950	0.654828
Borrelia afzelii PKo	NC_008277.1		905394	0.283111
Borrelia bissettii DN127	NC_015921.1		900755	0.287028
Borrelia burgdorferi B31	NC_001318.1		910724	0.285933
Borrelia crocidurae str. Achema	NC_017808.1		919477	0.275522
Borrelia duttonii Ly	NC_011229.1		931674	0.27586
Borrelia garinii PBi	NC_006156.1		904246	0.283048
Borrelia hermsii DAH	NC_010673.1		922307	0.298277
Borrelia recurrentis A1	NC_011244.1		930981	0.275182
Borrelia turicatae 91E135	NC_008710.1		917330	0.29119
Borrelia valaisiana VS116	NZ_ABCY02000001.1		913294	0.281011
Brachybacterium faecium DSM 4810	NC_013172.1		3614992	0.720458
Brachyspira hyodysenteriae WA1	NC_012225.1		3000694	0.270627
Brachyspira intermedia PWS/A	NC_017243.1		3304788	0.272187
Brachyspira murdochii DSM 12563	NC_014150.1		3241804	0.277514
Brachyspira pilosicoli 95/1000	NC_014330.1		2586443	0.27897
Bradyrhizobiaceae bacterium SG-6C	NZ_CM001195.1		4336393	0.617148
Bradyrhizobium japonicum USDA 110	NC_004463.1		9105828	0.640594
Bradyrhizobium sp. BTAi1	NC_009485.1		8264687	0.649201
Bradyrhizobium sp. ORS 278	NC_009445.1		7456587	0.655104
Bradyrhizobium sp. S23321	NC_017082.1		7231841	0.64298
Bradyrhizobium sp. WSM471	NZ_CM001442.1		7784016	0.634048
Brenneria sp. EniD312	NZ_CM001230.1		4943773	0.558515
Brevibacillus brevis NBRC 100599	NC_012491.1		6296436	0.472736
Brevundimonas subvibrioides ATCC 15264	NC_014375.1		3445263	0.684227
Brucella abortus bv. 1 str. 9-941	NC_006932.1, NC_006933.1		3286445	0.572193
Brucella canis ATCC 23365	NC_010103.1, NC_010104.1		3312769	0.572427
Brucella melitensis bv. 1 str. 16M	NC_003317.1, NC_003318.1		3294931	0.572223
Brucella microti CCM 4915	NC_013118.1, NC_013119.1		3337369	0.572543
Brucella ovis ATCC 25840	NC_009504.1, NC_009505.1		3275590	0.571946
Brucella pinnipedialis B2/94	NC_015857.1, NC_015858.1		3399268	0.571989
Brucella suis 1330	NC_004310.3, NC_004311.2		3315175	0.572513
Buchnera aphidicola (Cinara tujafilina)	NC_015662.1		444925	0.23032
Buchnera aphidicola BCc	NC_008513.1		416380	0.20097
Buchnera aphidicola str. APS (Acyrthosiphon pisum)	NC_002528.1		640681	0.263125
Buchnera aphidicola str. Bp (Baizongia pistaciae)	NC_004545.1		615980	0.253414
Buchnera aphidicola str. Sg (Schizaphis graminum)	NC_004061.1		641454	0.253306
Buchnera aphidicola str. Ua (Uroleucon ambrosiae)	NC_017259.1		615380	0.241357
Burkholderia ambifaria AMMD	NC_008390.1, NC_008391.1, NC_008392.1		7484986	0.667807
Burkholderia cenocepacia AU 1054	NC_008060.1, NC_008061.1, NC_008062.1		7279116	0.669251
Burkholderia cepacia GG4	NC_018513.1, NC_018514.1		6467321	0.666849
Burkholderia gladioli BSR3	NC_015376.1, NC_015381.1		8114449	0.67984
Burkholderia glumae BGR1	NC_012721.2, NC_012724.2		6733840	0.683858
Burkholderia mallei ATCC 23344	NC_006348.1, NC_006349.2		5835527	0.684855
Burkholderia multivorans ATCC 17616	NC_010084.1, NC_010086.1, NC_010087.1		6841200	0.668171
Burkholderia phenoliruptrix BR3459a	NC_018672.1, NC_018695.1		6865712	0.636067
Burkholderia phymatum STM815	NC_010622.1, NC_010623.1		6176561	0.627215
Burkholderia phytofirmans PsJN	NC_010676.1, NC_010681.1		8093536	0.623464
Burkholderia pseudomallei K96243	NC_006350.1, NC_006351.1		7247547	0.680587
Burkholderia rhizoxinica HKI 454	NC_014722.1		2755309	0.612102
Burkholderia sp. 383	NC_007509.1, NC_007510.1, NC_007511.1		8676277	0.662724
Burkholderia sp. CCGE1001	NC_015136.1, NC_015137.1		6833751	0.636306
Burkholderia sp. CCGE1002	NC_014117.1, NC_014118.1, NC_014119.1		7395722	0.635377
Burkholderia sp. CCGE1003	NC_014539.1, NC_014540.1		7043595	0.632457
Burkholderia sp. KJ006	NC_017920.1, NC_017921.1, NC_017922.1		6584551	0.672351
Burkholderia sp. YI23	NC_016589.1, NC_016590.1, NC_016625.1		6473869	0.636517
Burkholderia thailandensis E264	NC_007650.1, NC_007651.1		6723972	0.676281
Burkholderia vietnamiensis G4	NC_009254.1, NC_009255.1, NC_009256.1		7305580	0.665926
Burkholderia xenovorans LB400	NC_007951.1, NC_007952.1, NC_007953.1		9731138	0.626278
Burkholderiales bacterium JOSHI_001	NZ_CM001438.1		5600627	0.687569
butyrate-producing bacterium SS3/4	FP929062.1		3601020	0.463547
butyrate-producing bacterium SSC/2	FP929061.1		3114788	0.362764
Butyrivibrio fibrisolvens	FP929036.1		3164379	0.378929
Butyrivibrio proteoclasticus B316	NC_014387.1, NC_014388.1		3857162	0.401993
Caldicellulosiruptor bescii DSM 6725	NC_012034.1		2919718	0.351725
Caldicellulosiruptor hydrothermalis 108	NC_014652.1		2770676	0.361148
Caldicellulosiruptor kristjanssonii 177R1B	NC_014721.1		2786473	0.360975
Caldicellulosiruptor kronotskyensis 2002	NC_014720.1		2843785	0.350959
Caldicellulosiruptor lactoaceticus 6A	NC_015949.1		2674809	0.361307
Caldicellulosiruptor obsidiansis OB47	NC_014392.1		2532343	0.352433
Caldicellulosiruptor owensensis OL	NC_014657.1		2428903	0.354388
Caldicellulosiruptor saccharolyticus DSM 8903	NC_009437.1		2970275	0.352541
Caldilinea aerophila DSM 14535 = NBRC 104270	NC_017079.1		5144873	0.587671
Caldisericum exile AZM16c01	NC_017096.1		1558103	0.353749
Caldisphaera lagunensis DSM 15908	NC_019791.1	A	1546846	0.30034
Calditerrivibrio nitroreducens DSM 19672	NC_014758.1		2157835	0.35753
Caldithrix abyssi DSM 13497	NZ_CM001402.1		4955439	0.45095
Caldivirga maquilingensis IC-167	NC_009954.1	A	2077567	0.430958
Calothrix sp. PCC 6303	NC_019751.1		6767834	0.397958
Calothrix sp. PCC 7507	NC_019682.1		7023215	0.422472
Campylobacter concisus 13826	NC_009802.1		2052007	0.394289
Campylobacter curvus 525.92	NC_009715.1		1971264	0.445353
Campylobacter fetus subsp. fetus 82-40	NC_008599.1		1773615	0.333075
Campylobacter hominis ATCC BAA-381	NC_009714.1		1711273	0.317332
Campylobacter jejuni subsp. jejuni NCTC 11168 = ATCC 700819	NC_002163.1		1641481	0.305486
Campylobacter lari RM2100	NC_012039.1		1525460	0.297035
Candidatus Accumulibacter phosphatis clade IIA str. UW-1	NC_013194.1		5058518	0.64111
Candidatus Amoebophilus asiaticus 5a2	NC_010830.1		1884364	0.35045
Candidatus Arthromitus sp. SFB-mouse-Japan	NC_015913.1		1620005	0.282602
Candidatus Arthromitus sp. SFB-mouse-Yit	NC_017294.1		1586397	0.281078
Candidatus Arthromitus sp. SFB-rat-Yit	NC_016012.1		1515556	0.279789
Candidatus Azobacteroides pseudotrichonymphae genomovar. CFP2	NC_011565.1		1114206	0.326575
Candidatus Blochmannia floridanus	NC_005061.1		705557	0.273832
Candidatus Blochmannia pennsylvanicus str. BPEN	NC_007292.1		791654	0.295647
Candidatus Blochmannia vafer str. BVAF	NC_014909.2		722585	0.275082
Candidatus Carsonella ruddii HC isolate Thao2000	NC_018416.1		166163	0.141776
Candidatus Carsonella ruddii PV	NC_008512.1		159662	0.165644
Candidatus Chloracidobacterium thermophilum B	NC_016024.1, NC_016025.1		3695372	0.613378
Candidatus Cloacamonas acidaminovorans	NS_000195.1		2246820	0.378735
Candidatus Desulforudis audaxviator MP104C	NC_010424.1		2349476	0.608471
Candidatus Hamiltonella defensa 5AT (Acyrthosiphon pisum)	NC_012751.1		2110331	0.403232
Candidatus Hodgkinia cicadicola Dsem	NC_012960.1		143795	0.583852
Candidatus Korarchaeum cryptofilum OPF8	NC_010482.1	A	1590757	0.490007
Candidatus Koribacter versatilis Ellin345	NC_008009.1		5650368	0.583838
Candidatus Liberibacter asiaticus str. psy62	NC_012985.3		1227328	0.364686
Candidatus Liberibacter solanacearum CLso-ZC1	NC_014774.1		1258278	0.352409
Candidatus Midichloria mitochondrii IricVA	NC_015722.1		1183732	0.365535
Candidatus Moranella endobia PCIT	NC_015735.1		538294	0.435188
Candidatus Mycoplasma haemolamae str. Purdue	NC_018219.1		756845	0.392707
Candidatus Mycoplasma haemominutum 'Birmingham 1'	HE613254.1		513880	0.355227
Candidatus Nitrosoarchaeum limnia SFB1	NZ_CM001158.1	A	1772718	0.319217
Candidatus Nitrosopumilus koreensis AR1	NC_018655.1	A	1639964	0.341832
Candidatus Nitrosopumilus sp. AR2	NC_018656.1	A	1690905	0.335887
Candidatus Nitrososphaera gargensis Ga9.2	NC_018719.1	A	2833868	0.483472
Candidatus Nitrospira defluvii	NC_014355.1		4317083	0.590266
Candidatus Pelagibacter sp. IMCC9063	NC_015380.1		1284727	0.316707
Candidatus Pelagibacter ubique HTCC1062	NC_007205.1		1308759	0.296831
Candidatus Phytoplasma australiense	NC_010544.1		879959	0.274247
Candidatus Phytoplasma mali	NC_011047.1		601943	0.213937
Candidatus Portiera aleyrodidarum BT-B	NC_018507.1		358242	0.261736
Candidatus Protochlamydia amoebophila UWE25	NC_005861.1		2414465	0.347173
Candidatus Puniceispirillum marinum IMCC1322	NC_014010.1		2753527	0.488537
Candidatus Rickettsia amblyommii str. GAT-30V	NC_017028.1		1407796	0.324314
Candidatus Riesia pediculicola USDA	NC_014109.1		574390	0.284826
Candidatus Ruthia magnifica str. Cm (Calyptogena magnifica)	NC_008610.1		1160782	0.340334
Candidatus Solibacter usitatus Ellin6076	NC_008536.1		9965640	0.619025
Candidatus Sulcia muelleri CARI	NC_014499.1		276511	0.211326
Candidatus Sulcia muelleri GWSS	NC_010118.1		245530	0.224408
Candidatus Tremblaya princeps PCVAL	NC_017293.1		138931	0.588314
Candidatus Vesicomyosocius okutanii HA	NC_009465.1		1022154	0.315949
Candidatus Zinderia insecticola CARI	NC_014497.1		208564	0.135388
Capnocytophaga canimorsus Cc5	NC_015846.1		2571406	0.361094
Capnocytophaga ochracea DSM 7271	NC_013162.1		2612925	0.39588
Carboxydothermus hydrogenoformans Z-2901	NC_007503.1		2401520	0.420497
Carnobacterium sp. 17-4	NC_015391.1		2635294	0.352519
Catenulispora acidiphila DSM 44928	NC_013131.1		10467782	0.697671
Caulobacter crescentus CB15	NC_002696.2		4016947	0.67214
Caulobacter segnis ATCC 21756	NC_014100.1		4655622	0.676669
Caulobacter sp. K31	NC_010338.1		5477872	0.674633
Cellulomonas fimi ATCC 484	NC_015514.1		4266344	0.747243
Cellulomonas flavigena DSM 20109	NC_014151.1		4123179	0.742936
Cellulophaga algicola DSM 14237	NC_014934.1		4888353	0.337662
Cellulophaga lytica DSM 7489	NC_015167.1		3765936	0.321109
Cellvibrio japonicus Ueda107	NC_010995.1		4576573	0.519912
Cenarchaeum symbiosum A	NC_014820.1	A	2045086	0.573734
Chamaesiphon minutus PCC 6605	NC_019697.1		6284095	0.457272
Chelativorans sp. BNC1	NC_008254.1		4412446	0.610668
Chitinophaga pinensis DSM 2588	NC_013132.1		9127347	0.452271
Chlamydia muridarum Nigg	NC_002620.2		1072950	0.403365
Chlamydia psittaci CP3	NC_018625.1		1168150	0.390553
Chlamydia trachomatis D/UW-3/CX	NC_000117.1		1042519	0.413073
Chlamydophila abortus S26/3	NC_004552.2		1144377	0.398664
Chlamydophila caviae GPIC	NC_003361.3		712426	0.393026
Chlamydophila felis Fe/C-56	NC_007899.1		1166239	0.393754
Chlamydophila pecorum E58	NC_015408.1		1106197	0.41076
Chlamydophila pneumoniae J138	NC_002491.1		1226565	0.405815
Chlamydophila psittaci 08DC60	NC_017290.1		1172032	0.390541
Chlorobaculum parvum NCIB 8327	NC_011027.1		2289249	0.557961
Chlorobium chlorochromatii CaD3	NC_007514.1		2572079	0.442782
Chlorobium limicola DSM 245	NC_010803.1		2763181	0.513168
Chlorobium luteolum DSM 273	NC_007512.1		2364842	0.5733
Chlorobium phaeobacteroides DSM 266	NC_008639.1		3133902	0.483514
Chlorobium phaeovibrioides DSM 265	NC_009337.1		1966858	0.529917
Chlorobium tepidum TLS	NC_002932.3		2154946	0.565296
Chloroflexus aggregans DSM 9485	NC_011831.1		4684931	0.564285
Chloroflexus aurantiacus J-10-fl	NC_010175.1		5258541	0.566972
Chloroflexus sp. Y-400-fl	NC_012032.1		5268950	0.566819
Chloroherpeton thalassium ATCC 35110	NC_011026.1		3293456	0.450389
Chromobacterium violaceum ATCC 12472	NC_005085.1		4751080	0.648337
Chromohalobacter salexigens DSM 3043	NC_007963.1		3696649	0.639119
Chroococcidiopsis thermalis PCC 7203	NC_019695.1		6315792	0.444403
Citrobacter koseri ATCC BAA-895	NC_009792.1		4720462	0.538278
Citrobacter rodentium ICC168	NC_013716.1		5346659	0.547222
Clavibacter michiganensis subsp. michiganensis NCPPB 382	NC_009480.1		3297891	0.726642
Clostridiales genomosp. BVAB3 str. UPII9-5	NC_013895.2		1809746	0.442113
Clostridium acetobutylicum ATCC 824	NC_003030.1		3940880	0.309258
Clostridium acidurici 9a	NC_018664.1		3105335	0.299346
Clostridium beijerinckii NCIMB 8052	NC_009617.1		6000632	0.298556
Clostridium botulinum A str. ATCC 19397	NC_009697.1		3863450	0.282053
Clostridium cellulolyticum H10	NC_011898.1		4068724	0.37404
Clostridium cellulovorans 743B	NC_014393.1		5262222	0.312094
Clostridium cf. saccharolyticum K10	FP929037.1		3769775	0.481339
Clostridium clariflavum DSM 19732	NC_016627.1		4897678	0.357172
Clostridium difficile 630	NC_009089.1		4290252	0.290605
Clostridium kluyveri DSM 555	NC_009706.1		3964618	0.320204
Clostridium lentocellum DSM 5427	NC_015275.1		4714237	0.343246
Clostridium ljungdahlii DSM 13528	NC_014328.1		4630065	0.311059
Clostridium novyi NT	NC_008593.1		2547720	0.288557
Clostridium perfringens str. 13	NC_003366.1		3031430	0.285661
Clostridium phytofermentans ISDg	NC_010001.1		4847594	0.353485
Clostridium saccharolyticum WM1	NC_014376.1		4662871	0.450047
Clostridium sp. BNL1100	NC_016791.1		4613747	0.372557
Clostridium sp. DL-VIII	NZ_CM001240.1		6477357	0.300996
Clostridium sp. SY8519	NC_015737.1		2835737	0.507405
Clostridium sticklandii DSM 519	NC_014614.1		2715461	0.332997
Clostridium tetani E88	NC_004557.1		2799251	0.287493
Clostridium thermocellum ATCC 27405	NC_009012.1		3843301	0.389866
Collimonas fungivorans Ter331	NC_015856.1		5186898	0.59556
Colwellia psychrerythraea 34H	NC_003910.7		5373180	0.380054
Comamonas testosteroni CNB-2	NC_013446.1		5373643	0.61439
Conexibacter woesei DSM 14684	NC_013739.1		6359369	0.727334
Coprococcus catus GD/7	FP929038.1		3522704	0.424291
Coprococcus sp. ART55/1	FP929039.1		3123007	0.410813
Coprothermobacter proteolyticus DSM 5265	NC_011295.1		1424912	0.447701
Coraliomargarita akajimensis DSM 45221	NC_014008.1		3750771	0.536018
Corallococcus coralloides DSM 2259	NC_017030.1		10080619	0.698969
Coriobacterium glomerans PW2	NC_015389.1		2115681	0.603935
Corynebacterium aurimucosum ATCC 700975	NC_012590.1		2790189	0.606342
Corynebacterium diphtheriae NCTC 13129	NC_002935.2		2488635	0.534785
Corynebacterium efficiens YS-314	NC_004369.1		3147090	0.6314
Corynebacterium genitalium ATCC 33030	NZ_CM000961.1		2349953	0.627264
Corynebacterium glutamicum ATCC 13032	NC_003450.3		3309401	0.538103
Corynebacterium jeikeium K411	NC_007164.1		2462499	0.613954
Corynebacterium kroppenstedtii DSM 44385	NC_012704.1		2446804	0.574599
Corynebacterium pseudotuberculosis 31	NC_017730.1		2297010	0.52164
Corynebacterium resistens DSM 45100	NC_015673.1		2601311	0.570919
Corynebacterium ulcerans BR-AD22	NC_015683.1		2606374	0.533997
Corynebacterium urealyticum DSM 7109	NC_010545.1		2369219	0.641852
Corynebacterium variabile DSM 44702	NC_015859.1		3433007	0.671459
Coxiella burnetii RSA 493	NC_002971.3		1995281	0.426605
Crinalium epipsammum PCC 9333	NC_019753.1		5315554	0.401621
Croceibacter atlanticus HTCC2559	NC_014230.1		2952962	0.339
Cronobacter sakazakii ATCC BAA-894	NC_009778.1		4368373	0.567671
Cronobacter turicensis z3032	NC_013282.2		4384463	0.57417
Cryptobacterium curtum DSM 15641	NC_013170.1		1617804	0.509115
Cupriavidus metallidurans CH34	NC_007973.1		3848220	0.637956
Cupriavidus necator N-1	NC_015723.1, NC_015726.1		6557542	0.665707
Cupriavidus taiwanensis LMG 19424	NC_010528.1, NC_010530.1		5919322	0.676792
Cyanobacterium aponinum PCC 10605	NC_019776.1		4114099	0.349583
Cyanobacterium stanieri PCC 7202	NC_019778.1		3163381	0.386647
cyanobacterium UCYN-A	NC_013771.1		1443806	0.311168
Cyanobium gracile PCC 6307	NC_019675.1		3342364	0.687072
Cyanothece sp. ATCC 51142	NC_010546.1, NC_010547.1		5363972	0.379309
Cyanothece sp. PCC 7424	NC_011729.1		5942652	0.38609
Cyanothece sp. PCC 7425	NC_011884.1		5374574	0.507885
Cyanothece sp. PCC 7822	NC_014501.1		6091620	0.402226
Cyanothece sp. PCC 8801	NC_011726.1		4679413	0.397611
Cyanothece sp. PCC 8802	NC_013161.1		4669813	0.398213
Cyclobacterium marinum DSM 745	NC_015914.1		6221273	0.381461
Cycloclasticus sp. P1	NC_018697.1		2363215	0.419989
Cylindrospermum stagnale PCC 7417	NC_019757.1		7003560	0.423024
Cytophaga hutchinsonii ATCC 33406	NC_008255.1		4433218	0.388465
Dactylococcopsis salina PCC 8305	NC_019780.1		3781008	0.424384
Dechloromonas aromatica RCB	NC_007298.1		4501104	0.592472
Dechlorosoma suillum PS	NC_016616.1		3806980	0.653676
Deferribacter desulfuricans SSM1	NC_013939.1		2234389	0.311183
Dehalobacter sp. CF	CP003870.1		3092048	0.443081
Dehalobacter sp. DCA	NC_018866.1		3069953	0.446066
Dehalococcoides ethenogenes 195	NC_002936.3		1469720	0.488503
Dehalococcoides sp. BAV1	NC_009455.1		1341892	0.471726
Dehalococcoides sp. CBDB1	NC_007356.1		1395502	0.470259
Dehalococcoides sp. GT	NC_013890.1		1360154	0.473145
Dehalococcoides sp. VS	NC_013552.1		1413462	0.472714
Dehalogenimonas lykanthroporepellens BL-DC-9	NC_014314.1		1686510	0.550444
Deinococcus deserti VCD115	NC_012526.1		2819842	0.633882
Deinococcus geothermalis DSM 11300	NC_008025.1		2467205	0.666362
Deinococcus gobiensis I-0	NC_017790.1		2428779	0.708689
Deinococcus maricopensis DSM 21211	NC_014958.1		3498530	0.69825
Deinococcus peraridilitoris DSM 19664	NC_019793.1		3881839	0.639744
Deinococcus proteolyticus MRP	NC_015161.1		2147060	0.661627
Deinococcus radiodurans R1	NC_001263.1, NC_001264.1		3060986	0.66967
Delftia acidovorans SPH-1	NC_010002.1		6767514	0.664763
Delftia sp. Cs1-4	NC_015563.1		6685842	0.66718
Denitrovibrio acetiphilus DSM 12809	NC_013943.1		3222077	0.425366
Desulfarculus baarsii DSM 2075	NC_014365.1		3655731	0.657035
Desulfatibacillum alkenivorans AK-01	NC_011768.1		6517073	0.544846
Desulfitobacterium dehalogenans ATCC 51507	NC_018017.1		4321753	0.449692
Desulfitobacterium dichloroeliminans LMG P-21439	NC_019903.1		3624449	0.442179
Desulfitobacterium hafniense Y51	NC_007907.1		5727534	0.473599
Desulfobacca acetoxidans DSM 11109	NC_015388.1		3282536	0.528911
Desulfobacter postgatei 2ac9	NZ_CM001488.1		3974658	0.471701
Desulfobacterium autotrophicum HRM2	NC_012108.1		5589073	0.48847
Desulfobacula toluolica Tol2	NC_018645.1		5197905	0.414489
Desulfobulbus propionicus DSM 2032	NC_014972.1		3851869	0.589276
Desulfococcus oleovorans Hxd3	NC_009943.1		3944167	0.561686
Desulfohalobium retbaense DSM 5692	NC_013223.1		2864304	0.575401
Desulfomicrobium baculatum DSM 4028	NC_013173.1		3942657	0.58647
Desulfomonile tiedjei DSM 6799	NC_018025.1		6500104	0.500775
Desulfosporosinus acidiphilus SJ4	NC_018068.1		4926837	0.421426
Desulfosporosinus meridiei DSM 13257	NC_018515.1		4873567	0.417841
Desulfosporosinus orientis DSM 765	NC_016584.1		5863081	0.428549
Desulfosporosinus youngiae DSM 17734	NZ_CM001441.1		5660978	0.441564
Desulfotalea psychrophila LSv54	NC_006138.1		3523383	0.468112
Desulfotomaculum acetoxidans DSM 771	NC_013216.1		4545624	0.415548
Desulfotomaculum carboxydivorans CO-1-SRB	NC_015565.1		2892255	0.466258
Desulfotomaculum kuznetsovii DSM 6115	NC_015573.1		3601386	0.548845
Desulfotomaculum reducens MI-1	NC_009253.1		3608104	0.422753
Desulfotomaculum ruminis DSM 2154	NC_015589.1		3969014	0.47243
Desulfovibrio aespoeensis Aspo-2	NC_014844.1		3629109	0.62562
Desulfovibrio africanus str. Walvis Bay	NC_016629.1		4200534	0.614208
Desulfovibrio alaskensis G20	NC_007519.1		3730232	0.578361
Desulfovibrio desulfuricans ND132	NC_016803.1		3858580	0.652094
Desulfovibrio desulfuricans subsp. desulfuricans str. ATCC 27774	NC_011883.1		2873437	0.580722
Desulfovibrio magneticus RS-1	NC_012796.1		5248049	0.627694
Desulfovibrio salexigens DSM 2638	NC_012881.1		4289847	0.470928
Desulfovibrio sp. FW1012B	NZ_CM001368.1		4102695	0.664736
Desulfovibrio vulgaris str. Hildenborough	NC_002937.3		3570858	0.631426
Desulfovibrio vulgaris str. 'Miyazaki F'	NC_011769.1		4040304	0.67109
Desulfurispirillum indicum S5	NC_014836.1		2928377	0.561087
Desulfurivibrio alkaliphilus AHT2	NC_014216.1		3097763	0.602863
Desulfurobacterium thermolithotrophum DSM 11699	NC_015185.1		1541968	0.349486
Desulfurococcus fermentans DSM 16532	NC_018001.1	A	1384116	0.448288
Desulfurococcus kamchatkensis 1221n	NC_011766.1	A	1365223	0.453391
Desulfurococcus mucosus DSM 2162	NC_014961.1	A	1314639	0.531417
Dichelobacter nodosus VCS1703A	NC_009446.1		1389350	0.443957
Dickeya dadantii 3937	NC_014500.1		4922802	0.562963
Dickeya dadantii Ech586	NC_013592.1		4818394	0.536391
Dickeya dadantii Ech703	NC_012880.1		4679450	0.550151
Dickeya zeae Ech1591	NC_012912.1		4813854	0.545173
Dictyoglomus thermophilum H-6-12	NC_011297.1		1959987	0.33741
Dictyoglomus turgidum DSM 6724	NC_011661.1		1855560	0.339573
Dinoroseobacter shibae DFL 12	NC_009952.1		3789584	0.660155
Dyadobacter fermentans DSM 18053	NC_013037.1		6967790	0.51545
Echinicola vietnamensis DSM 17526	NC_019904.1		5608040	0.447537
Edwardsiella ictaluri 93-146	NC_012779.1		3812315	0.574367
Edwardsiella tarda EIB202	NC_013508.1		3760463	0.597344
Eggerthella lenta DSM 2243	NC_013204.1		3632260	0.642046
Eggerthella sp. YY7918	NC_015738.1		3123671	0.562005
Ehrlichia canis str. Jake	NC_007354.1		1315030	0.289577
Ehrlichia chaffeensis str. Arkansas	NC_007799.1		1176248	0.301007
Ehrlichia ruminantium str. Gardel	NC_006831.1		1499920	0.275126
Elusimicrobium minutum Pei191	NC_010644.1		1643562	0.399521
Emticicia oligotrophica DSM 17448	CP002961.1		4798158	0.35698
Enterobacter aerogenes KCTC 2190	NC_015663.1		5280350	0.548471
Enterobacter asburiae LF7a	NC_015968.1		4812833	0.538504
Enterobacter cloacae SCF1	NC_014618.1		4814049	0.570181
Enterobacter cloacae subsp. cloacae ATCC 13047	NC_014121.1		5314581	0.547867
Enterobacter sp. 638	NC_009436.1		4518712	0.529818
Enterococcus faecalis V583	NC_004668.1		3218031	0.375274
Enterococcus faecium DO	NC_017960.1		2698137	0.38151
Enterococcus hirae ATCC 9790	NC_018081.1		2827741	0.369368
Enterococcus sp. 7L76	FP929058.1		3096657	0.35391
Erwinia amylovora ATCC 49946	NC_013971.1		3805874	0.536002
Erwinia billingiae Eb661	NC_014306.1		5100167	0.551972
Erwinia pyrifoliae Ep1/96	NC_012214.1		4026322	0.534216
Erwinia sp. Ejp617	NC_017445.1		3909168	0.536408
Erwinia tasmaniensis Et1/99	NC_010694.1		3883467	0.537318
Erysipelothrix rhusiopathiae	NC_015601.1		1787941	0.365562
Erythrobacter litoralis HTCC2594	NC_007722.1		3052398	0.630685
Escherichia blattae DSM 4481	NC_017910.1		4158725	0.565083
Escherichia coli str. K-12 substr. MG1655	NC_000913.2		4639675	0.507897
Escherichia fergusonii ATCC 35469	NC_011740.1		4588711	0.499364
Ethanoligenens harbinense YUAN-3	NC_014828.1		3008576	0.555585
Eubacterium cellulosolvens 6	NZ_CM001487.1		3384656	0.481661
Eubacterium cylindroides T2-87	FP929041.1		1966750	0.314305
Eubacterium eligens ATCC 27750	NC_012778.1		2144190	0.377127
Eubacterium limosum KIST612	NC_014624.2		4316707	0.474975
Eubacterium rectale	FP929043.1		3698419	0.391047
Eubacterium rectale ATCC 33656	NC_012781.1		3449685	0.414812
Eubacterium siraeum V10Sc8a	FP929059.1		2836123	0.442253
Exiguobacterium antarcticum B7	NC_018665.1		2815863	0.47481
Exiguobacterium sibiricum 255-15	NC_010556.1		3034136	0.477183
Exiguobacterium sp. AT1b	NC_012673.1		2999895	0.484626
Faecalibacterium prausnitzii L2-6	FP929045.1		3321367	0.555714
Ferrimonas balearica DSM 9799	NC_014541.1		4279159	0.602195
Ferroglobus placidus DSM 10642	NC_013849.1	A	2196266	0.441354
Ferroplasma acidarmanus fer1	NZ_CM000428.1	A	1947953	0.362263
Fervidicoccus fontis Kam940	NC_017461.1	A	1319206	0.374742
Fervidobacterium nodosum Rt17-B1	NC_009718.1		1948941	0.349893
Fervidobacterium pennivorans DSM 9078	NC_017095.1		2166381	0.388753
Fibrobacter succinogenes subsp. succinogenes S85	NC_013410.1		3842635	0.480518
Filifactor alocis ATCC 35896	NC_016630.1		1931012	0.354455
Finegoldia magna ATCC 29328	NC_010376.1		1797577	0.323128
Flavobacteriaceae bacterium 3519-10	NC_013062.1		2768102	0.426928
Flavobacterium branchiophilum FL-15	NC_016001.1		3559884	0.328577
Flavobacterium columnare ATCC 49512	NC_016510.2		3162432	0.314645
Flavobacterium indicum GPTSA100-9	NC_017025.1		2993089	0.313836
Flavobacterium johnsoniae UW101	NC_009441.1		6096872	0.341129
Flavobacterium psychrophilum JIP02/86	NC_009613.1		2861988	0.325394
Flexibacter litoralis DSM 6794	NC_018018.1		4919337	0.306718
Flexistipes sinusarabici DSM 4947	NC_015672.1		2526590	0.382943
Fluoribacter dumoffii NY 23	CM001373.1		3689573	0.39645
Fluviicola taffensis DSM 16823	NC_015321.1		4633577	0.364947
Francisella cf. novicida Fx1	NC_017450.1		1913619	0.325368
Francisella noatunensis subsp. orientalis str. Toba 04	NC_017909.1		1847202	0.322163
Francisella novicida U112	NC_008601.1		1910031	0.32475
Francisella philomiragia subsp. philomiragia ATCC 25017	NC_010336.1		2045775	0.325733
Francisella sp. TX077308	NC_015696.1		2035931	0.328659
Francisella tularensis subsp. tularensis SCHU S4	NC_006570.2		1892775	0.322594
Frankia alni ACN14a	NC_008278.1		7497934	0.728281
Frankia sp. CcI3	NC_007777.1		5433628	0.700788
Frankia sp. EAN1pec	NC_009921.1		8982042	0.711536
Frankia sp. EuI1c	NC_014666.1		8815781	0.72314
Frankia sp. QA3	NZ_CM001489.1		7590853	0.724789
Frankia symbiont of Datisca glomerata	NC_015656.1		5323186	0.700366
Frateuria aurantia DSM 6220	NC_017033.1		3603458	0.633958
Fusobacterium nucleatum subsp. nucleatum ATCC 25586	NC_003454.1		2174500	0.271516
Gallibacterium anatis UMN179	NC_015460.1		2687335	0.398769
Gallionella capsiferriformans ES-2	NC_014394.1		3162471	0.527548
gamma proteobacterium HdN1	NC_014366.1		4587455	0.532586
Gardnerella vaginalis ATCC 14019	NC_014644.1		1667350	0.413631
Geitlerinema sp. PCC 7407	NC_019703.1		4681111	0.584631
Gemmatimonas aurantiaca T-27	NC_012489.1		4636964	0.642744
Geobacillus kaustophilus HTA426	NC_006510.1		3544776	0.520862
Geobacillus sp. C56-T3	NC_014206.1		3650813	0.524942
Geobacillus sp. WCH70	NC_012793.1		3464618	0.428396
Geobacillus sp. Y4.1MC1	NC_014650.1		3840330	0.440162
Geobacillus sp. Y412MC52	NC_014915.1		3628883	0.524259
Geobacillus sp. Y412MC61	NC_013411.1		3622844	0.52422
Geobacillus thermodenitrificans NG80-2	NC_009328.1		3550319	0.490097
Geobacillus thermoglucosidans TNO-09.020	NZ_CM001483.1		3740238	0.43825
Geobacillus thermoglucosidasius C56-YS93	NC_015660.1		3893306	0.439514
Geobacillus thermoleovorans CCB_US3_UF5	NC_016593.1		3596620	0.522752
Geobacter bemidjiensis Bem	NC_011146.1		4615150	0.602667
Geobacter daltonii FRC-32	NC_011979.1		4304501	0.53472
Geobacter lovleyi SZ	NC_010814.1		3917761	0.547705
Geobacter metallireducens GS-15	NC_007517.1		3997420	0.595095
Geobacter sp. M18	NC_014973.1		5277406	0.61178
Geobacter sp. M21	NC_012918.1		4745806	0.6047
Geobacter sulfurreducens PCA	NC_002939.5		3814128	0.609375
Geobacter uraniireducens Rf4	NC_009483.1		5136364	0.542382
Geodermatophilus obscurus DSM 43160	NC_013757.1		5322497	0.739841
Glaciecola nitratireducens FR1064	NC_016041.1		4134229	0.422986
Glaciecola sp. 4H-3-7+YE-5	NC_015497.1		5052309	0.441749
Gloeobacter violaceus PCC 7421	NC_005125.1		4659019	0.619979
Gloeocapsa sp. PCC 7428	NC_019745.1		5431448	0.432694
Gluconacetobacter diazotrophicus PAl 5	NC_010125.1		3944163	0.664311
Gluconacetobacter hansenii ATCC 23769	NZ_CM000920.1		3636659	0.580347
Gluconacetobacter xylinus NBRC 3288	NC_016027.1		3136818	0.609166
Gluconobacter oxydans 621H	NC_006677.1		2702173	0.610722
Gluconobacter oxydans H24	NC_019396.1		3602424	0.562471
Gordonia bronchialis DSM 43247	NC_013441.1		5208602	0.670724
Gordonia polyisoprenivorans VH2	NC_016906.1		5669805	0.670188
Gordonia sp. KTR9	NC_018581.1		5441391	0.677658
Gordonibacter pamelaeae 7-10-1-b	FP929047.1		3608022	0.604264
Gramella forsetii KT0803	NC_008571.1		3798465	0.366108
Granulibacter bethesdensis CGDNIH1	NC_008343.1		2708355	0.590721
Granulicella mallensis MP5ACTX8	NC_016631.1		6237577	0.579099
Granulicella tundricola	NC_015064.1		4309153	0.605139
Haemophilus ducreyi 35000HP	NC_002940.2		1698955	0.382205
Haemophilus influenzae 86-028NP	NC_007146.2		1914490	0.381567
Haemophilus parainfluenzae T3T1	NC_015964.1		2086875	0.395718
Haemophilus parasuis SH0165	NC_011852.1		2269156	0.399931
Haemophilus somnus 129PT	NC_008309.1		2007700	0.371974
Hahella chejuensis KCTC 2396	NC_007645.1		7215267	0.538697
Halalkalicoccus jeotgali B3	NC_014297.1	A	2809118	0.649597
Halanaerobium hydrogeniformans	NC_014654.1		2613117	0.331614
Halanaerobium praevalens DSM 2228	NC_017455.1		2309262	0.302936
Haliangium ochraceum DSM 14365	NC_013440.1		9446314	0.694834
Haliscomenobacter hydrossis DSM 1100	NC_015510.1		8371686	0.471331
Haloarcula hispanica ATCC 33960	NC_015943.1, NC_015948.1	A	3484189	0.627537
Haloarcula marismortui ATCC 43049	NC_006396.1, NC_006397.1	A	3419774	0.619313
Halobacillus halophilus DSM 2266	NC_017668.1		4150632	0.418231
Halobacterium salinarum R1	NC_010364.1	A	2000962	0.680148
Halobacterium sp. NRC-1	NC_002607.1	A	2014239	0.67913
Halobacteroides halobius DSM 5150	NC_019978.1		2649255	0.324558
Haloferax mediterranei ATCC 33500	NC_017941.1	A	2948884	0.611213
Haloferax volcanii DS2	NC_013967.1	A	2847757	0.666386
Halogeometricum borinquense DSM 11551	NC_014729.1	A	2820544	0.610636
Halomicrobium mukohataei DSM 12286	NC_013202.1	A	3110487	0.656291
Halomonas elongata DSM 2581	NC_014532.1		4061296	0.636085
halophilic archaeon DL31	NC_015954.1	A	2913689	0.638976
Halopiger xanaduensis SH-6	NC_015666.1	A	3668009	0.659818
Haloquadratum walsbyi DSM 16790	NC_008212.1	A	3132494	0.478639
Halorhabdus utahensis DSM 12940	NC_013158.1	A	3116795	0.629
Halorhodospira halophila SL1	NC_008789.1		2678452	0.679817
Halorubrum lacusprofundi ATCC 49239	NC_012028.1, NC_012029.1	A	3261238	0.65177
Haloterrigena turkmenica DSM 5511	NC_013743.1	A	3889038	0.658334
Halothece sp. PCC 7418	NC_019779.1		4179170	0.429225
Halothermothrix orenii H 168	NC_011899.1		2578146	0.378832
Halothiobacillus neapolitanus c2	NC_013422.1		2582886	0.547136
Halovivax ruber XH-70	NC_019964.1	A	3223876	0.64336
Helicobacter acinonychis str. Sheeba	NC_008229.1		1553927	0.381775
Helicobacter bizzozeronii CIII-1	NC_015674.1		1755458	0.457604
Helicobacter canadensis MIT 98-5491	NZ_CM000776.2		1623845	0.336863
Helicobacter cetorum MIT 00-7128	NC_017737.1		1947646	0.345349
Helicobacter cetorum MIT 99-5656	NC_017735.1		1833666	0.355584
Helicobacter cinaedi PAGU611	NC_017761.1		2078348	0.386326
Helicobacter felis ATCC 49179	NC_014810.2		1672681	0.445086
Helicobacter hepaticus ATCC 51449	NC_004917.1		1799146	0.359313
Helicobacter mustelae 12198	NC_013949.1		1578097	0.424653
Helicobacter pylori 26695	NC_000915.1		1667867	0.388732
Heliobacterium modesticaldum Ice1	NC_010337.2		3075407	0.569752
Herbaspirillum seropedicae SmR1	NC_014323.1		5513887	0.634046
Herminiimonas arsenicoxydans	NC_009138.1		3424307	0.542949
Herpetosiphon aurantiacus DSM 785	NC_009972.1		6346587	0.507157
Hippea maritima DSM 10411	NC_015318.1		1694430	0.374743
Hirschia baltica ATCC 49814	NC_012982.1		3455622	0.452301
Hydrogenobacter thermophilus TK-6	NC_017161.1		1742932	0.440009
Hydrogenobaculum sp. 3684	NC_015557.1		1552775	0.347517
Hydrogenobaculum sp. Y04AAS1	NC_011126.1		1559514	0.34847
Hyperthermus butylicus DSM 5456	NC_008818.1	A	1667163	0.537367
Hyphomicrobium denitrificans ATCC 51888	NC_014313.1		3638969	0.608124
Hyphomicrobium sp.	NC_015717.1		4757528	0.59171
Hyphomonas neptunium ATCC 15444	NC_008358.1		3705021	0.619303
Idiomarina loihiensis L2TR	NC_006512.1		2839318	0.470402
Ignavibacterium album JCM 16511	NC_017464.1		3658997	0.339331
Ignicoccus hospitalis KIN4/I	NC_009776.1	A	1297538	0.565203
Ignisphaera aggregans DSM 17230	NC_014471.1	A	1875953	0.356866
Ilyobacter polytropus DSM 2926	NC_014632.1		2046464	0.345345
Intrasporangium calvum DSM 43043	NC_014830.1		4024382	0.707037
Isoptericola variabilis 225	NC_015588.1		3307740	0.738877
Isosphaera pallida ATCC 43644	NC_014962.1		5472964	0.624441
Jannaschia sp. CCS1	NC_007802.1		4317977	0.623322
Janthinobacterium sp. Marseille	NC_009659.1		4110251	0.542342
Jonesia denitrificans DSM 20603	NC_013174.1		2749646	0.584167
Jonquetella anthropi DSM 22815	NZ_CM001376.1		1675934	0.595001
Kangiella koreensis DSM 16069	NC_013166.1		2852073	0.436871
Ketogulonicigenium vulgare WSH-001	NC_017384.1		2766400	0.616903
Kineococcus radiotolerans SRS30216	NC_009664.2		4761183	0.74435
Kitasatospora setae KM-6054	NC_016109.1		8783278	0.741975
Klebsiella oxytoca KCTC 1686	NC_016612.1		5974109	0.560486
Klebsiella pneumoniae subsp. pneumoniae MGH 78578	NC_009648.1		5315120	0.574786
Klebsiella variicola At-22	NC_013850.1		5458505	0.575781
Kocuria rhizophila DC2201	NC_010617.1		2697540	0.711638
Kosmotoga olearia TBF 19.5.1	NC_012785.1		2302126	0.41546
Kribbella flavida DSM 17836	NC_013729.1		7579488	0.705679
Krokinobacter sp. 4H-3-7-5	NC_015496.1		3389993	0.372891
Kyrpidia tusciae DSM 2912	NC_014098.1		3384766	0.591141
Kytococcus sedentarius DSM 20547	NC_013169.1		2785024	0.716275
Lacinutrix sp. 5H-3-7-4	NC_015638.1		3296168	0.308232
Lactobacillus acidophilus 30SC	NC_015214.1		2078001	0.381479
Lactobacillus acidophilus NCFM	NC_006814.3		1993560	0.347146
Lactobacillus amylovorus GRL1118	NC_017470.1		1894401	0.381477
Lactobacillus brevis ATCC 367	NC_008497.1		2291220	0.462189
Lactobacillus buchneri CD034	NC_018610.1		2500564	0.443692
Lactobacillus casei ATCC 334	NC_008526.1		2895264	0.466195
Lactobacillus crispatus ST1	NC_014106.1		2043161	0.368776
Lactobacillus delbrueckii subsp. bulgaricus ATCC 11842	NC_008054.1		1864998	0.49719
Lactobacillus fermentum IFO 3956	NC_010610.1		2098685	0.51469
Lactobacillus gasseri ATCC 33323	NC_008530.1		1894360	0.352596
Lactobacillus helveticus DPC 4571	NC_010080.1		2080931	0.37077
Lactobacillus jensenii JV-V16	NZ_CM000953.1		1604632	0.343092
Lactobacillus johnsonii NCC 533	NC_005362.1		1992676	0.346112
Lactobacillus kefiranofaciens ZW3	NC_015602.1		2113023	0.376959
Lactobacillus pentosus KCA1	NZ_CM001538.1		3426323	0.462935
Lactobacillus plantarum WCFS1	NC_004567.2		3308273	0.444669
Lactobacillus reuteri DSM 20016	NC_009513.1		1999618	0.388726
Lactobacillus rhamnosus ATCC 8530	NC_017491.1		2960339	0.467635
Lactobacillus ruminis ATCC 27782	NC_015975.1		2066652	0.434694
Lactobacillus sakei subsp. sakei 23K	NC_007576.1		1884661	0.412576
Lactobacillus salivarius UCC118	NC_007929.1		1827111	0.329412
Lactobacillus sanfranciscensis TMW 1.1304	NC_015978.1		1298316	0.34702
Lactococcus garvieae Lg2	NC_017490.1		1963964	0.38767
Lactococcus lactis subsp. lactis Il1403	NC_002662.1		2365589	0.353294
Laribacter hongkongensis HLHK9	NC_012559.1		3169329	0.623523
Lawsonia intracellularis PHE/MN1-00	NC_008011.1		1457619	0.332845
Leadbetterella byssophila DSM 17132	NC_014655.1		4059653	0.404136
Legionella longbeachae NSW150	NC_013861.1		4077332	0.371117
Legionella pneumophila str. Paris	NC_006368.1		3503610	0.383719
Leifsonia xyli subsp. xyli str. CTCB07	NC_006087.1		2584158	0.67676
Leptolyngbya sp. PCC 7376	NC_019683.1		5125950	0.438674
Leptospira biflexa serovar Patoc strain 'Patoc 1 (Paris)'	NC_010602.1, NC_010843.1		3877332	0.389219
Leptospira borgpetersenii serovar Hardjo-bovis str. JB197	NC_008510.1, NC_008511.1		3876235	0.40244
Leptospira interrogans serovar Lai str. 56601	NC_004342.2, NC_004343.2		4698134	0.350249
Leptospirillum ferriphilum ML-04	NC_018649.1		2406157	0.545508
Leptospirillum ferrooxidans C2-3	NC_017094.1		2559538	0.500475
Leptothrix cholodnii SP-6	NC_010524.1		4909403	0.688997
Leptotrichia buccalis C-1013-b	NC_013192.1		2465610	0.296457
Leuconostoc carnosum JB16	NC_018673.1		1645096	0.372412
Leuconostoc citreum KM20	NC_010471.1		1796284	0.389891
Leuconostoc gasicomitatum LMG 18811	NC_014319.1		1954080	0.366632
Leuconostoc gelidum JB7	NC_018631.1		1893499	0.366771
Leuconostoc kimchii IMSNU 11154	NC_014136.1		2002721	0.379996
Leuconostoc mesenteroides subsp. mesenteroides ATCC 8293	NC_008531.1		2038396	0.377103
Leuconostoc sp. C2	NC_015734.1		1877273	0.379038
Liberibacter crescens BT-1	NC_019907.1		1504659	0.353555
Listeria innocua Clip11262	NC_003212.1		3011208	0.37439
Listeria innocua FSL J1-023	NZ_CM001049.1		2914007	0.358498
Listeria innocua FSL S4-378	NZ_CM001048.1		3115943	0.346528
Listeria ivanovii	NC_016011.1		2928879	0.37132
Listeria marthii FSL S4-120	NZ_CM001047.1		2884551	0.367855
Listeria monocytogenes EGD-e	NC_003210.1		2944528	0.37981
Listeria monocytogenes FSL F2-208	NZ_CM001046.1		3223176	0.342773
Listeria seeligeri FSL S4-171	NZ_CM001052.1		2972337	0.351698
Listeria seeligeri serovar 1/2b str. SLCC3954	NC_013891.1		2797636	0.373826
Listeria welshimeri serovar 6b str. SLCC5334	NC_008555.1		2814130	0.36352
Lysinibacillus sphaericus C3-41	NC_010382.1		4639821	0.372893
Macrococcus caseolyticus JCSC5402	NC_011999.1		2102324	0.368769
Magnetococcus marinus MC-1	NC_008576.1		4719581	0.541675
Magnetospirillum magneticum AMB-1	NC_007626.1		4967148	0.650935
Mahella australiensis 50-1 BON	NC_015520.1		3135972	0.434519
Mannheimia succiniciproducens MBEL55E	NC_006300.1		2314078	0.42538
Maribacter sp. HTCC2170	NC_014472.1		3868304	0.369774
Maricaulis maris MCS10	NC_008347.1		3368780	0.627276
Marinithermus hydrothermalis DSM 14884	NC_015387.1		2269167	0.680758
Marinitoga piezophila KA3	NC_016751.1		2231407	0.291555
Marinobacter adhaerens HP15	NC_017506.1		4421911	0.5714
Marinobacter aquaeolei VT8	NC_008740.1		4326849	0.572721
Marinobacter hydrocarbonoclasticus ATCC 49840	NC_017067.1		3989480	0.574253
Marinobacter sp. BSs20148	NC_018268.1		4063864	0.541347
Marinomonas mediterranea MMB-1	NC_015276.1		4684316	0.441275
Marinomonas posidonica IVIA-Po-181	NC_015559.1		3899940	0.442851
Marinomonas sp. MWYL1	NC_009654.1		5100344	0.425941
Marivirga tractuosa DSM 4126	NC_014759.1		4511574	0.355122
Megamonas hypermegale	FP929048.1		2209938	0.305062
Megasphaera elsdenii DSM 20460	NC_015873.1		2474718	0.525881
Meiothermus ruber DSM 1279	NC_013946.1		3097457	0.633844
Meiothermus silvanus DSM 9946	NC_014212.1		3249394	0.623636
Melioribacter roseus P3M	NC_018178.1		3300414	0.413281
Melissococcus plutonius ATCC 35311	NC_015516.1		1891014	0.314275
Mesoplasma florum L1	NC_006055.1		793224	0.270205
Mesorhizobium australicum WSM2073	NC_019973.1		6200534	0.628437
Mesorhizobium ciceri biovar biserrulae WSM1271	NC_014923.1		6264489	0.626893
Mesorhizobium loti MAFF303099	NC_002678.2		7036071	0.627471
Mesorhizobium opportunistum WSM2075	NC_015675.1		6884444	0.628675
Mesotoga prima MesG1.Ag.4.2	NC_017934.1		2974229	0.454511
Metallosphaera cuprina Ar-4	NC_015435.1	A	1840348	0.419946
Metallosphaera sedula DSM 5348	NC_009440.1	A	2191517	0.462253
Methanobacterium sp. AL-21	NC_015216.1	A	2583753	0.358287
Methanobacterium sp. SWAN-1	NC_015574.1	A	2546541	0.357318
Methanobrevibacter ruminantium M1	NC_013790.1	A	2937203	0.32641
Methanobrevibacter smithii ATCC 35061	NC_009515.1	A	1853160	0.310342
Methanocaldococcus fervens AG86	NC_013156.1	A	1485061	0.322099
Methanocaldococcus infernus ME	NC_014122.1	A	1328194	0.336185
Methanocaldococcus jannaschii DSM 2661	NC_000909.1	A	1664970	0.314263
Methanocaldococcus sp. FS406-22	NC_013887.1	A	1760939	0.320418
Methanocaldococcus vulcanius M7	NC_013407.1	A	1746329	0.314894
Methanocella arvoryzae MRE50	NC_009464.1	A	3179916	0.54603
Methanocella conradii HZ254	NC_017034.1	A	2378438	0.527402
Methanocella paludicola SANAE	NC_013665.1	A	2957635	0.549169
Methanococcoides burtonii DSM 6242	NC_007955.1	A	2575032	0.407581
Methanococcus aeolicus Nankai-3	NC_009635.1	A	1569500	0.300375
Methanococcus maripaludis S2	NC_005791.1	A	1661137	0.331003
Methanococcus vannielii SB	NC_009634.1	A	1720048	0.313283
Methanococcus voltae A3	NC_014222.1	A	1936387	0.285946
Methanocorpusculum labreanum Z	NC_008942.1	A	1804962	0.500066
Methanoculleus marisnigri JR1	NC_009051.1	A	2478101	0.620629
Methanofollis liminatans DSM 4140	NZ_CM001555.1	A	2475100	0.609551
Methanohalobium evestigatum Z-7303	NC_014253.1	A	2242317	0.366288
Methanohalophilus mahii DSM 5219	NC_014002.1	A	2012424	0.426182
Methanolobus psychrophilus R15	NC_018876.1	A	3072769	0.446109
Methanomethylovorans hollandica DSM 15978	NC_019977.1	A	2428904	0.426241
Methanoplanus limicola DSM 2279	NZ_CM001436.1	A	3200946	0.42194
Methanoplanus petrolearius DSM 11571	NC_014507.1	A	2843290	0.473992
Methanopyrus kandleri AV19	NC_003551.1	A	1694969	0.611592
Methanoregula boonei 6A8	NC_009712.1	A	2542943	0.545136
Methanoregula formicicum SMSP	NC_019943.1	A	2820858	0.551959
Methanosaeta concilii GP6	NC_015416.1	A	3008626	0.510304
Methanosaeta harundinacea 6Ac	NC_017527.1	A	2559043	0.606274
Methanosaeta thermophila PT	NC_008553.1	A	1879471	0.535453
Methanosalsum zhilinae DSM 4017	NC_015676.1	A	2138444	0.39156
Methanosarcina acetivorans C2A	NC_003552.1	A	5751492	0.426809
Methanosarcina barkeri str. Fusaro	NC_007355.1	A	4837408	0.39276
Methanosarcina mazei Go1	NC_003901.1	A	4096345	0.414849
Methanosphaera stadtmanae DSM 3091	NC_007681.1	A	1767403	0.276337
Methanosphaerula palustris E1-9c	NC_011832.1	A	2922917	0.553537
Methanospirillum hungatei JF-1	NC_007796.1	A	3544738	0.45149
Methanothermobacter marburgensis str. Marburg	NC_014408.1	A	1634695	0.486494
Methanothermobacter thermautotrophicus str. Delta H	NC_000916.1	A	1751377	0.495439
Methanothermococcus okinawensis IH1	NC_015636.1	A	1662525	0.292987
Methanothermus fervidus DSM 2088	NC_014658.1	A	1243342	0.31637
Methanotorris igneus Kol 5	NC_015562.1	A	1854197	0.322999
Methylacidiphilum infernorum V4	NC_010794.1		2287145	0.454828
Methylibium petroleiphilum PM1	NC_008825.1		4044195	0.691978
Methylobacillus flagellatus KT	NC_007947.1		2971517	0.557191
Methylobacterium chloromethanicum CM4	NC_011757.1		5777908	0.682104
Methylobacterium extorquens PA1	NC_010172.1		5471154	0.681839
Methylobacterium nodulans ORS 2060	NC_011894.1		7772460	0.688572
Methylobacterium populi BJ001	NC_010725.1		5800441	0.693901
Methylobacterium radiotolerans JCM 2831	NC_010505.1		6077833	0.715021
Methylobacterium sp. 4-46	NC_010511.1		7659055	0.715831
Methylocella silvestris BL2	NC_011666.1		4305430	0.630834
Methylococcus capsulatus str. Bath	NC_002977.6		3304561	0.635846
Methylocystis sp. SC2	NC_018485.1		3773444	0.633548
Methylomicrobium album BG8	NZ_CM001475.1		4446267	0.562884
Methylomicrobium alcaliphilum	NC_016112.1		4668296	0.487459
Methylomonas methanica MC09	NC_015572.1		5051681	0.5131
Methylophaga sp. JAM1	NC_017857.1		3137192	0.447486
Methylophaga sp. JAM7	NC_017856.1		2697465	0.477974
Methylotenera mobilis JLW8	NC_012968.1		2547570	0.455102
Methylotenera versatilis 301	NC_014207.1		3059871	0.426351
Methylovorus glucosetrophus SIP3-4	NC_012969.1		2995511	0.548604
Methylovorus sp. MP688	NC_014733.1		2862391	0.554381
Micavibrio aeruginosavorus ARL-13	NC_016026.1		2481983	0.54713
Microbacterium testaceum StLB037	NC_015125.1		3982034	0.702784
Micrococcus luteus NCTC 2665	NC_012803.1		2501097	0.729952
Microcoleus sp. PCC 7113	NC_019738.1		7470429	0.462148
Microcystis aeruginosa NIES-843	NC_010296.1		5842795	0.423306
Microlunatus phosphovorus NM-1	NC_015635.1		5683123	0.672675
Micromonospora aurantiaca ATCC 27029	NC_014391.1		7025559	0.728221
Micromonospora sp. L5	NC_014815.1		6962533	0.728375
Mobiluncus curtisii ATCC 43063	NC_014246.1		2146480	0.554133
Modestobacter marinus BC501	NC_017955.1		5575517	0.741311
Moorella thermoacetica ATCC 39073	NC_007644.1		2628784	0.557915
Moraxella catarrhalis RH4	NC_014147.1		1863286	0.416716
Mucilaginibacter paludis DSM 18603	NZ_CM001403.1		8408322	0.428552
Muricauda ruestringensis DSM 13258	NC_015945.1		3842422	0.41358
Mycobacterium abscessus ATCC 19977	NC_010397.1		5067172	0.64131
Mycobacterium africanum GM041182	NC_015758.1		4389314	0.655884
Mycobacterium avium subsp. paratuberculosis K-10	NC_002944.2		4829781	0.692986
Mycobacterium bovis AF2122/97	NC_002945.3		4345492	0.65633
Mycobacterium canettii CIPT 140010059	NC_015848.1		4482059	0.656223
Mycobacterium chubuense NBB4	NC_018027.1		5583723	0.686857
Mycobacterium gilvum PYR-GCK	NC_009338.1		5619607	0.679166
Mycobacterium indicus pranii MTCC 9506	NC_018612.1		5589007	0.680281
Mycobacterium intracellulare MOTT-02	NC_016947.1		5409696	0.680964
Mycobacterium kansasii ATCC 12478	NZ_CM000636.3		5974688	0.659833
Mycobacterium leprae TN	NC_002677.1		3268203	0.577967
Mycobacterium marinum M	NC_010612.1		6636827	0.657266
Mycobacterium massiliense str. GO 06	NC_018150.1		5068807	0.641291
Mycobacterium rhodesiae NBB3	NC_016604.1		6415739	0.654905
Mycobacterium smegmatis JS623	NC_019966.1		6464916	0.650735
Mycobacterium smegmatis str. MC2 155	NC_008596.1		6988209	0.674028
Mycobacterium sp. JDM601	NC_015576.1		4643668	0.683722
Mycobacterium sp. JLS	NC_009077.1		6048425	0.683564
Mycobacterium sp. KMS	NC_008705.1		5737227	0.684377
Mycobacterium sp. MCS	NC_008146.1		5705448	0.684534
Mycobacterium sp. MOTT36Y	NC_017904.1		5613626	0.679129
Mycobacterium tuberculosis H37Rv	NC_000962.2		4411532	0.656141
Mycobacterium tuberculosis UT205	NC_016934.1		4418088	0.633013
Mycobacterium ulcerans Agy99	NC_008611.1		5631606	0.654727
Mycobacterium vanbaalenii PYR-1	NC_008726.1		6491865	0.677931
Mycoplasma agalactiae PG2	NC_009497.1		877438	0.297071
Mycoplasma arthritidis 158L3-1	NC_011025.1		820453	0.307095
Mycoplasma bovis Hubei-1	NC_015725.1		948121	0.292889
Mycoplasma capricolum subsp. capricolum ATCC 27343	NC_007633.1		1010023	0.237704
Mycoplasma conjunctivae HRC/581	NC_012806.1		846214	0.284902
Mycoplasma crocodyli MP145	NC_014014.1		934379	0.269537
Mycoplasma fermentans JER	NC_014552.1		977524	0.26946
Mycoplasma gallisepticum str. R(low)	NC_004829.2		1012800	0.314699
Mycoplasma genitalium G37	NC_000908.2		580076	0.316891
Mycoplasma haemocanis str. Illinois	NC_016638.1		919992	0.353336
Mycoplasma haemofelis Ohio2	NC_017520.1		1155937	0.388128
Mycoplasma hominis ATCC 23114	NC_013511.1		665445	0.271182
Mycoplasma hyopneumoniae 232	NC_006360.1		892758	0.285612
Mycoplasma hyorhinis GDL-1	NC_016829.1		837480	0.259062
Mycoplasma leachii PG50	NC_014751.1		1008951	0.237505
Mycoplasma mobile 163K	NC_006908.1		777079	0.249513
Mycoplasma mycoides subsp. mycoides SC str. PG1	NC_005364.2		1211703	0.239656
Mycoplasma penetrans HF-2	NC_004432.1		1358633	0.257175
Mycoplasma pneumoniae M129	NC_000912.1		816394	0.40008
Mycoplasma pulmonis UAB CTIP	NC_002771.1		963879	0.266365
Mycoplasma putrefaciens KS1	NC_015946.1		832603	0.269392
Mycoplasma suis str. Illinois	NC_015155.1		742431	0.310762
Mycoplasma synoviae 53	NC_007294.1		799476	0.284952
Mycoplasma wenyonii str. Massachusetts	NC_018149.1		650228	0.339223
Myroides odoratus DSM 2801	NZ_CM001437.1		4301842	0.357661
Myxococcus fulvus HW-1	NC_015711.1		9003593	0.706251
Myxococcus xanthus DK 1622	NC_008095.1		9139763	0.688912
Nakamurella multipartita DSM 44233	NC_013235.1		6060298	0.709165
Nanoarchaeum equitans Kin4-M	NC_005213.1	A	490885	0.315595
Natranaerobius thermophilus JW/NM-WN-LF	NC_010718.1		3165557	0.363223
Natrialba magadii ATCC 43099	NC_013922.1	A	3751858	0.614208
Natrinema pellirubrum DSM 15624	NC_019962.1	A	3790479	0.649319
Natrinema sp. J7-2	NC_018224.1	A	3697626	0.64249
Natronobacterium gregoryi SP2	NC_019792.1	A	3788356	0.622355
Natronococcus occultus SP4	NC_019974.1	A	4013216	0.649358
Natronomonas pharaonis DSM 2160	NC_007426.1	A	2595221	0.634402
Nautilia profundicola AmH	NC_012115.1		1676444	0.335075
Neisseria gonorrhoeae FA 1090	NC_002946.2		2153922	0.526897
Neisseria lactamica 020-06	NC_014752.1		2220606	0.52275
Neisseria meningitidis Z2491	NC_003116.1		2184406	0.518091
Neorickettsia risticii str. Illinois	NC_013009.1		879977	0.412713
Neorickettsia sennetsu str. Miyayama	NC_007798.1		859006	0.410843
Niastella koreensis GR20-10	NC_016609.1		9033684	0.448697
Nitratifractor salsuginis DSM 16511	NC_014935.1		2101285	0.539119
Nitratiruptor sp. SB155-2	NC_009662.1		1877931	0.396886
Nitrobacter hamburgensis X14	NC_007964.1		4406967	0.617138
Nitrobacter winogradskyi Nb-255	NC_007406.1		3402093	0.62049
Nitrosococcus halophilus Nc4	NC_013960.1		4079427	0.51584
Nitrosococcus oceani ATCC 19707	NC_007484.1		3481691	0.503176
Nitrosococcus watsonii C-113	NC_014315.1		3328570	0.501175
Nitrosomonas europaea ATCC 19718	NC_004757.1		2812094	0.507182
Nitrosomonas eutropha C91	NC_008344.1		2661057	0.484863
Nitrosomonas sp. AL212	NC_015222.1		3180526	0.448351
Nitrosomonas sp. Is79A3	NC_015731.1		3783444	0.454431
Nitrosopumilus maritimus SCM1	NC_010085.1	A	1645259	0.341675
Nitrosospira multiformis ATCC 25196	NC_007614.1		3184243	0.539426
Nocardia brasiliensis ATCC 700358	NC_018681.1		9436348	0.680471
Nocardia cyriacigeorgica	NC_016887.1		6194645	0.683661
Nocardia farcinica IFM 10152	NC_006361.1		6021225	0.708334
Nocardioides sp. JS614	NC_008699.1		4985871	0.71652
Nocardiopsis alba ATCC BAA-2165	NC_018524.1		5848211	0.696499
Nocardiopsis dassonvillei subsp. dassonvillei DSM 43111	NC_014210.1, NC_014211.1		6543312	0.727298
Nostoc azollae' 0708	NC_014248.1		5354700	0.384486
Nostoc punctiforme PCC 73102	NC_010628.1		8234322	0.41415
Nostoc sp. PCC 7107	NC_019676.1		6329823	0.403578
Nostoc sp. PCC 7120	NC_003272.1		6413771	0.413475
Nostoc sp. PCC 7524	NC_019684.1		6635030	0.415322
Novosphingobium aromaticivorans DSM 12444	NC_007794.1		3561584	0.651528
Novosphingobium sp. PP1Y	NC_015580.1		3911486	0.637081
Oceanimonas sp. GK1	NC_016745.1		3514537	0.61102
Oceanithermus profundus DSM 14977	NC_014761.1		2303940	0.700248
Oceanobacillus iheyensis HTE831	NC_004193.1		3630528	0.356813
Ochrobactrum anthropi ATCC 49188	NC_009667.1, NC_009668.1		4783208	0.561191
Odoribacter splanchnicus DSM 20712	NC_015160.1		4392288	0.433585
Oenococcus kitaharae DSM 17330	NZ_CM001398.1		1833925	0.427018
Oenococcus oeni PSU-1	NC_008528.1		1780517	0.378889
Oligotropha carboxidovorans OM5	NC_011386.1		3745629	0.623995
Olsenella uli DSM 7084	NC_014363.1		2051896	0.646975
Onion yellows phytoplasma OY-M	NC_005303.2		853092	0.277598
Opitutus terrae PB90-1	NC_010571.1		5957605	0.653411
Orientia tsutsugamushi str. Boryong	NC_009488.1		2127051	0.30531
Oscillatoria acuminata PCC 6304	NC_019693.1		7689443	0.476011
Oscillatoria nigro-viridis PCC 7112	NC_019729.1		7479014	0.458677
Oscillatoriales cyanobacterium JSC-12	CM001633.1		5530491	0.474716
Oscillibacter valericigenes	NC_016048.1		4410036	0.533212
Owenweeksia hongkongensis DSM 17368	NC_016599.1		4000057	0.402335
Paenibacillus mucilaginosus 3016	NC_016935.1		8739048	0.583095
Paenibacillus polymyxa E681	NC_014483.1		5394884	0.457901
Paenibacillus sp. JDR-2	NC_012914.1		7184930	0.502781
Paenibacillus sp. Y412MC10	NC_013406.1		7121665	0.512395
Paenibacillus terrae HPL-003	NC_016641.1		6083395	0.467701
Paludibacter propionicigenes WB4	NC_014734.1		3685504	0.388567
Pantoea ananatis AJ13355	NC_017531.1		4555536	0.537611
Pantoea sp. At-9b	NC_014837.1		4368708	0.548206
Pantoea vagans C9-1	NC_014562.1		4024986	0.555479
Parabacteroides distasonis ATCC 8503	NC_009615.1		4811379	0.450596
Parachlamydia acanthamoebae UV-7	NC_015702.1		3072383	0.390289
Paracoccus denitrificans PD1222	NC_008686.1, NC_008687.1		4582379	0.667508
Parascardovia denticolens DSM 10105 = JCM 12538	NZ_CM001148.1		1891448	0.58307
Parvibaculum lavamentivorans DS-1	NC_009719.1		3914745	0.623281
Parvularcula bermudensis HTCC2503	NC_014414.1		2902643	0.606561
Pasteurella multocida subsp. multocida str. Pm70	NC_002663.1		2257487	0.404049
Pectobacterium atrosepticum SCRI1043	NC_004547.2		5064019	0.509673
Pectobacterium carotovorum subsp. carotovorum PC1	NC_012917.1		4862913	0.519318
Pectobacterium wasabiae WPP163	NC_013421.1		5063892	0.504774
Pediococcus claussenii ATCC BAA-344	NC_016605.1		1829111	0.3682
Pediococcus pentosaceus ATCC 25745	NC_008525.1		1832387	0.373578
Pedobacter heparinus DSM 2366	NC_013061.1		5167383	0.420489
Pedobacter saltans DSM 12145	NC_015177.1		4635236	0.365826
Pelagibacterium halotolerans B2	NC_016078.1		3944837	0.613695
Pelobacter carbinolicus DSM 2380	NC_007498.2		3665893	0.551137
Pelobacter propionicus DSM 2379	NC_008609.1		4008000	0.590242
Pelodictyon phaeoclathratiforme BU-1	NC_011060.1		3018238	0.480776
Pelotomaculum thermopropionicum SI	NC_009454.1		3025375	0.529611
Persephonella marina EX-H1	NC_012440.1		1930284	0.371564
Petrotoga mobilis SJ95	NC_010003.1		2169548	0.341232
Phaeobacter gallaeciensis DSM 17395	NC_018290.1		3821831	0.598413
Phenylobacterium zucineum HLK1	NC_011144.1		3996255	0.713464
Photobacterium profundum SS9	NC_006370.1, NC_006371.1		6323247	0.417048
Photorhabdus asymbiotica subsp. asymbiotica ATCC 43949	NC_012962.1		5064808	0.421526
Photorhabdus luminescens subsp. laumondii TTO1	NC_005126.1		5688987	0.428254
Phycisphaera mikurensis NBRC 102666	NC_017080.1		3803225	0.732878
Picrophilus torridus DSM 9790	NC_005877.1	A	1545895	0.359704
Pirellula staleyi DSM 6068	NC_013720.1		6196199	0.574647
Planctomyces brasiliensis DSM 5305	NC_015174.1		6006602	0.564486
Planctomyces limnophilus DSM 3776	NC_014148.1		5423075	0.536616
Pleurocapsa sp. PCC 7327	NC_019689.1		4986817	0.451933
Polaromonas naphthalenivorans CJ2	NC_008781.1		4410291	0.625251
Polaromonas sp. JS666	NC_007948.1		5200264	0.624723
Polymorphum gilvum SL003B-26A1	NC_015259.1		4649365	0.672182
Polynucleobacter necessarius subsp. asymbioticus QLW-P1DMWA-1	NC_009379.1		2159490	0.448341
Porphyromonas asaccharolytica DSM 20707	NC_015501.1		2186370	0.524682
Porphyromonas gingivalis W83	NC_002950.2		2343476	0.482879
Prevotella dentalis DSM 3688	NC_019960.1, NC_019968.1		3341085	0.559188
Prevotella denticola F0289	NC_015311.1		2937589	0.503607
Prevotella intermedia 17	NC_017860.1, NC_017861.1		2699437	0.434783
Prevotella melaninogenica ATCC 25845	NC_014370.1, NC_014371.1		3168282	0.409833
Prevotella ruminicola 23	NC_014033.1		3619559	0.476855
Prochlorococcus marinus str. AS9601	NC_008816.1		1669886	0.313215
Prochlorococcus marinus str. MIT 9211	NC_009976.1		1688963	0.380073
Prochlorococcus marinus str. MIT 9303	NC_008820.1		2682675	0.500076
Prochlorococcus marinus str. NATL1A	NC_008819.1		1864731	0.349793
Prochlorococcus marinus subsp. marinus str. CCMP1375	NC_005042.1		1751080	0.364421
Propionibacterium acidipropionici ATCC 4875	NC_019395.1		3656170	0.687737
Propionibacterium acnes KPA171202	NC_006085.1		2560265	0.600107
Propionibacterium freudenreichii subsp. shermanii CIRM-BIA1	NC_014215.1		2616384	0.672661
Propionibacterium propionicum F0230a	NC_018142.1		3449360	0.660606
Prosthecochloris aestuarii DSM 271	NC_011059.1		2512923	0.500951
Proteus mirabilis HI4320	NC_010554.1		4063606	0.388997
Providencia stuartii MRSN 2154	NC_017731.1		4402109	0.412655
Pseudanabaena sp. PCC 7367	NC_019701.1		4557046	0.463148
Pseudoalteromonas atlantica T6c	NC_008228.1		5187005	0.446161
Pseudoalteromonas haloplanktis TAC125	NC_007481.1, NC_007482.1		3850272	0.400917
Pseudoalteromonas sp. SM9913	NC_014800.1, NC_014803.1		4037671	0.402794
Pseudogulbenkiania sp. NH8B	NC_016002.1		4332995	0.643566
Pseudomonas aeruginosa 39016	NZ_CM001020.1		6866064	0.641046
Pseudomonas aeruginosa PAO1	NC_002516.2		6264404	0.665557
Pseudomonas brassicacearum subsp. brassicacearum NFM421	NC_015379.1		6843248	0.607893
Pseudomonas chlororaphis subsp. aureofaciens 30-84	NZ_CM001559.1		6666321	0.629373
Pseudomonas entomophila L48	NC_008027.1		5888780	0.641597
Pseudomonas fluorescens NCIMB 11764	CM001560.1		6942454	0.566053
Pseudomonas fluorescens Pf0-1	NC_007492.2		6438405	0.60521
Pseudomonas fulva 12-X	NC_015556.1		4920769	0.635117
Pseudomonas mendocina NK-01	NC_015410.1		5434353	0.625079
Pseudomonas mendocina ymp	NC_009439.1		5072807	0.646761
Pseudomonas protegens Pf-5	NC_004129.6		7074893	0.633049
Pseudomonas putida HB3267	NC_019905.1		5875750	0.625984
Pseudomonas putida KT2440	NC_002947.3		6181863	0.615241
Pseudomonas sp. UW4	NC_019670.1		6183388	0.600549
Pseudomonas stutzeri A1501	NC_009434.1		4567418	0.638785
Pseudomonas stutzeri CCUG 29243	NC_018028.1		4709064	0.626655
Pseudomonas synxantha BG33R	NZ_CM001514.1		6297495	0.596524
Pseudomonas syringae pv. phaseolicola 1448A	NC_005773.3		5928787	0.58015
Pseudomonas syringae pv. syringae B728a	NC_007005.1		6093698	0.592328
Pseudonocardia dioxanivorans CB1190	NC_015312.1		7096571	0.733095
Pseudovibrio sp. FO-BEG1	NC_016642.1		5475670	0.523729
Pseudoxanthomonas spadix BD-a59	NC_016147.2		3452554	0.676527
Pseudoxanthomonas suwonensis 11-1	NC_014924.1		3419049	0.702107
Psychrobacter arcticus 273-4	NC_007204.1		2650701	0.428002
Psychrobacter cryohalolentis K5	NC_007969.1		3059876	0.422913
Psychrobacter sp. PRwf-1	NC_009524.1		2978976	0.448749
Psychroflexus torquis ATCC 700755	NC_018721.1		4321832	0.345253
Psychromonas ingrahamii 37	NC_008709.1		4559598	0.400863
Pusillimonas sp. T7-7	NC_015458.1		3883605	0.569201
Pyrobaculum aerophilum str. IM2	NC_003364.1	A	2222430	0.513625
Pyrobaculum arsenaticum DSM 13514	NC_009376.1	A	2121076	0.550509
Pyrobaculum calidifontis JCM 11548	NC_009073.1	A	2009313	0.571508
Pyrobaculum islandicum DSM 4184	NC_008701.1	A	1826402	0.49599
Pyrobaculum neutrophilum V24Sta	NC_010525.1	A	1769823	0.599106
Pyrobaculum oguniense TE7	NC_016885.1	A	2436033	0.55082
Pyrobaculum sp. 1860	NC_016645.1	A	2467972	0.569668
Pyrococcus abyssi GE5	NC_000868.1	A	1765118	0.447139
Pyrococcus furiosus DSM 3638	NC_003413.1	A	1908256	0.407699
Pyrococcus horikoshii OT3	NC_000961.1	A	1738505	0.41879
Pyrococcus sp. NA2	NC_015474.1	A	1861320	0.427403
Pyrococcus sp. ST04	NC_017946.1	A	1736885	0.422933
Pyrococcus yayanosii CH1	NC_015680.1	A	1716818	0.516375
Pyrolobus fumarii 1A	NC_015931.1	A	1843267	0.549041
Rahnella aquatilis HX2	NC_017047.1		4962173	0.521889
Rahnella sp. Y9602	NC_015061.1		4864217	0.523475
Ralstonia eutropha H16	NC_008313.1, NC_008314.1		6964522	0.665991
Ralstonia eutropha JMP134	NC_007347.1, NC_007348.1		6532685	0.648038
Ralstonia pickettii 12J	NC_010678.1, NC_010682.1		5244795	0.636984
Ralstonia solanacearum GMI1000	NC_003295.1		3716413	0.67037
Ramlibacter tataouinensis TTB310	NC_015677.1		4070193	0.699967
Renibacterium salmoninarum ATCC 33209	NC_010168.1		3155250	0.562713
Rhizobium etli CFN 42	NC_007761.1		4381608	0.612722
Rhizobium leguminosarum bv. viciae 3841	NC_008380.1		5057142	0.610904
Rhodobacter capsulatus SB 1003	NC_014034.1		3738958	0.665619
Rhodobacter sphaeroides 2.4.1	NC_007493.1, NC_007494.1		4131625	0.690067
Rhodococcus equi 103S	NC_014659.1		5043170	0.688248
Rhodococcus erythropolis PR4	NC_012490.1		6516310	0.623138
Rhodococcus jostii RHA1	NC_008268.1		7804765	0.675158
Rhodococcus opacus B4	NC_012522.1		7913450	0.678948
Rhodoferax ferrireducens T118	NC_007908.1		4712337	0.598793
Rhodomicrobium vannielii ATCC 17100	NC_014664.1		4014469	0.622484
Rhodopirellula baltica SH 1	NC_005027.1		7145576	0.554033
Rhodopseudomonas palustris BisA53	NC_008435.1		5505494	0.644427
Rhodopseudomonas palustris HaA2	NC_007778.1		5331656	0.660384
Rhodospirillum centenum SW	NC_011420.2		4355543	0.704613
Rhodospirillum photometricum	NC_017059.1		3876289	0.647391
Rhodospirillum rubrum ATCC 11170	NC_007643.1		4352825	0.65448
Rhodothermus marinus DSM 4252	NC_013501.1		3261604	0.645371
Rickettsia africae ESF-5	NC_012633.1		1278540	0.323994
Rickettsia akari str. Hartford	NC_009881.1		1231060	0.323347
Rickettsia australis str. Cutlack	NC_017058.1		1296670	0.322546
Rickettsia bellii OSU 85-389	NC_009883.1		1528980	0.316282
Rickettsia canadensis str. McKiel	NC_009879.1		1159772	0.310539
Rickettsia conorii str. Malish 7	NC_003103.1		1268755	0.324388
Rickettsia endosymbiont of Ixodes scapularis	NZ_CM000770.1		1823326	0.306329
Rickettsia felis URRWXCal2	NC_007109.1		1485148	0.324504
Rickettsia heilongjiangensis 054	NC_015866.1		1278471	0.323228
Rickettsia helvetica C9P9	NZ_CM001467.1		1369927	0.322005
Rickettsia japonica YH	NC_016050.1		1283087	0.3235
Rickettsia massiliae MTU5	NC_009900.1		1360898	0.325434
Rickettsia montanensis str. OSU 85-930	NC_017043.1		1279798	0.325719
Rickettsia parkeri str. Portsmouth	NC_017044.1		1300386	0.324337
Rickettsia peacockii str. Rustic	NC_012730.1		1288492	0.325611
Rickettsia philipii str. 364D	NC_016930.1		1287740	0.324687
Rickettsia prowazekii str. Madrid E	NC_000963.1		1111523	0.290003
Rickettsia rhipicephali str. 3-7-female6-CWPP	NC_017042.1		1290368	0.324056
Rickettsia rickettsii str. 'Sheila Smith'	NC_009882.1		1257710	0.324674
Rickettsia sibirica 246	NZ_AABW01000001.1		1250021	0.324694
Rickettsia slovaca 13-B	NC_016639.1		1275089	0.325013
Rickettsia typhi str. Wilmington	NC_006142.1		1111496	0.289194
Riemerella anatipestifer ATCC 11845 = DSM 15868	NC_017045.1		2164087	0.350051
Rivularia sp. PCC 7116	NC_019678.1		8698463	0.375358
Robiginitalea biformata HTCC2501	NC_013222.1		3530383	0.552933
Roseburia hominis A2-183	NC_015977.1		3592125	0.484968
Roseburia intestinalis XB6B4	FP929050.1		4286292	0.414635
Roseiflexus castenholzii DSM 13941	NC_009767.1		5723298	0.606901
Roseiflexus sp. RS-1	NC_009523.1		5801598	0.603873
Roseobacter denitrificans OCh 114	NC_008209.1		4133097	0.589687
Roseobacter litoralis Och 149	NC_015730.1		4505211	0.572062
Rothia dentocariosa ATCC 17931	NC_014643.1		2506025	0.536877
Rothia mucilaginosa DY-18	NC_013715.1		2264603	0.596223
Rubrivivax gelatinosus IL144	NC_017075.1		5043253	0.712431
Rubrobacter xylanophilus DSM 9941	NC_008148.1		3225748	0.704766
Ruegeria pomeroyi DSS-3	NC_003911.1		4109442	0.642229
Ruegeria sp. TM1040	NC_008044.1		3200938	0.604129
Ruminococcus albus 7	NC_014833.1		3685408	0.442052
Ruminococcus bromii	FP929051.1		2249085	0.410544
Ruminococcus champanellensis 18P13	FP929052.1		2573208	0.522072
Ruminococcus sp.	FP929053.1		3545606	0.437616
Runella slithyformis DSM 19594	NC_015703.1		6568739	0.465897
Saccharomonospora azurea NA-128	NZ_CM001466.1		4763852	0.699413
Saccharomonospora cyanea NA-134	NZ_CM001440.1		5408301	0.697349
Saccharomonospora glauca K62	NZ_CM001484.1		4538746	0.691287
Saccharomonospora marina XMU15	NZ_CM001439.1		5965593	0.689364
Saccharomonospora viridis DSM 43017	NC_013159.1		4308349	0.673151
Saccharophagus degradans 2-40	NC_007912.1		5057531	0.458261
Saccharopolyspora erythraea NRRL 2338	NC_009142.1		8212805	0.71146
Saccharothrix espanaensis DSM 44229	NC_019673.1		9360653	0.721901
Salinibacter ruber DSM 13855	NC_007677.1		3551823	0.662167
Salinispora arenicola CNS-205	NC_009953.1		5786361	0.695185
Salinispora tropica CNB-440	NC_009380.1		5183331	0.69461
Salmonella bongori NCTC 12419	NC_015761.1		4460105	0.513297
Salmonella enterica subsp. enterica serovar Typhi str. CT18	NC_003198.1		4809037	0.520927
Sanguibacter keddieii DSM 10542	NC_013521.1		4253413	0.718865
Saprospira grandis str. Lewin	NC_016940.1		4345237	0.4636
Sebaldella termitidis ATCC 33386	NC_013517.1		4418842	0.334516
secondary endosymbiont of Ctenarytaina eucalypti Thao2000	NC_018419.1		1441139	0.432902
secondary endosymbiont of Heteropsylla cubana Thao2000	NC_018420.1		1121596	0.289027
Segniliparus rotundus DSM 44985	NC_014168.1		3157527	0.667913
Selenomonas ruminantium subsp. lactilytica TAM6421	NC_017068.1		3003680	0.506781
Selenomonas sputigena ATCC 35185	NC_015437.1		2568361	0.57107
Serratia plymuthica AS9	NC_015567.1		5442880	0.559611
Serratia proteamaculans 568	NC_009832.1		5448853	0.550736
Serratia sp. AS12	NC_015566.1		5443009	0.559614
Serratia sp. AS13	NC_017573.1		5442549	0.559606
Serratia symbiotica str. 'Cinara cedri'	NC_016632.1		1762765	0.292262
Shewanella amazonensis SB2B	NC_008700.1		4306142	0.535864
Shewanella baltica OS155	NC_009052.1		5127376	0.462834
Shewanella denitrificans OS217	NC_007954.1		4545906	0.451492
Shewanella frigidimarina NCIMB 400	NC_008345.1		4845257	0.415841
Shewanella halifaxensis HAW-EB4	NC_010334.1		5226917	0.445909
Shewanella loihica PV-4	NC_009092.1		4602594	0.53667
Shewanella oneidensis MR-1	NC_004347.1		4969803	0.459608
Shewanella pealeana ATCC 700345	NC_009901.1		5174581	0.44662
Shewanella piezotolerans WP3	NC_011566.1		5396476	0.432918
Shewanella putrefaciens CN-32	NC_009438.1		4659220	0.444516
Shewanella sediminis HAW-EB3	NC_009831.1		5517674	0.460779
Shewanella sp. ANA-3	NC_008577.1		4972204	0.48055
Shewanella sp. MR-4	NC_008321.1		4706287	0.478945
Shewanella sp. MR-7	NC_008322.1		4792610	0.478658
Shewanella sp. W3-18-1	NC_008750.1		4708380	0.446333
Shewanella violacea DSS12	NC_014012.1		4962103	0.447163
Shewanella woodyi ATCC 51908	NC_010506.1		5935403	0.43701
Shigella boydii Sb227	NC_007613.1		4519823	0.512128
Shigella dysenteriae Sd197	NC_007606.1		4369232	0.512497
Shigella flexneri 2a str. 301	NC_004337.2		4607202	0.508895
Shigella sonnei Ss046	NC_007384.1		4825265	0.510098
Sideroxydans lithotrophicus ES-1	NC_013959.1		3003656	0.575417
Simiduia agarivorans SA1 = DSM 21679	CP003746.1		4309711	0.558609
Simkania negevensis Z	NC_015713.1		2496337	0.417763
Singulisphaera acidiphila DSM 18658	NC_019892.1		9629675	0.622661
Sinorhizobium fredii NGR234	NC_012587.1		3925702	0.630288
Sinorhizobium medicae WSM419	NC_009636.1		3781904	0.615022
Sinorhizobium meliloti 1021	NC_003047.1		3654135	0.627289
Slackia heliotrinireducens DSM 20476	NC_013165.1		3165038	0.602116
Sodalis glossinidius str. 'morsitans'	NC_007712.1		4171146	0.54699
Solibacillus silvestris StLB046	NC_018065.1		3969327	0.386032
Solitalea canadensis DSM 3403	NC_017770.1		5202069	0.373085
Sorangium cellulosum 'So ce 56'	NC_010162.1		13033779	0.713757
Sphaerobacter thermophilus DSM 20745	NC_013523.1, NC_013524.1		3993764	0.681094
Sphaerochaeta coccoides DSM 17374	NC_015436.1		2227296	0.50558
Sphaerochaeta globus str. Buddy	NC_015152.1		3316466	0.488743
Sphaerochaeta pleomorpha str. Grapes	NC_016633.1		3590853	0.461973
Sphingobacterium sp. 21	NC_015277.1		6226409	0.411017
Sphingobium chlorophenolicum L-1	NC_015593.1, NC_015594.1		4449488	0.637793
Sphingobium japonicum UT26S	NC_014006.1, NC_014013.1		4196714	0.649498
Sphingobium sp. SYK-6	NC_015976.1		4199332	0.655695
Sphingomonas wittichii RW1	NC_009511.1		5382261	0.683975
Sphingopyxis alaskensis RB2256	NC_008048.1		3345170	0.655015
Spirochaeta africana DSM 8902	NC_017098.1		3285855	0.577662
Spirochaeta caldaria DSM 7334	NC_015732.1		3239340	0.455759
Spirochaeta smaragdinae DSM 11293	NC_014364.1		4653970	0.489651
Spirochaeta thermophila DSM 6578	NC_017583.1		2560222	0.609183
Spirosoma linguale DSM 74	NC_013730.1		8078757	0.501928
Stackebrandtia nassauensis DSM 44728	NC_013947.1		6841557	0.681339
Stanieria cyanosphaera PCC 7437	NC_019748.1		5041209	0.359533
Staphylococcus aureus subsp. aureus Mu50	NC_002758.2		2878529	0.328778
Staphylococcus carnosus subsp. carnosus TM300	NC_012121.1		2566424	0.346327
Staphylococcus epidermidis ATCC 12228	NC_004461.1		2499279	0.320952
Staphylococcus haemolyticus JCSC1435	NC_007168.1		2685015	0.327926
Staphylococcus lugdunensis N920143	NC_017353.1		2595888	0.338164
Staphylococcus pseudintermedius ED99	NC_017568.1		2572216	0.376474
Staphylococcus saprophyticus subsp. saprophyticus ATCC 15305	NC_007350.1		2516575	0.332399
Staphylothermus hellenicus DSM 12710	NC_014205.1	A	1580347	0.368383
Staphylothermus marinus F1	NC_009033.1	A	1570485	0.357265
Starkeya novella DSM 506	NC_014217.1		4765023	0.678847
Stenotrophomonas maltophilia K279a	NC_010943.1		4851126	0.66324
Stigmatella aurantiaca DW4/3-1	NC_014623.1		10260756	0.674586
Streptobacillus moniliformis DSM 12112	NC_013515.1		1662578	0.263146
Streptococcus agalactiae 2603V/R	NC_004116.1		2160267	0.356466
Streptococcus dysgalactiae subsp. equisimilis ATCC 12394	NC_017567.1		2159491	0.394978
Streptococcus equi subsp. zooepidemicus MGCS10565	NC_011134.1		2024171	0.418397
Streptococcus gallolyticus subsp. gallolyticus ATCC 43143	NC_017576.1		2362241	0.375151
Streptococcus gordonii str. Challis substr. CH1	NC_009785.1		2196662	0.405068
Streptococcus infantarius subsp. infantarius CJ18	NC_016826.1		1988420	0.37556
Streptococcus intermedius JTH08	NC_018073.1		1933610	0.377121
Streptococcus macedonicus ACA-DC 198	NC_016749.1		2130034	0.376273
Streptococcus mitis B6	NC_013853.1		2146611	0.399792
Streptococcus mutans UA159	NC_004350.2		2032925	0.368287
Streptococcus oralis Uo5	NC_015291.1		1958690	0.411385
Streptococcus parasanguinis FW213	NC_017905.1		2171609	0.416153
Streptococcus parauberis KCTC 11537	NC_015558.1		2143887	0.355478
Streptococcus pasteurianus ATCC 43144	NC_015600.1		2100077	0.373784
Streptococcus pneumoniae R6	NC_003098.1		2038615	0.39716
Streptococcus pseudopneumoniae IS7493	NC_015875.1		2190731	0.397939
Streptococcus pyogenes MGAS315	NC_004070.1		1900521	0.385927
Streptococcus salivarius JIM8777	NC_017595.1		2210574	0.400691
Streptococcus sanguinis SK36	NC_009009.1		2388435	0.434002
Streptococcus suis 05ZYH33	NC_009442.1		2096309	0.411097
Streptococcus thermophilus CNRZ1066	NC_006449.1		1796226	0.390814
Streptococcus uberis 0140J	NC_012004.1		1852352	0.366318
Streptomyces avermitilis MA-4680	NC_003155.4		9025608	0.707166
Streptomyces bingchenggensis BCW-1	NC_016582.1		11936683	0.707546
Streptomyces cattleya NRRL 8057 = DSM 46488	NC_017586.1		6282967	0.729398
Streptomyces clavuligerus ATCC 27064	NZ_CM000913.1		6760392	0.724002
Streptomyces coelicolor A3(2)	NC_003888.3		8667507	0.721187
Streptomyces flavogriseus ATCC 33331	NC_016114.1		7337497	0.711423
Streptomyces griseus subsp. griseus NBRC 13350	NC_010572.1		8545929	0.722274
Streptomyces hygroscopicus subsp. jinggangensis 5008	NC_017765.1		10145833	0.718928
Streptomyces pristinaespiralis ATCC 25486	NZ_CM000950.1		8133379	0.667904
Streptomyces scabiei 87.22	NC_013929.1		10148695	0.714528
Streptomyces sp. SirexAA-E	NC_015953.1		7414440	0.717482
Streptomyces sp. Tu6071	NZ_CM001165.1		7359380	0.731195
Streptomyces sviceus ATCC 29083	NZ_CM000951.1		9313494	0.685144
Streptomyces venezuelae ATCC 10712	FR845719.1		8226158	0.724003
Streptomyces violaceusniger Tu 4113	NC_015957.1		10657107	0.709693
Streptosporangium roseum DSM 43021	NC_013595.1		10341314	0.708666
Sulfobacillus acidophilus DSM 10332	NC_016884.1		3472898	0.567651
Sulfolobus acidocaldarius DSM 639	NC_007181.1	A	2225959	0.367076
Sulfolobus islandicus M.14.25	NC_012588.1	A	2608832	0.350995
Sulfolobus solfataricus P2	NC_002754.1	A	2992245	0.357872
Sulfolobus tokodaii str. 7	NC_003106.2	A	2694756	0.327867
Sulfuricurvum kujiense DSM 16994	NC_014762.1		2574824	0.449943
Sulfurihydrogenibium azorense Az-Fu1	NC_012438.1		1640877	0.327529
Sulfurihydrogenibium sp. YO3AOP1	NC_010730.1		1838442	0.320274
Sulfurimonas autotrophica DSM 16294	NC_014506.1		2153198	0.352358
Sulfurimonas denitrificans DSM 1251	NC_007575.1		2201561	0.34462
Sulfurimonas gotlandica GD1	NZ_AFRZ01000001.1		2952682	0.335971
Sulfurospirillum barnesii SES-3	NC_018002.1		2510109	0.388184
Sulfurospirillum deleyianum DSM 6946	NC_013512.1		2306351	0.389698
Sulfurovum sp. NBC37-1	NC_009663.1		2562277	0.438715
Symbiobacterium thermophilum IAM 14863	NC_006177.1		3566135	0.686684
Synechococcus elongatus PCC 6301	NC_006576.1		2696255	0.554843
Synechococcus sp. CC9311	NC_008319.1		2606748	0.524473
Synechococcus sp. CC9605	NC_007516.1		2510659	0.592176
Synechococcus sp. CC9902	NC_007513.1		2234828	0.541645
Synechococcus sp. JA-2-3B'a(2-13)	NC_007776.1		3046682	0.584503
Synechococcus sp. JA-3-3Ab	NC_007775.1		2932766	0.602373
Synechococcus sp. PCC 6312	NC_019680.1		3697276	0.485168
Synechococcus sp. PCC 7002	NC_010475.1		3008047	0.49631
Synechococcus sp. PCC 7502	NC_019702.1		3510253	0.406198
Synechococcus sp. RCC307	NC_009482.1		2224914	0.608435
Synechococcus sp. WH 7803	NC_009481.1		2366980	0.60236
Synechococcus sp. WH 8102	NC_005070.1		2434428	0.594126
Synechocystis sp. PCC 6803	NC_000911.1		3573470	0.477203
Synergistetes bacterium SGP1	FP929056.1		2728333	0.567304
Syntrophobacter fumaroxidans MPOB	NC_008554.1		4990251	0.599487
Syntrophobotulus glycolicus DSM 8271	NC_015172.1		3406739	0.463502
Syntrophomonas wolfei subsp. wolfei str. Goettingen	NC_008346.1		2936195	0.448659
Syntrophothermus lipocalidus DSM 12680	NC_014220.1		2405559	0.509894
Syntrophus aciditrophicus SB	NC_007759.1		3179300	0.5146
Tannerella forsythia ATCC 43037	NC_016610.1		3405521	0.46976
Taylorella asinigenitalis MCE3	NC_016043.1		1638559	0.383132
Taylorella equigenitalis ATCC 35865	NC_018108.1		1732123	0.373414
Tepidanaerobacter acetatoxydans Re1	NC_015519.1		2759867	0.375343
Teredinibacter turnerae T7901	NC_012997.1		5193164	0.508907
Terriglobus roseus DSM 18391	NC_018014.1		5227858	0.602812
Terriglobus saanensis SP1PR4	NC_014963.1		5095226	0.573355
Tetragenococcus halophilus	NC_016052.1		2562720	0.360411
Thauera sp. MZ1T	NC_011662.2		4496212	0.684042
Thermacetogenium phaeum DSM 12270	NC_018870.1		2939057	0.538841
Thermaerobacter marianensis DSM 12885	NC_014831.1		2844696	0.724821
Thermanaerovibrio acidaminovorans DSM 6589	NC_013522.1		1848474	0.637926
Thermanaerovibrio velox DSM 12556	NZ_CM001377.1		1880838	0.587769
Thermincola potens JR	NC_014152.1		3157416	0.458825
Thermoanaerobacter brockii subsp. finnii Ako-1	NC_014964.1		2344824	0.345039
Thermoanaerobacter italicus Ab9	NC_013921.1		2451061	0.34145
Thermoanaerobacter mathranii subsp. mathranii str. A3	NC_014209.1		2306092	0.343201
Thermoanaerobacter pseudethanolicus ATCC 33223	NC_010321.1		2362816	0.345128
Thermoanaerobacter siderophilus SR4	NZ_CM001486.1		2540159	0.341982
Thermoanaerobacter sp. X513	NC_014538.1		2456520	0.345191
Thermoanaerobacter sp. X514	NC_010320.1		2457259	0.345187
Thermoanaerobacter tengcongensis MB4	NC_003869.1		2689445	0.375709
Thermoanaerobacter wiegelii Rt8.B1	NC_015958.1		2785056	0.343416
Thermoanaerobacterium saccharolyticum JW/SL-YS485	NC_017992.1, NC_018264.1		2768468	0.35308
Thermoanaerobacterium thermosaccharolyticum DSM 571	NC_014410.1		2785752	0.341125
Thermoanaerobacterium xylanolyticum LX-11	NC_015555.1		2534358	0.349758
Thermobacillus composti KWC4	NC_019897.1		4206343	0.605696
Thermobaculum terrenum ATCC BAA-798	NC_013525.1, NC_013526.1		3101581	0.535073
Thermobifida fusca YX	NC_007333.1		3642249	0.675029
Thermobispora bispora DSM 43833	NC_014165.1		4189976	0.724292
Thermococcus barophilus MP	NC_014804.1	A	2010078	0.417568
Thermococcus gammatolerans EJ3	NC_012804.1	A	2045438	0.535615
Thermococcus kodakarensis KOD1	NC_006624.1	A	2088737	0.519955
Thermococcus onnurineus NA1	NC_011529.1	A	1847607	0.512727
Thermococcus sibiricus MM 739	NC_012883.1	A	1845800	0.402013
Thermococcus sp. 4557	NC_015865.1	A	2011320	0.560788
Thermococcus sp. AM4	NC_016051.1	A	2086428	0.54781
Thermococcus sp. CL1	NC_018015.1	A	1950313	0.558175
Thermocrinis albus DSM 14484	NC_013894.1		1500577	0.469305
Thermodesulfatator indicus DSM 15286	NC_015681.1		2322224	0.424255
Thermodesulfobacterium sp. OPB45	NC_015682.1		1634377	0.305875
Thermodesulfobium narugense DSM 14796	NC_015499.1		1898865	0.338662
Thermodesulfovibrio yellowstonii DSM 11347	NC_011296.1		2003803	0.341289
Thermofilum pendens Hrk 5	NC_008698.1	A	1781889	0.576657
Thermogladius cellulolyticus 1633	NC_017954.1	A	1356318	0.556412
Thermomicrobium roseum DSM 5159	NC_011959.1		2003006	0.63647
Thermomonospora curvata DSM 43183	NC_013510.1		5639016	0.71642
Thermoplasma acidophilum DSM 1728	NC_002578.1	A	1564906	0.459944
Thermoplasma volcanium GSS1	NC_002689.2	A	1584804	0.399185
Thermoproteus tenax Kra 1	FN869859.1	A	1841542	0.551283
Thermoproteus uzoniensis 768-20	NC_015315.1	A	1936063	0.596551
Thermosediminibacter oceani DSM 16646	NC_014377.1		2280035	0.468201
Thermosipho africanus TCF52B	NC_011653.1		2016657	0.308108
Thermosipho melanesiensis BI429	NC_009616.1		1915238	0.313999
Thermosphaera aggregans DSM 11486	NC_014160.1	A	1316595	0.467343
Thermosynechococcus elongatus BP-1	NC_004113.1		2593857	0.539179
Thermotoga lettingae TMO	NC_009828.1		2135342	0.38697
Thermotoga maritima MSB8	NC_000853.1		1860725	0.462477
Thermotoga naphthophila RKU-10	NC_013642.1		1809823	0.461408
Thermotoga neapolitana DSM 4359	NC_011978.1		1884562	0.469424
Thermotoga petrophila RKU-1	NC_009486.1		1823511	0.461012
Thermotoga sp. RQ2	NC_010483.1		1877693	0.461777
Thermotoga thermarum DSM 5069	NC_015707.1		2039943	0.403241
Thermovibrio ammonificans HB-1	NC_014926.1		1682965	0.521149
Thermovirga lienii DSM 17291	NC_016148.1		1967774	0.470576
Thermus oshimai JL-2	NC_019386.1		2072393	0.685535
Thermus scotoductus SA-01	NC_014974.1		2346803	0.64885
Thermus sp. CCB_US3_UF1	NC_017278.1		2243772	0.686059
Thermus thermophilus HB27	NC_005835.1		1894877	0.694373
Thioalkalimicrobium cyclicum ALM1	NC_015581.1		1932455	0.469802
Thioalkalivibrio nitratireducens DSM 14787	NC_019902.1		4002352	0.664974
Thioalkalivibrio sp. K90mix	NC_013889.1		2744800	0.658715
Thioalkalivibrio sulfidophilus HL-EbGr7	NC_011901.1		3464554	0.65063
Thiobacillus denitrificans ATCC 25259	NC_007404.1		2909809	0.660672
Thiocystis violascens DSM 198	NC_018012.1		5017071	0.62607
Thioflavicoccus mobilis 8321	NC_019940.1		4048921	0.656417
Thiomicrospira crunogena XCL-2	NC_007520.2		2427734	0.4313
Thiomonas intermedia K12	NC_014153.1		3396378	0.638794
Thiomonas sp. 3As	FP475956.1		3738778	0.636684
Tistrella mobilis KA081020-065	NC_017956.1		3919492	0.68145
Tolumonas auensis DSM 9187	NC_012691.1		3471292	0.49027
Treponema azotonutricium ZAS-9	NC_015577.1		3855671	0.497975
Treponema brennaborense DSM 12168	NC_015500.1		3055580	0.514729
Treponema denticola ATCC 35405	NC_002967.9		2843201	0.378738
Treponema pallidum subsp. pallidum str. Nichols	NC_000919.1		1138011	0.527721
Treponema paraluiscuniculi Cuniculi A	NC_015714.1		1133390	0.52736
Treponema primitia ZAS-2	NC_015578.1		4059867	0.508375
Treponema succinifaciens DSM 2489	NC_015385.1		2731853	0.391632
Trichodesmium erythraeum IMS101	NC_008312.1		7750108	0.341434
Tropheryma whipplei str. Twist	NC_004572.3		927303	0.46332
Truepera radiovictrix DSM 17093	NC_014221.1		3260398	0.68139
Tsukamurella paurometabola DSM 20162	NC_014158.1		4379918	0.68413
Turneriella parva DSM 21527	NC_018020.1		4384015	0.536348
uncultured Termite group 1 bacterium phylotype Rs-D17	NS_000191.1		1125857	0.352074
Ureaplasma parvum serovar 3 str. ATCC 700970	NC_002162.1		751719	0.254997
Ureaplasma urealyticum serovar 10 str. ATCC 33699	NC_011374.1		874478	0.257742
Variovorax paradoxus EPS	NC_014931.1		6550056	0.664797
Variovorax paradoxus S110	NC_012791.1, NC_012792.1		6754997	0.675362
Veillonella parvula DSM 2008	NC_013520.1		2132142	0.386293
Verminephrobacter eiseniae EF01-2	NC_008786.1		5566749	0.652791
Verrucomicrobium spinosum DSM 4136	NZ_ABIZ01000001.1		8220857	0.603115
Verrucosispora maris AB-18-032	NC_015434.1		6673976	0.708545
Vibrio anguillarum 775	NC_015633.1, NC_015637.1		4052047	0.445117
Vibrio cholerae O1 str. 2010EL-1786	NC_016445.1, NC_016446.1		4077740	0.475033
Vibrio fischeri ES114	NC_006840.2, NC_006841.2		4227869	0.383456
Vibrio furnissii NCTC 11218	NC_016602.1, NC_016628.1		4916408	0.506724
Vibrio harveyi ATCC BAA-1116	NC_009783.1, NC_009784.1		5969369	0.454449
Vibrio parahaemolyticus RIMD 2210633	NC_004603.1, NC_004605.1		5165770	0.453732
Vibrio sp. EJY3	NC_016613.1, NC_016614.1		5452646	0.448642
Vibrio sp. Ex25	NC_013456.1, NC_013457.1		5089025	0.449036
Vibrio splendidus LGP32	NC_011744.2, NC_011753.2		4974818	0.439086
Vibrio vulnificus CMCP6	NC_004459.3, NC_004460.2		5126696	0.46691
Vulcanisaeta distributa DSM 14429	NC_014537.1	A	2374137	0.454277
Vulcanisaeta moutnovskia 768-28	NC_015151.1	A	2298983	0.42387
Waddlia chondrophila WSU 86-1044	NC_014225.1		2116312	0.437802
Weeksella virosa DSM 16922	NC_015144.1		2272954	0.359217
Weissella koreensis KACC 15510	NC_015759.1		1422478	0.354831
Wigglesworthia glossinidia endosymbiont of Glossina brevipalpis	NC_004344.2		697724	0.224789
Wigglesworthia glossinidia endosymbiont of Glossina morsitans morsitans (Yale colony)	NC_016893.1		719535	0.252237
Wolbachia endosymbiont of Culex quinquefasciatus Pel	NC_010981.1		1482455	0.341902
Wolbachia endosymbiont of Drosophila melanogaster	NC_002978.6		1267782	0.352348
Wolbachia endosymbiont of Onchocerca ochengi str. Adamawa_Cameroon	NC_018267.1		957990	0.3207
Wolbachia endosymbiont strain TRS of Brugia malayi	NC_006833.1		1080084	0.341791
Wolbachia sp. wRi	NC_012416.1		1445873	0.351646
Wolinella succinogenes DSM 1740	NC_005090.1		2110355	0.48458
Xanthobacter autotrophicus Py2	NC_009720.1		5308934	0.674647
Xanthomonas albilineans GPE PC73	NC_013722.1		3768695	0.629766
Xanthomonas axonopodis pv. citri str. 306	NC_003919.1		5175554	0.647719
Xanthomonas campestris pv. campestris str. 8004	NC_007086.1		5148708	0.64957
Xanthomonas oryzae pv. oryzae KACC 10331	NC_006834.1		4941439	0.636933
Xenorhabdus bovienii SS-2004	NC_013892.1		4225498	0.449676
Xenorhabdus nematophila ATCC 19061	NC_014228.1		4432590	0.44152
Xylanimonas cellulosilytica DSM 15894	NC_013530.1		3742776	0.724876
Xylella fastidiosa Temecula1	NC_004556.1		2519802	0.517764
Yersinia enterocolitica subsp. enterocolitica 8081	NC_008800.1		4615899	0.472711
Yersinia pestis CO92	NC_003143.1		4653728	0.476361
Yersinia pseudotuberculosis IP 32953	NC_006155.1		4744671	0.476104
Zobellia galactanivorans	NC_015844.1		5521712	0.427796
Zunongwangia profunda SM-A87	NC_014041.1		5128187	0.362185
Zymomonas mobilis subsp. mobilis ZM4	NC_006526.2		2056363	0.463281
Zymomonas mobilis subsp. pomaceae ATCC 29192	NC_015709.1		1989865	0.440945
a Archaea or Bacteria, A denotes an archaeon.
