# Supplementary material for: Conservation vs. variation of dinucleotide frequencies across bacterial and archaeal genomes: evolutionary implications
Source: Front Microbiol. 2013 Sep 6;4:269. doi: 10.3389/fmicb.2013.00269 (PMC3764401; doi:10.3389/fmicb.2013.00269)
Supplement: Supplementary material 2 — Dinucleotide frequencies of the archaeal and bacterial genomes studied. Excel spreadsheet showing the details of the dinucleotide frequencies and statistical analysis for the archaeal and bacterial genomes studied. [file DataSheet2.XLS]

## Sheet: AB-frequency
Supplementary material 2. Dinucleotide frequencies of the archaeal and bacterial genomes studied (frequencies and statistical analysis)
Genome	Dinucleotide frequency (%)
	AA	AC	AG	AT	CA	CC	CG	CT	GA	GC	GG	GT	TA	TC	TG	TT
[Cellvibrio] gilvus ATCC 13127	1.02616	6.18652	4.28565	1.56194	4.97493	10.102	17.538	4.32388	6.37598	14.2632	10.041	6.19392	0.68321	6.38706	5.00947	1.04706
[Ruminococcus] obeum	9.91422	4.82154	6.48406	8.65141	6.53229	3.62763	3.9664	4.81673	7.88673	4.76965	5.1721	4.97713	5.53793	5.72414	7.18309	8.19571
[Ruminococcus] torques	9.76781	4.65036	6.58441	8.96729	6.57289	3.47496	3.34461	5.20241	7.84767	4.29853	4.49687	4.90328	5.78119	6.17079	7.12073	8.90118
Acaryochloris marina MBIC11017	7.98553	4.91451	6.27127	7.24194	6.95635	6.2284	4.24784	6.27095	6.38731	6.09866	6.16521	4.89912	5.08404	6.46199	6.86598	7.92089
Acetobacter pasteurianus IFO 3283-03	6.81663	5.09258	5.33147	6.27565	8.03375	7.24105	6.01589	5.44453	4.84951	9.42817	7.05593	4.96876	3.81645	4.9734	7.89909	6.75716
Acetobacterium woodii DSM 1030	11.6769	4.55197	4.54492	9.71446	6.14039	4.50712	4.30832	4.36509	6.10929	4.4488	4.8104	4.64874	6.56167	5.81303	6.35358	11.4453
Acetohalobium arabaticum DSM 5501	10.545	4.24045	7.13384	9.86976	5.3331	3.88412	1.95409	7.01062	6.31759	3.90226	3.9385	4.29103	9.59331	6.1551	5.42295	10.4083
Acholeplasma laidlawii PG-8A	12.1565	5.38347	5.38988	11.1435	6.26377	2.72253	1.61544	5.38146	5.22722	2.67624	2.67196	5.36917	10.4258	5.20097	6.26731	12.1047
Achromobacter xylosoxidans A8	3.33225	4.77624	4.92305	3.97526	6.62678	9.1087	12.3496	5.00172	5.51009	13.6588	8.98853	4.74336	1.53767	5.54309	6.63958	3.28531
Acidaminococcus fermentans DSM 20731	5.96982	4.82087	5.38024	5.82397	6.96958	9.77119	5.77817	5.43342	6.32634	6.96799	9.76436	4.83168	2.72916	6.39231	6.9676	6.07331
Acidaminococcus intestini RyC-MR95	7.77095	4.5489	5.63337	6.87203	6.63913	7.14658	5.5863	5.6765	6.50504	6.77797	7.02944	4.65965	3.91018	6.57502	6.72298	7.94593
Acidianus hospitalis W1	11.8539	4.44773	6.83759	9.95456	4.7699	3.58716	1.96243	6.84629	5.87925	3.24964	3.46151	4.39192	10.5907	5.88131	4.72078	11.5653
Acidilobus saccharovorans 345-15	4.32563	5.18179	7.79277	4.03588	6.10143	8.84652	5.8914	7.87603	5.97199	8.59974	8.76994	5.16034	4.93708	6.08733	6.04784	4.37428
Acidimicrobium ferrooxidans DSM 10331	1.84472	5.77183	5.38159	2.89451	5.21427	8.79932	14.8024	5.33321	7.8561	11.6751	8.82754	5.78146	0.977547	7.9029	5.12868	1.80886
Acidiphilium cryptum JF-5	2.80338	4.2158	4.48448	4.43234	5.34812	9.52816	14.7583	4.6287	6.64512	13.7496	9.16717	4.16756	1.13938	6.76969	5.31953	2.84265
Acidiphilium multivorum AIU301	2.88597	4.26022	4.51815	4.48615	5.38759	9.40183	14.5368	4.66068	6.68849	13.5681	9.1313	4.20442	1.18843	6.75672	5.4061	2.91907
Acidithiobacillus caldus SM-1	4.14815	4.93881	5.56683	4.63082	6.65771	9.10916	9.2807	5.60568	6.18462	10.3265	9.18675	4.96746	2.29409	6.27878	6.63108	4.19282
Acidithiobacillus ferrivorans SS3	5.39942	5.0518	5.32955	5.98438	7.12104	7.9836	7.97976	5.32914	5.92346	9.44549	7.84567	4.96616	3.32123	5.93266	7.0258	5.36085
Acidithiobacillus ferrooxidans ATCC 53993	4.81432	4.90898	5.18829	5.62263	6.83721	8.54918	8.73417	5.14493	6.0916	9.78632	8.73389	4.97321	2.79109	6.021	6.92868	4.8745
Acidobacterium capsulatum ATCC 51196	4.51917	4.6735	5.77023	4.85059	6.9358	7.68814	9.99233	5.78075	6.40374	11.5669	7.52569	4.6037	1.95481	6.4685	6.81172	4.45445
Acidothermus cellulolyticus 11B	2.95625	5.77167	4.35827	3.43694	5.37114	9.32512	14.3205	4.41045	6.89545	11.4011	9.41958	5.76402	1.30029	6.92938	5.3817	2.95813
Acidovorax avenae subsp. avenae ATCC 19860	2.54029	4.67339	5.06907	3.3362	6.59708	9.96905	12.7616	5.10606	5.43615	14.3659	9.95756	4.62764	1.04544	5.42552	6.59896	2.49011
Acidovorax citrulli AAC00-1	2.62645	4.66063	5.08337	3.34597	6.46361	9.79528	12.8531	5.08204	5.52942	14.225	9.89205	4.69176	1.09693	5.51311	6.50973	2.63152
Acidovorax ebreus TPSY	3.02976	4.97962	5.26067	3.38173	7.30214	9.18418	11.6731	5.22242	5.0425	14.2447	9.20904	4.95584	1.27742	4.97333	7.30928	2.95419
Acidovorax sp. JS42	3.13971	4.95429	5.31667	3.49216	7.28913	9.03448	11.4373	5.28237	5.15002	13.9103	9.07	4.99884	1.32394	5.14431	7.30512	3.15135
Acidovorax sp. KKS102	3.49562	5.19379	5.37684	3.50655	7.79869	9.11993	10.1356	5.36803	4.95769	13.193	9.17339	5.17213	1.32082	4.91553	7.81036	3.46196
Aciduliprofundum boonei T469	10.0394	4.09301	6.36491	9.91662	6.37903	4.82157	2.11269	6.50898	6.35536	4.34806	4.64844	3.98385	7.64015	6.55963	6.20967	10.0186
Aciduliprofundum sp. MAR08-339	8.50233	4.60974	6.07742	8.67538	6.84265	6.04486	3.06933	6.17324	6.74287	4.62706	5.99949	4.62998	5.77696	6.84843	6.85316	8.5271
Acinetobacter baumannii ATCC 17978	11.0698	5.34384	5.50244	8.64742	6.87766	3.7162	3.36936	5.41845	5.25264	5.14569	3.77733	5.38347	7.36343	5.17594	6.91	11.0463
Acinetobacter calcoaceticus PHEA-2	11.0629	5.33881	5.48786	8.66272	6.92406	3.63845	3.34864	5.4506	5.24874	5.17715	3.66723	5.36918	7.31658	5.20734	6.95855	11.1412
Acinetobacter lwoffii WJ10621	10.1197	5.48949	5.37427	8.13847	7.41757	4.02023	3.89707	5.30534	5.47605	5.70389	4.12512	5.56458	6.10868	5.42659	7.47321	10.2239
Acinetobacter oleivorans DR1	11.1703	5.34892	5.46362	8.68576	6.95316	3.63912	3.29468	5.49528	5.24524	5.14042	3.63821	5.32597	7.29991	5.25379	6.95333	11.0923
Acinetobacter sp. ADP1	10.1999	5.26118	5.23915	9.1051	7.49651	3.89633	3.5674	5.15684	5.67003	5.37223	3.96672	5.30353	6.43888	5.58734	7.53922	10.1997
Actinobacillus pleuropneumoniae serovar 5b str. L20	11.0955	5.30539	4.42237	8.47323	5.49193	4.24435	6.50091	4.43473	5.43632	5.66265	4.18676	5.34188	7.27278	5.45953	5.51752	11.1541
Actinobacillus succinogenes 130Z	10.2715	5.33259	3.96924	8.03182	5.75782	5.21787	7.49096	3.92721	5.55068	6.3411	5.30698	5.32599	6.02519	5.50231	5.75756	10.1911
Actinobacillus suis H91-0380	11.1672	5.35872	4.76571	8.57474	6.11383	3.96553	5.24938	4.76338	5.26725	5.58199	3.95515	5.34182	7.31813	5.18588	6.17589	11.2031
Actinoplanes missouriensis 431	1.7807	5.66106	4.68642	2.44834	5.19329	10.5475	14.985	4.67374	6.6185	12.5651	10.5759	5.67631	0.984022	6.62586	5.18852	1.78979
Actinoplanes sp. SE50/110	1.76783	5.65764	4.49607	2.45346	5.35077	11.0241	14.7937	4.47674	6.27429	12.7146	11.0564	5.62661	0.982094	6.24891	5.3258	1.75097
Actinosynnema mirum DSM 43827	1.41964	5.65062	4.65976	1.40621	5.1986	11.5464	15.4729	4.64934	5.82935	13.8082	11.5418	5.66223	0.68864	5.86208	5.16705	1.43711
Advenella kashmirensis WT001	5.99412	5.11331	4.97374	6.43427	7.5968	6.93732	7.89786	5.03402	5.54538	9.85008	6.93693	5.08482	3.37914	5.56528	7.60869	6.04822
Aequorivita sublithincola DSM 14238	13.1234	4.79508	5.09738	8.91702	6.01948	3.71818	3.32536	5.13158	5.45473	4.15679	3.63422	4.75089	7.33528	5.52457	5.93966	13.0763
Aerococcus urinae ACS-120-V-Col10a	10.2042	4.7819	6.30229	8.08035	6.07341	5.40593	3.29024	6.17067	6.13074	4.75542	5.40166	4.65484	6.9604	5.997	5.94847	9.84246
Aeromicrobium marinum DSM 15272	1.38056	6.19841	4.66485	2.13423	5.23625	10.612	14.9429	4.71135	7.03228	11.6378	10.666	6.23874	0.728934	7.0543	5.30112	1.4078
Aeromonas hydrophila subsp. hydrophila ATCC 7966	3.8572	4.74919	6.0539	4.59238	7.30047	8.99976	8.39756	6.03314	6.06069	10.937	9.05427	4.76551	2.03429	6.04498	7.31175	3.8079
Aeromonas salmonicida subsp. salmonicida A449	4.44756	4.95009	6.08725	5.21483	7.57043	8.3136	7.2212	6.12883	6.10973	9.85207	8.35607	4.95923	2.57201	6.1183	7.61258	4.48622
Aeromonas veronii B565	4.5268	4.90412	6.0426	5.23142	7.41887	8.31173	7.64041	6.05139	6.19735	10.0321	8.2703	4.79685	2.5619	6.17446	7.3433	4.49637
Aeropyrum pernix K1	4.08739	5.085	7.87305	4.51669	5.50023	9.10741	5.53526	8.20827	6.20868	7.63822	8.98326	5.12998	5.76578	6.52053	5.56856	4.27168
Aggregatibacter actinomycetemcomitans D7S-1	10.4941	5.24709	4.21433	7.96809	6.40214	5.16155	6.37096	4.20446	5.2936	6.50664	5.18581	5.18806	5.73365	5.22379	6.40322	10.402
Aggregatibacter aphrophilus NJ8700	10.9135	5.34475	4.42786	8.29266	6.52481	4.65077	5.49274	4.37953	5.21138	5.91677	4.72691	5.32807	6.32909	5.13555	6.53557	10.79
Agrobacterium radiobacter K84	4.57828	4.46838	5.17603	5.71963	6.11512	7.53107	11.286	5.21107	7.22733	10.846	7.40819	4.48331	2.02158	7.29781	6.09463	4.53555
Agrobacterium sp. H13-3	5.43589	4.75078	4.98653	5.63	6.45201	7.52204	10.5856	4.99775	6.82317	10.4209	7.26549	4.60992	2.09215	6.86372	6.28183	5.28219
Agrobacterium tumefaciens str. C58	5.23313	4.59282	4.88803	5.69209	6.34513	7.7167	10.8322	4.9707	6.85815	10.6216	7.49366	4.49508	1.96966	6.93356	6.25465	5.10283
Agrobacterium vitis S4	5.44265	4.43079	5.03944	6.1302	6.80499	7.5497	9.18462	5.07414	6.53988	10.1049	7.75896	4.60474	2.25557	6.52802	7.02549	5.52589
Akkermansia muciniphila ATCC BAA-835	6.63894	4.58699	5.24327	5.72493	6.45081	8.83615	7.2927	5.19947	6.30704	8.18025	8.96254	4.53342	2.79734	6.17574	6.48474	6.58567
Alcanivorax borkumensis SK2	6.14568	5.34222	5.52715	5.61692	7.268	7.43639	7.08596	5.54529	5.49013	9.08754	7.4613	5.35315	3.72816	5.46953	7.31768	6.12488
Alcanivorax dieselolei B5	4.26131	5.30423	4.93916	4.6476	6.8016	9.18128	9.92445	4.9879	5.97242	10.3891	9.10312	5.2717	2.11697	6.02063	6.7696	4.30892
Algoriphagus sp. PR1	11.101	4.25856	6.09971	9.03037	6.31173	4.65415	2.19058	6.15443	6.54359	3.80778	4.69586	4.32771	6.53331	6.5904	6.3888	11.2912
Alicycliphilus denitrificans BC	2.57677	4.6553	5.30111	3.26447	6.89528	9.43642	12.4752	5.32129	5.12213	14.8518	9.4659	4.71045	1.20347	5.1847	6.90805	2.62768
Alicyclobacillus acidocaldarius subsp. acidocaldarius Tc-4-1	4.21559	5.46247	5.05543	4.57711	6.19786	7.78871	11.8679	5.04941	7.11379	10.4887	7.62585	5.39083	1.7833	7.16404	6.06998	4.14863
Aliivibrio salmonicida LFI1238	10.5697	5.27279	5.44776	9.09237	6.44899	3.55012	3.85509	5.30344	5.77325	4.72045	3.7596	5.5537	7.59066	5.61428	6.74456	10.7033
Alistipes finegoldii DSM 17242	5.76688	5.32438	4.94382	5.61314	5.58109	7.06712	10.7851	4.90097	6.93041	8.96354	7.00376	5.41369	3.36984	6.97926	5.5787	5.77826
Alistipes shahii WAL 8301	5.4562	5.23262	4.77515	5.0704	5.27678	7.11875	10.605	4.7122	6.81944	8.62155	7.28762	5.37478	2.9816	6.73977	5.43587	5.46731
Alkalilimnicola ehrlichii MLHE-1	2.57926	5.03901	5.287	3.39105	6.4357	11.1999	10.8787	5.23709	5.73832	11.8289	11.2193	4.99331	1.54304	5.68365	6.3948	2.55096
Alkaliphilus metalliredigens QYMF	10.9079	4.59558	6.04283	10.0694	6.28599	4.22037	1.85558	5.93983	6.05382	3.5395	4.27991	4.64702	8.36794	5.94633	6.34194	10.9061
Alkaliphilus oremlandii OhILAs	11.2096	4.28492	6.06783	10.5045	5.83239	3.91726	2.28381	5.85547	6.18494	3.73084	4.10695	4.34565	8.83995	5.9559	5.9098	10.9701
Allochromatium vinosum DSM 180	2.90073	4.88638	5.41521	4.62222	6.09359	8.34185	12.3495	5.36326	7.43301	11.4994	8.36839	4.92361	1.39718	7.42051	6.09138	2.89376
alpha proteobacterium HIMB5	15.0103	4.01265	5.22171	11.2507	5.71359	2.50737	0.865917	5.30814	5.26489	2.51213	2.44617	4.0137	9.50662	5.36286	5.70309	15.3001
alpha proteobacterium HIMB59	13.6145	4.09183	5.60652	10.696	5.74601	3.16291	1.68042	5.60496	5.88855	3.03441	3.10979	4.03631	8.75978	5.90515	5.67233	13.3906
Alteromonas macleodii str. 'Deep ecotype'	9.13185	5.70223	5.93716	6.81168	6.43042	4.49085	5.49962	5.85175	5.15512	7.04164	4.63327	5.78256	6.86546	5.03796	6.54253	9.08555
Alteromonas sp. SN2	9.34325	5.78322	5.75769	7.41259	6.65572	4.55005	4.88338	5.83486	5.05645	6.52668	4.38716	5.61251	7.24132	5.06407	6.55455	9.33651
Aminobacterium colombiense DSM 12261	8.94763	4.47069	6.53623	7.28727	6.24465	5.98574	3.92903	6.46034	6.50069	5.62115	5.98236	4.58292	5.54885	6.54219	6.2395	9.12076
Aminomonas paucivorans DSM 12260	2.94319	4.82083	5.92129	2.5844	5.33688	13.5594	8.72119	5.99391	6.94511	8.46691	13.8619	4.69795	1.0445	6.76428	5.46748	2.86696
Ammonifex degensii KC4	5.36479	4.76899	6.93653	3.23759	5.33811	9.96043	7.39237	6.91473	6.18602	8.79217	10.1005	4.76415	3.41897	6.08406	5.41344	5.32717
Amphibacillus xylanus NBRC 15112	11.5757	5.02556	5.55718	10.1802	6.28807	3.01667	2.98908	5.29378	6.17575	3.66937	3.20212	5.08339	8.29913	5.87604	6.38225	11.3857
Amycolatopsis mediterranei U32	2.02967	5.76337	4.59147	2.0009	5.00644	10.4286	15.6352	4.61613	6.46769	13	10.4248	5.71397	0.881611	6.49437	4.95502	1.9908
Amycolicicoccus subflavus DQS3-9A1	3.57229	5.89728	5.31746	4.03407	6.26691	7.72796	11.7136	5.34502	7.12555	10.2879	7.80074	5.97652	1.85635	7.14032	6.35892	3.57904
Anabaena cylindrica PCC 7122	10.8574	5.15718	5.94121	8.7066	6.49138	4.24811	2.74577	5.90459	5.60621	4.38101	4.2606	5.15845	7.70739	5.60357	6.45869	10.7719
Anabaena sp. 90	11.2202	5.04656	5.75822	9.00205	6.29613	4.35862	2.6891	5.67852	5.65932	4.05591	4.36194	5.02233	7.85135	5.56128	6.29025	11.1482
Anabaena variabilis ATCC 29413	9.93949	5.42519	6.04881	7.95713	6.59724	4.75024	3.34297	5.99598	5.59388	4.9847	4.77179	5.41382	7.24	5.52631	6.60061	9.81186
Anaerobaculum mobile DSM 13181	8.22757	4.7069	6.17027	7.15856	6.19073	6.55728	5.22039	6.0716	6.34267	6.50692	6.50003	4.57843	5.50234	6.2689	6.0374	7.96002
Anaerococcus prevotii DSM 20548	11.1819	4.09635	7.24255	9.74459	5.12956	3.83168	1.77386	6.97888	6.74528	3.45644	4.03061	4.12248	9.20871	6.32952	5.30778	10.8199
Anaerolinea thermophila UNI-1	6.84477	5.04003	5.51136	5.75202	7.0781	7.72426	6.65883	5.49732	6.1199	8.06281	7.70637	5.0021	3.10544	6.13137	7.01462	6.7507
Anaeromyxobacter dehalogenans 2CP-C	1.31743	4.57253	4.84247	1.75493	4.38689	10.8773	17.3875	4.89457	6.0627	15.9475	10.7546	4.5942	0.720338	6.14889	4.37445	1.36368
Anaeromyxobacter sp. Fw109-5	1.44297	4.67282	5.16803	1.94089	3.96337	10.3871	17.3095	5.18531	7.06106	14.6772	10.2659	4.68192	0.757315	7.1082	3.9426	1.43577
Anaeromyxobacter sp. K	1.3224	4.60077	4.79754	1.80286	4.40891	10.815	17.337	4.89218	6.08341	15.8816	10.8163	4.6062	0.708823	6.15568	4.43673	1.33451
Anaplasma centrale str. Israel	6.67026	5.77981	6.37966	6.14499	7.33557	5.97586	5.05094	6.26232	5.57049	7.49127	6.32828	5.97014	5.39839	5.37784	7.60123	6.66297
Anaplasma marginale str. St. Maries	6.82942	5.84536	6.2478	6.23636	7.47182	6.17858	5.17122	6.28955	5.37996	7.59832	5.95732	5.71586	5.47765	5.489	7.27511	6.83668
Anaplasma phagocytophilum HZ	8.31568	5.41134	6.80611	8.36611	6.55789	4.02907	3.18158	6.67548	5.74452	5.38945	4.33072	5.72725	8.28115	5.61416	6.87353	8.69596
Anoxybacillus flavithermus WK1	10.7534	5.46164	4.49197	8.50466	6.38666	3.67925	6.30429	4.36751	6.29702	5.48697	3.79602	5.45904	5.7746	6.10986	6.44677	10.6804
Aquifex aeolicus VF5	10.3483	5.48509	7.2729	5.30666	4.55724	5.80649	4.09867	7.21966	6.97239	3.55913	5.87172	5.39084	6.53496	6.83135	4.55086	10.1938
Arcanobacterium haemolyticum DSM 20595	6.53711	5.88434	5.19804	6.0156	7.06376	6.42604	8.13527	5.1562	6.49109	7.94496	6.23371	5.68224	3.54313	6.52593	6.78498	6.37761
Archaeoglobus fulgidus DSM 4304	7.99693	4.78466	7.3481	5.67348	6.3078	6.0707	4.59865	7.2287	7.45474	6.00335	6.14529	4.7724	4.0437	7.34714	6.28374	7.9406
Archaeoglobus profundus DSM 5631	9.39325	5.06939	7.2063	7.3431	5.72272	4.46982	3.58819	7.15222	7.32036	4.20659	4.47456	5.07401	6.57578	7.18714	5.80647	9.4101
Archaeoglobus veneficus SNP6	7.91375	5.09421	7.02797	6.28221	6.15113	5.28339	4.96361	7.14591	7.24086	5.81816	5.27103	5.17487	5.0124	7.34828	6.2423	8.0299
Arcobacter butzleri RM4018	15.59	4.06497	5.4514	11.4821	5.58894	1.96446	0.578153	5.42872	5.14247	2.41345	1.93046	3.99851	10.267	5.11739	5.52487	15.4571
Arcobacter nitrofigilis DSM 7299	14.4515	4.25235	5.72489	11.4518	5.66227	2.33319	0.534735	5.65172	5.12929	2.497	2.32549	4.22717	10.6374	5.09938	5.59383	14.428
Arcobacter sp. L	15.5504	3.93442	5.18985	11.9517	5.66516	1.95684	0.504231	5.26304	5.05983	2.28566	1.92846	3.9005	10.351	5.21236	5.55194	15.6946
Aromatoleum aromaticum EbN1	3.48233	5.09151	4.99457	3.89528	5.70489	7.72645	14.1528	4.95348	6.95161	12.8051	7.74803	5.07913	1.32484	6.91458	5.68848	3.48696
Arthrobacter arilaitensis Re117	4.69362	5.10417	5.77987	4.74993	6.98391	7.89896	8.9625	5.67454	6.44062	10.0828	8.02139	5.22173	2.20942	6.43396	7.00283	4.73972
Arthrobacter aurescens TC1	4.07868	5.72295	5.46477	3.6452	6.75162	9.20459	9.82808	5.39959	6.40148	9.87427	9.20076	5.6826	1.6798	6.38206	6.66553	4.01802
Arthrobacter chlorophenolicus A6	3.17115	5.48033	5.1803	3.04109	6.43441	10.6228	10.9314	5.18239	5.92112	11.1221	10.6169	5.44851	1.34623	5.94578	6.38	3.17504
Arthrobacter phenanthrenivorans Sphe3	3.30646	5.39842	5.35049	3.15205	6.47078	10.476	10.4871	5.41032	6.02419	10.9267	10.4501	5.33967	1.40598	6.04315	6.4529	3.30568
Arthrobacter sp. FB24	3.37103	5.47444	5.22507	3.24318	6.28814	10.1434	11.1316	5.19849	6.21931	10.8998	10.1539	5.4315	1.43526	6.24389	6.19401	3.34694
Arthrobacter sp. Rue61a	4.06659	5.71655	5.46056	3.66433	6.73439	9.18067	9.82849	5.41071	6.42224	9.86438	9.19824	5.67768	1.68483	6.39264	6.67525	4.02243
Arthrospira platensis NIES-39	8.88529	5.10289	5.61038	7.84147	6.01581	6.15643	4.06063	5.66736	5.92605	4.67165	6.08869	5.0636	6.61294	5.96926	5.99029	8.92919
Aster yellows witches'-broom phytoplasma AYWB	17.1031	4.0115	4.50006	10.692	5.03377	2.49785	1.30278	4.5111	4.44303	2.34783	2.57611	4.17384	9.72674	4.48832	5.16185	17.4302
Asticcacaulis excentricus CB 48	4.97973	5.0715	5.20892	4.96669	6.30949	8.06392	10.2225	5.22206	6.30695	10.3538	8.03972	5.06305	2.63065	6.32872	6.2924	4.9399
Atopobium parvulum DSM 20469	8.21141	5.51884	6.82146	6.55303	7.15227	4.40671	4.39356	6.81408	6.26025	6.6239	4.46721	5.56865	5.48081	6.21718	7.23777	8.27288
Azoarcus sp. BH72	2.93295	4.93497	4.93193	3.27259	6.02003	9.05634	13.9266	5.03672	5.93573	14.125	8.97974	4.83625	1.18372	5.92346	6.03838	2.86556
Azorhizobium caulinodans ORS 571	2.80556	4.32672	5.12307	4.08001	5.94193	9.81396	12.7712	5.20393	6.48869	13.1082	9.70797	4.28316	1.09917	6.48216	5.98575	2.77854
Azospirillum brasilense Sp245	2.67133	4.79901	4.83661	3.26932	5.57448	10.2391	13.3802	4.9917	6.37668	12.7738	10.4023	4.82431	0.953815	6.37357	5.75798	2.71224
Azospirillum lipoferum 4B	2.83436	4.65574	4.88915	3.80493	5.83135	9.958	13.036	4.87978	6.44035	12.6818	10.0884	4.68941	1.07816	6.40956	5.8864	2.83663
Azospirillum sp. B510	2.8324	4.59163	4.79155	3.95867	5.76573	10.147	13.1935	4.75597	6.52782	12.6536	10.1628	4.55394	1.04829	6.46996	5.7503	2.79695
Azotobacter vinelandii DJ	3.18976	4.6116	5.58323	3.71095	6.11293	9.33099	11.831	5.47023	6.2291	12.5	9.42369	4.77761	1.56375	6.30259	6.09246	3.27011
Bacillus amyloliquefaciens FZB42	9.21822	4.60816	5.25743	7.64255	6.1771	5.16431	6.62912	5.24556	6.78571	6.64612	5.18396	4.64379	4.54534	6.7975	6.18907	9.26607
Bacillus anthracis str. Ames	11.8363	5.14188	5.27839	9.98521	6.00393	3.20843	3.2166	5.36241	5.63001	3.72401	3.12659	5.10486	8.77154	5.71705	5.96389	11.9289
Bacillus cellulosilyticus DSM 2522	11.2211	5.04922	5.81346	9.58	5.94828	3.44027	2.95386	5.72962	6.01962	3.69932	3.57571	5.15527	8.47479	5.88322	6.1069	11.3493
Bacillus cereus ATCC 14579	11.9201	5.10086	5.36534	9.98809	5.97558	3.17894	3.12384	5.34387	5.6728	3.68552	3.19429	5.1058	8.80593	5.65691	5.97493	11.9072
Bacillus clausii KSM-K16	9.87156	4.99121	5.4106	7.32436	6.77523	4.86225	5.35908	5.42749	5.79409	6.71287	4.81769	5.00464	5.15687	5.8577	6.74191	9.89247
Bacillus coagulans 2-6	9.89132	4.48049	4.60925	7.35702	6.38122	6.1634	6.54178	4.64287	5.90066	7.10766	6.08748	4.46699	4.16488	5.97772	6.32428	9.90291
Bacillus cytotoxicus NVH 391-98	11.8042	4.91115	5.26919	10.0123	6.24039	3.34224	3.10062	5.34284	5.77352	3.92312	3.27131	4.88277	8.17867	5.84956	6.20961	11.8886
Bacillus halodurans C-125	9.62821	5.14341	5.65655	7.79459	6.27458	4.66417	5.18967	5.53102	6.88262	5.15202	4.83227	5.15914	5.43734	6.69987	6.34757	9.60698
Bacillus licheniformis DSM 13 = ATCC 14580	9.48277	4.4569	5.36639	7.5392	6.20396	5.07903	6.439	5.36907	6.91212	6.6084	5.09575	4.48707	4.24642	6.9467	6.2022	9.56502
Bacillus megaterium DSM 319	11.3854	4.91636	5.82199	8.68333	6.07047	3.48602	3.68971	5.91863	5.75017	4.87789	3.44186	4.89686	7.60104	5.88455	6.01325	11.5625
Bacillus megaterium WSH-002	4.77187	4.96465	7.07657	5.39939	5.32679	7.80428	7.27809	7.32338	6.73664	7.94509	7.70279	5.01118	5.37718	7.01858	5.33825	4.92528
Bacillus mycoides Rock3-17	11.9432	4.86973	5.42988	10.01	6.07452	3.1971	2.86591	5.1793	5.83486	3.66575	3.37068	5.0038	8.40047	5.58393	6.20857	11.8116
Bacillus pseudofirmus OF4	9.90848	4.87041	6.00545	8.73121	6.43268	4.06684	3.55906	6.29379	6.18581	4.91428	3.92073	4.89417	6.98858	6.50084	6.42976	10.2979
Bacillus pseudomycoides DSM 12442	12.0276	4.8219	5.58643	10.0084	6.00355	3.07292	2.8451	5.05784	5.99831	3.64973	3.50785	5.04459	8.41491	5.43478	6.26114	11.7309
Bacillus pumilus SAFR-032	10.1191	4.84804	5.77074	8.57465	7.03038	3.95728	3.85573	5.79968	6.67095	5.14798	3.97213	4.85279	5.49208	6.68977	7.04526	10.1735
Bacillus selenitireducens MLS10	7.63627	5.19095	5.56898	7.40412	6.51201	5.43615	6.45581	5.28033	7.92429	5.68033	6.0594	5.32166	3.72775	7.37687	6.90149	7.52359
Bacillus sp. JS	9.77266	4.58761	5.5986	8.07251	6.67056	4.62828	5.04785	5.58768	6.55613	6.16131	4.65301	4.62195	5.03201	6.55717	6.69293	9.75974
Bacillus subtilis BEST7613	9.42942	4.75199	5.46296	7.50444	6.61767	6.09939	4.67539	5.44888	6.01559	5.99509	6.11339	4.7618	5.08612	5.99484	6.63414	9.40888
Bacillus subtilis subsp. subtilis str. 168	9.85111	4.60311	5.58499	8.14353	6.66417	4.59822	4.90032	5.64398	6.49558	6.0263	4.55894	4.6269	5.17186	6.57906	6.66348	9.88845
Bacillus thuringiensis serovar konkukian str. 97-27	11.8349	5.13029	5.28723	9.9815	5.97967	3.21325	3.22868	5.3589	5.63198	3.72554	3.15674	5.11058	8.78736	5.71142	5.9522	11.9097
Bacillus weihenstephanensis KBAB4	11.7842	5.09357	5.30673	9.93088	5.97755	3.29722	3.21317	5.40867	5.63986	3.73837	3.20318	5.08355	8.71379	5.76745	5.94189	11.8999
Bacteriovorax marinus SJ	10.9225	4.56528	7.26865	8.65887	5.63195	3.33627	2.04055	7.39907	6.93177	3.46069	3.33939	4.60757	7.92906	7.0456	5.69086	11.1719
Bacteroides coprosuis DSM 18011	11.2028	4.83215	6.38369	9.9493	5.84772	3.29949	1.90437	6.45264	5.85782	3.4395	3.29671	4.89151	9.4596	5.93309	5.90073	11.3455
Bacteroides fragilis NCTC 9343	9.00735	5.35621	5.47807	8.54736	6.34315	5.04924	4.70122	5.47613	6.48063	4.70452	5.10442	5.33125	6.55785	6.45977	6.33714	9.06569
Bacteroides helcogenes P 36-108	8.65244	5.23033	5.56787	8.19724	6.86738	5.24914	4.75155	5.50918	6.23153	5.66137	5.20708	5.24023	5.89654	6.23641	6.81372	8.68798
Bacteroides salanitronis DSM 18170	8.40961	5.27682	5.22754	7.75257	6.53629	5.59828	5.99446	5.21693	6.24205	6.21679	5.57245	5.27149	5.47857	6.25407	6.50834	8.44374
Bacteroides thetaiotaomicron VPI-5482	8.91957	5.26283	5.5981	8.67524	6.3259	4.76798	4.63178	5.61944	6.58016	4.74228	4.83501	5.33461	6.6301	6.572	6.4272	9.0778
Bacteroides uniformis	12.9732	6.42336	6.618	8.41849	7.42579	4.07786	3.46472	4.73966	7.54258	4.39903	4.48662	4.09732	6.49148	4.79805	5.96594	8.07786
Bacteroides vulgatus ATCC 8482	9.44037	5.25452	5.35237	8.90121	6.65325	5.09551	4.05532	5.39144	6.11512	4.69933	5.02118	5.17035	6.73973	6.14616	6.5771	9.38703
Bacteroides xylanisolvens XB1A	8.95429	4.91814	5.29944	8.62804	5.86673	4.36241	4.33914	5.24646	6.35025	4.42424	4.74046	5.33413	6.62844	6.11006	6.47011	9.38992
Bartonella bacilliformis KC583	11.2299	4.49226	5.51716	9.32928	6.59832	3.43234	3.09864	5.36076	5.87334	4.95938	3.97863	4.93723	6.86703	5.60615	7.15416	11.5654
Bartonella clarridgeiae 73	11.9152	4.66428	5.33583	9.97772	6.56454	3.30772	2.74452	5.2745	5.66866	4.29449	3.18708	4.68549	7.74465	5.62479	6.56822	12.4424
Bartonella grahamii as4aup	11.7953	4.84704	5.5656	9.20683	6.97446	3.76979	3.12955	5.26283	5.77455	4.84845	3.70542	4.59218	6.87046	5.6714	6.52002	11.4661
Bartonella henselae str. Houston-1	11.7701	4.91915	5.60271	9.02164	7.07948	3.80788	3.09951	5.32463	5.81949	4.85022	3.63896	4.6102	6.64453	5.73425	6.57763	11.4996
Bartonella quintana str. Toulouse	11.5245	4.9009	5.44359	8.94173	7.04877	3.89887	3.28428	5.37093	5.8225	5.00903	3.7146	4.64789	6.41495	5.79404	6.7515	11.432
Bartonella tribocorum CIP 105476	11.786	4.92692	5.34764	9.04771	7.16364	4.37504	3.32085	5.35433	5.62557	4.99836	3.65517	4.36313	6.53307	5.91353	6.31853	11.2705
Baumannia cicadellinicola str. Hc (Homalodisca coagulata)	10.9347	5.3109	5.78234	11.3222	5.58677	2.80096	2.40894	5.82897	4.65714	3.84994	2.80417	5.29647	12.1709	4.66385	5.61198	10.9613
Bdellovibrio bacteriovorus HD100	7.96426	5.23956	5.58702	5.84785	7.12545	6.40746	6.12467	5.61612	6.78611	6.87733	6.42805	5.2803	2.76287	6.74936	7.23203	7.97156
Beijerinckia indica subsp. indica ATCC 9039	5.72677	4.17855	5.13319	6.40219	6.18711	7.26774	9.90892	5.18799	7.22338	9.84022	7.28139	4.16316	2.30344	7.26525	6.18464	5.74605
Belliella baltica DSM 15883	11.955	4.35553	5.99665	9.41833	6.52608	3.91277	2.02035	5.96403	6.51447	3.66736	3.9055	4.30256	6.72993	6.48759	6.46739	11.7765
Beutenbergia cavernae DSM 12333	1.10947	6.01814	4.50302	1.84114	4.41626	10.1469	17.5656	4.48181	7.19372	13.2943	10.0482	5.96983	0.752337	7.15125	4.38921	1.11885
Bifidobacterium adolescentis ATCC 15703	4.76263	5.71748	4.58504	5.42289	6.66075	7.24195	11.1777	4.57322	6.89381	9.75195	7.17716	5.70767	2.17085	6.94238	6.59055	4.62385
Bifidobacterium animalis subsp. lactis Bi-07	3.84182	5.63776	4.82061	5.42624	6.96836	7.25431	11.2211	4.82762	7.00328	10.3103	7.21717	5.67969	1.91297	7.06914	6.95149	3.85812
Bifidobacterium asteroides PRL2011	3.78941	5.07894	5.90121	5.10948	7.13869	9.37294	7.50034	5.97715	6.75411	8.75729	9.40035	5.15272	2.19679	6.77995	7.26262	3.82803
Bifidobacterium bifidum BGN4	3.45282	5.79818	4.6105	4.79551	6.37633	7.89881	12.4101	4.65687	7.01806	10.6574	7.88784	5.74287	1.80981	6.98766	6.39778	3.4995
Bifidobacterium breve ACS-071-V-Sch8b	4.44938	5.60677	5.01351	5.55117	7.0744	7.43732	9.84859	4.96994	6.64969	9.57748	7.56892	5.60062	2.44736	6.70868	6.9657	4.53046
Bifidobacterium dentium Bd1	4.57584	5.7811	4.64704	5.90635	6.88258	7.41885	10.5404	4.63642	7.07705	9.16083	7.23481	5.58568	2.37486	7.11752	6.63607	4.42442
Bifidobacterium longum NCC2705	4.26688	5.69834	4.89631	5.11314	6.77237	7.77568	10.6431	4.86533	6.66722	9.90872	7.75392	5.73348	2.2682	6.67377	6.77002	4.19354
Blastococcus saxobsidens	1.23485	5.54718	4.79027	1.89439	5.05553	11.3128	15.2338	4.77995	6.41619	13.0974	11.4166	5.63569	0.760111	6.42466	5.12526	1.27528
Blattabacterium sp. (Blaberus giganteus)	16.307	3.40484	4.63774	13.0487	4.86519	2.41241	1.06824	4.79255	5.469	1.63725	2.23916	3.18868	10.757	5.68389	4.58895	15.8994
Blattabacterium sp. (Blattella germanica) str. Bge	15.4731	3.20641	5.08598	12.3786	4.78575	2.38314	1.09288	4.89582	6.09972	1.74735	2.6248	3.51229	9.78552	5.82069	5.18051	15.9275
Blattabacterium sp. (Cryptocercus punctulatus) str. Cpu	16.4764	2.83915	4.59897	13.8209	3.93549	2.27324	0.942147	4.40797	5.36646	1.33208	2.47811	3.11138	11.957	5.11437	4.2688	17.0775
Blattabacterium sp. (Mastotermes darwiniensis) str. MADAR	15.4429	3.57601	4.87597	12.5271	4.91871	3.03331	1.18996	5.19918	5.72502	1.58724	2.61576	3.20955	10.3352	6.14477	4.45588	15.1618
Blattabacterium sp. (Periplaneta americana) str. BPLAN	15.4561	3.50647	5.20288	11.9997	4.89393	3.01039	1.23094	5.44873	5.9985	1.76611	2.69705	3.16534	9.81643	6.30101	4.49612	15.0104
Bordetella avium 197N	4.44627	4.666	5.24787	4.88689	6.92506	8.27744	10.4047	5.24329	5.70009	12.2013	8.18621	4.64451	2.17558	5.70583	6.89329	4.39571
Bordetella bronchiseptica RB50	2.77775	4.65308	4.74137	3.75921	6.39406	9.30844	13.4392	4.74876	5.33204	14.6611	9.51882	4.6746	1.42754	5.26783	6.4872	2.80901
Bordetella parapertussis 12822	2.76861	4.61659	4.75872	3.76651	6.382	9.2242	13.4634	4.71553	5.33023	14.7023	9.57753	4.70472	1.42956	5.24209	6.51509	2.80288
Bordetella pertussis Tohama I	2.85342	4.69413	4.80416	3.78438	6.48223	9.28058	13.1912	4.77423	5.3267	14.446	9.48233	4.7373	1.47372	5.30749	6.5147	2.84742
Bordetella petrii DSM 12804	3.54985	4.94398	4.7873	4.00653	6.75491	8.99994	12.19	4.89061	5.27339	13.6438	8.89753	4.83261	1.70949	5.2478	6.77246	3.49979
Borrelia afzelii PKo	15.389	3.58651	5.38197	11.2945	5.18604	2.61886	0.970849	5.50866	5.11866	2.83424	2.53315	3.54067	9.95833	5.24479	5.14075	15.693
Borrelia bissettii DN127	15.3798	3.5195	5.36695	11.1805	5.24172	2.69519	1.02581	5.46209	5.10483	3.0218	2.64478	3.50662	9.72041	5.18832	5.2405	15.7012
Borrelia burgdorferi B31	15.3545	3.51358	5.40142	11.2037	5.22925	2.65185	0.982736	5.49256	5.11045	2.99872	2.61902	3.50721	9.77849	5.19291	5.23189	15.7223
Borrelia crocidurae str. Achema	14.778	3.84458	5.17751	12.2221	5.4294	2.36417	0.739334	5.26876	5.19948	2.31023	2.35449	3.88624	10.6153	5.28279	5.4791	15.0486
Borrelia duttonii Ly	14.7217	3.87174	5.17188	12.2074	5.44257	2.38302	0.737813	5.3068	5.18948	2.30875	2.34288	3.87475	10.619	5.30669	5.46329	15.0523
Borrelia garinii PBi	15.3853	3.51044	5.43957	11.3207	5.11266	2.6087	0.982809	5.55745	5.11709	2.90087	2.55307	3.47218	10.0409	5.24161	5.06776	15.6889
Borrelia hermsii DAH	13.8223	3.80416	5.71763	11.4818	5.43919	2.73131	0.96172	5.78214	5.46055	2.84743	2.7158	3.8896	10.1039	5.53146	5.51823	14.1928
Borrelia recurrentis A1	14.7978	3.88343	5.15833	12.2282	5.45382	2.38695	0.731809	5.32138	5.16821	2.30306	2.3095	3.84348	10.6479	5.32052	5.42461	15.0209
Borrelia turicatae 91E135	14.1295	3.89544	5.55504	11.5757	5.4457	2.59918	0.906	5.59396	5.43	2.57868	2.59155	3.97393	10.1503	5.47154	5.52157	14.5819
Borrelia valaisiana VS116	15.4806	3.60607	5.33104	11.3183	5.16559	2.57059	0.979313	5.40232	5.1046	2.74337	2.52153	3.61385	9.98508	5.19767	5.15147	15.8284
Brachybacterium faecium DSM 4810	1.23181	4.95797	5.23481	2.56391	5.13857	10.8381	14.8076	5.18552	6.92087	13.2567	10.9118	4.98651	0.697208	6.91708	5.12164	1.2298
Brachyspira hyodysenteriae WA1	13.7258	3.47186	5.69235	13.6606	4.85438	2.07309	0.904658	5.58858	5.03867	2.96831	2.12498	3.51009	12.9318	4.90743	4.92006	13.6273
Brachyspira intermedia PWS/A	13.569	3.54716	5.62236	13.5449	4.95176	2.16189	0.930559	5.61355	4.92749	2.97465	2.10582	3.55294	12.8352	4.97406	4.90216	13.7866
Brachyspira murdochii DSM 12563	13.4475	3.65377	5.67397	13.1331	4.92229	2.2316	1.03674	5.81451	4.74862	3.13659	2.17234	3.68875	12.79	4.98318	4.86325	13.7039
Brachyspira pilosicoli 95/1000	13.4375	3.74375	5.82615	12.7774	4.98364	2.23342	0.871699	5.93112	4.67209	3.22853	2.16703	3.80944	12.6916	4.81422	5.01221	13.8002
Bradyrhizobiaceae bacterium SG-6C	4.26855	4.73763	4.83169	5.15359	6.14315	7.41144	12.4492	4.84324	7.05481	11.6495	7.42841	4.73449	1.52493	7.04851	6.15784	4.32039
Bradyrhizobium japonicum USDA 110	3.5515	4.64522	5.16761	4.59307	5.79699	7.87595	13.173	5.17141	7.19727	12.2995	7.88534	4.65994	1.41165	7.19677	5.81602	3.55879
Bradyrhizobium sp. BTAi1	3.16368	4.57201	5.06743	4.71926	5.98163	7.99664	13.4225	5.11214	7.1487	12.7553	7.95027	4.55305	1.22836	7.18895	5.96714	3.17303
Bradyrhizobium sp. ORS 278	2.99435	4.61261	5.13995	4.5004	5.84745	7.97299	13.8187	5.10908	7.205	12.9789	7.94893	4.62934	1.20051	7.18369	5.85462	3.00349
Bradyrhizobium sp. S23321	3.47961	4.67376	5.122	4.61589	5.85117	7.88133	13.3266	5.08959	7.21973	12.4179	7.87277	4.63894	1.34075	7.17571	5.82796	3.46628
Bradyrhizobium sp. WSM471	3.73356	4.67223	5.14814	4.71331	5.87704	7.73752	12.8892	5.17296	7.17302	12.0799	7.7916	4.68351	1.48362	7.18711	5.89905	3.75694
Brenneria sp. EniD312	6.15791	4.87462	4.83924	6.22252	6.2634	7.14812	9.53845	4.85154	5.75852	10.1167	7.3116	4.86299	3.91446	5.66207	6.36053	6.09895
Brevibacillus brevis NBRC 100599	8.16194	5.20461	5.77433	7.19893	6.83925	5.30376	5.71852	5.78591	6.8193	6.30487	5.28439	5.21754	4.51932	6.83422	6.84884	8.18427
Brevundimonas subvibrioides ATCC 15264	2.43105	4.97152	4.81058	3.56446	5.3582	10.4406	13.4976	4.84639	6.95355	11.8174	10.5424	4.9665	1.03481	6.91335	5.4292	2.42231
Brucella abortus bv. 1 str. 9-941	5.9195	4.27919	4.91906	6.25269	6.63082	7.21044	9.79171	4.95469	6.42585	10.6829	7.24565	4.27736	2.39432	6.41517	6.67527	5.92543
Brucella canis ATCC 23365	5.92366	4.30718	4.88752	6.24973	6.64523	7.29019	9.79363	4.9849	6.40721	10.6942	7.18046	4.24687	2.39205	6.42237	6.66712	5.90769
Brucella melitensis bv. 1 str. 16M	5.90589	4.24243	4.98226	6.25498	6.66127	7.1827	9.78671	4.88927	6.42129	10.685	7.28519	4.31065	2.39711	6.40985	6.648	5.93682
Brucella microti CCM 4915	5.9226	4.3081	4.88969	6.24711	6.64782	7.29279	9.79332	4.98525	6.40867	10.6991	7.18453	4.24275	2.38841	6.41922	6.66747	5.90289
Brucella ovis ATCC 25840	5.93622	4.30469	4.89756	6.26251	6.66332	7.26126	9.76765	4.98808	6.40505	10.6993	7.16452	4.24538	2.39646	6.41503	6.68451	5.90844
Brucella pinnipedialis B2/94	5.9279	4.31993	4.89447	6.26132	6.66385	7.28019	9.77084	4.98834	6.4123	10.6729	7.16537	4.24518	2.39964	6.43021	6.66503	5.90254
Brucella suis 1330	5.92304	4.30668	4.88789	6.24951	6.64517	7.29147	9.79831	4.98276	6.40887	10.6975	7.18159	4.24566	2.3901	6.42205	6.66581	5.90358
Buchnera aphidicola (Cinara tujafilina)	16.5448	3.48981	3.64602	14.7427	4.34703	1.95629	1.49936	3.69771	4.19532	1.75109	2.01495	3.57005	13.336	4.30343	4.37108	16.5343
Buchnera aphidicola BCc	18.4318	3.02897	3.64067	14.9818	4.01125	1.57525	0.79735	3.62891	4.03022	1.31299	1.62232	3.11879	13.61	4.09555	4.02398	18.0902
Buchnera aphidicola str. APS (Acyrthosiphon pisum)	15.6094	3.91631	4.63913	12.9086	4.95739	2.09309	1.51168	4.52098	4.99469	2.15537	2.11603	3.96313	11.512	4.91852	4.96238	15.2213
Buchnera aphidicola str. Bp (Baizongia pistaciae)	15.238	4.22238	4.2555	13.3996	4.90504	1.95624	1.49859	4.29771	4.39057	1.98627	1.95169	4.35534	12.5819	4.49269	4.97809	15.4903
Buchnera aphidicola str. Sg (Schizaphis graminum)	16.385	3.7348	4.58069	12.7772	4.75124	1.95462	1.33837	4.4884	4.91696	2.00202	2.00498	3.87386	11.4244	4.84135	4.87378	16.0523
Buchnera aphidicola str. Ua (Uroleucon ambrosiae)	15.9966	3.72665	4.21496	14.2736	5.00342	1.76314	1.14596	4.13436	4.6178	2.01291	1.79174	3.6662	12.594	4.54435	4.93598	15.5782
Burkholderia ambifaria AMMD	3.05472	5.30912	4.30562	3.96967	5.41014	7.13534	16.5399	4.2709	6.84472	14.1001	7.16707	5.31264	1.32954	6.81175	5.41192	3.02693
Burkholderia cenocepacia AU 1054	3.05709	5.34918	4.24475	3.91085	5.33979	7.18643	16.6933	4.23446	6.8301	14.1261	7.17351	5.34149	1.3349	6.79223	5.35969	3.02617
Burkholderia cepacia GG4	3.02286	5.35294	4.33532	3.90554	5.44456	7.14393	16.41	4.32816	6.82093	13.9827	7.15344	5.40114	1.32832	6.84707	5.45945	3.06356
Burkholderia gladioli BSR3	2.7653	4.5949	4.88587	3.79406	5.64261	8.39383	15.0489	4.8075	6.37433	14.5916	8.48744	4.63777	1.25789	6.31251	5.66893	2.73658
Burkholderia glumae BGR1	2.77842	4.76886	4.67705	3.6005	5.46018	8.19239	15.8324	4.66873	6.3374	14.8852	8.21834	4.79119	1.24883	6.30726	5.50433	2.72899
Burkholderia mallei ATCC 23344	2.89784	4.82186	4.21313	3.81133	4.83785	7.15704	18.1954	4.22409	6.82369	15.5236	6.90586	4.81799	1.18478	6.91189	4.75676	2.91689
Burkholderia multivorans ATCC 17616	3.04995	5.22784	4.32098	4.01123	5.22198	6.72895	17.1043	4.33829	6.96821	14.4703	6.77342	5.21157	1.36985	6.9664	5.22486	3.01184
Burkholderia phenoliruptrix BR3459a	4.04742	5.20433	4.67649	4.26807	5.97701	6.84761	14.3485	4.70691	6.51711	13.2724	6.7651	5.17208	1.65476	6.55565	5.93663	4.04992
Burkholderia phymatum STM815	3.97079	5.40659	4.6602	4.57858	6.10529	6.50488	14.2271	4.68973	6.84768	12.7117	6.2892	5.34603	1.69241	6.90383	6.01812	4.04793
Burkholderia phytofirmans PsJN	4.25572	5.34322	4.64227	4.54829	6.07124	6.71212	13.7442	4.66518	6.63291	12.4906	6.68524	5.34488	1.82962	6.64689	6.08184	4.30578
Burkholderia pseudomallei K96243	2.96482	4.84557	4.21682	3.91539	4.87453	7.08034	17.9524	4.23212	6.84737	15.2948	6.93835	4.83881	1.25589	6.91866	4.81178	3.01232
Burkholderia rhizoxinica HKI 454	4.38847	5.44923	4.70183	4.95037	6.71116	6.89008	12.318	4.68296	6.03261	12.2551	6.91255	5.40593	2.35767	6.00779	6.67385	4.2551
Burkholderia sp. 383	3.12736	5.39379	4.32074	4.01481	5.54109	7.14722	16.0807	4.30511	6.82074	13.7366	7.20622	5.43478	1.36751	6.79657	5.59063	3.11615
Burkholderia sp. CCGE1001	4.05337	5.18076	4.68689	4.25228	5.96264	6.82761	14.3686	4.69802	6.51236	13.3088	6.77488	5.1777	1.64491	6.53965	5.94343	4.0681
Burkholderia sp. CCGE1002	3.81475	5.30526	4.67533	4.43734	5.82625	6.63267	14.6754	4.6386	6.89204	12.9551	6.6105	5.30708	1.69965	6.8799	5.80349	3.84662
Burkholderia sp. CCGE1003	4.12468	5.27117	4.79037	4.18731	6.17301	6.74891	13.9471	4.76848	6.35139	13.2737	6.7136	5.26947	1.72446	6.34375	6.15706	4.15551
Burkholderia sp. KJ006	2.94394	5.28914	4.31503	3.8539	5.37127	7.07737	16.9093	4.32678	6.77653	14.5507	6.97454	5.2487	1.31026	6.76754	5.35156	2.93349
Burkholderia sp. YI23	3.8794	4.96394	4.58483	4.68621	5.53135	6.43892	15.2811	4.60428	7.18484	13.2644	6.38404	4.96271	1.5188	7.18842	5.54598	3.98074
Burkholderia thailandensis E264	3.00452	4.84303	4.33009	3.94855	4.82123	6.68889	17.7772	4.23257	7.07829	15.0032	7.04154	4.98521	1.22214	6.98477	4.95942	3.07936
Burkholderia vietnamiensis G4	3.13381	5.2395	4.42522	3.9253	5.42889	7.02559	16.3819	4.41435	6.78888	14.2521	7.05832	5.24258	1.37225	6.7335	5.47647	3.10133
Burkholderia xenovorans LB400	4.14448	5.31441	4.67508	4.53915	6.09021	6.94197	13.5507	4.66959	6.59555	12.4378	7.01555	5.32648	1.84286	6.55827	6.1341	4.16384
Burkholderiales bacterium JOSHI_001	2.78726	5.02963	5.11082	2.66442	7.28795	10.0585	11.8569	5.07786	4.70087	14.5268	10.1831	5.06486	0.816087	4.6663	7.32475	2.84024
butyrate-producing bacterium SS3/4	7.35703	4.7371	5.71497	7.21021	5.95956	5.50691	5.88236	5.52369	7.33892	5.6203	5.76601	4.75399	4.36332	7.00793	6.11607	7.1332
butyrate-producing bacterium SSC/2	11.9041	4.51511	7.22743	10.2838	6.81732	2.49757	2.53141	3.95147	8.40831	3.42617	4.04577	4.59675	6.80069	5.35889	6.67237	8.91046
Butyrivibrio fibrisolvens	9.56592	4.71356	6.10079	9.54791	6.74461	4.03255	2.10452	6.78667	5.68794	4.50822	3.47468	4.55334	7.92974	6.41403	6.54413	9.78856
Butyrivibrio proteoclasticus B316	9.17063	4.6353	6.77218	9.39139	6.88154	4.05627	2.45569	6.73944	6.64199	4.76934	4.02016	4.63481	7.27528	6.67198	6.81825	9.06527
Caldicellulosiruptor bescii DSM 6725	12.475	4.62976	6.14101	9.09348	6.52478	3.34717	1.48093	6.0385	5.78744	3.77985	3.46016	4.75365	7.552	5.63459	6.69901	12.6026
Caldicellulosiruptor hydrothermalis 108	12.2616	4.7461	6.10844	8.79223	6.84321	3.56978	1.59254	6.24758	5.66212	4.05681	3.47403	4.66879	7.14147	5.88041	6.68675	12.2682
Caldicellulosiruptor kristjanssonii 177R1B	12.3157	4.64835	6.28946	8.72666	6.60301	3.44288	1.62291	6.12143	5.91608	4.02882	3.5916	4.7708	7.14542	5.67018	6.80333	12.3034
Caldicellulosiruptor kronotskyensis 2002	12.586	4.72258	6.08911	9.19236	6.72432	3.33468	1.45521	5.99335	5.69569	3.78626	3.42603	4.68035	7.58409	5.66404	6.61794	12.448
Caldicellulosiruptor lactoaceticus 6A	11.9132	4.74064	5.73024	8.72997	6.82756	3.90716	1.61821	6.74168	5.22292	4.04956	3.18621	4.57741	7.15042	6.39724	6.50144	12.7062
Caldicellulosiruptor obsidiansis OB47	12.5747	4.68764	6.14356	9.05533	6.64306	3.35334	1.48902	6.04259	5.8038	3.78744	3.45731	4.66675	7.43967	5.69959	6.62541	12.5308
Caldicellulosiruptor owensensis OL	12.5495	4.66379	6.22261	9.03824	6.58713	3.3544	1.52349	6.00971	5.93519	3.82667	3.53188	4.67034	7.40232	5.62987	6.68611	12.3688
Caldicellulosiruptor saccharolyticus DSM 8903	12.7928	4.64742	6.66649	9.03432	6.4485	3.02612	1.44475	5.65429	6.29676	3.80904	3.75649	4.81814	7.60297	5.09108	6.8127	12.0982
Caldilinea aerophila DSM 14535 = NBRC 104270	5.02596	5.02924	5.63524	5.09146	7.07013	7.22871	9.59414	5.56358	6.42782	10.8144	7.09843	4.9699	2.258	6.38416	6.98278	4.82603
Caldisericum exile AZM16c01	12.6877	4.65868	5.75482	9.03368	6.10409	3.64334	2.13638	5.83871	5.90533	3.40254	3.66581	4.67871	7.4377	6.01796	6.09536	12.9391
Caldisphaera lagunensis DSM 15908	13.2158	3.57941	5.60373	12.6558	5.29969	3.19689	0.899185	5.47172	5.21558	3.01885	3.27648	3.65563	11.3236	5.07232	5.38716	13.1281
Calditerrivibrio nitroreducens DSM 19672	11.513	4.36549	5.68737	10.4662	5.95352	4.29982	1.84175	5.69923	5.96876	3.19904	4.34876	4.44209	8.59677	5.92997	6.08077	11.6075
Caldithrix abyssi DSM 13497	10.4792	4.515	4.76107	7.60916	5.9941	5.59168	6.16083	4.71409	5.62491	6.74267	5.66781	4.59885	5.26617	5.61139	6.04451	10.6145
Caldivirga maquilingensis IC-167	7.72332	5.9215	6.56759	8.28113	6.36788	6.32659	2.29783	6.57789	4.86189	4.46359	6.3315	5.86865	9.54044	4.85857	6.3287	7.68293
Calothrix sp. PCC 6303	10.6371	5.26762	5.6743	8.5224	6.53419	4.53361	3.15899	5.69646	5.69089	4.45109	4.5046	5.22596	7.23926	5.67093	6.53465	10.658
Calothrix sp. PCC 7507	9.68651	5.30761	6.1069	7.78792	6.76299	4.72953	3.53569	6.1252	5.72272	5.35399	4.71562	5.30143	6.71673	5.76228	6.73555	9.64934
Campylobacter concisus 13826	11.4487	4.19487	6.58863	8.06479	5.94389	3.31749	3.93186	6.63941	5.37903	6.86709	3.19068	4.15949	7.52542	5.4532	5.88507	11.4103
Campylobacter curvus 525.92	9.80772	4.23759	5.89647	7.58346	5.32349	4.09976	6.91344	5.99382	5.92894	7.94866	4.04319	4.28406	6.46509	6.0445	5.35175	10.0781
Campylobacter fetus subsp. fetus 82-40	13.1225	4.2423	6.24155	10.2294	4.88319	2.56048	3.0289	5.9809	5.40056	4.60754	2.70358	4.14239	10.4295	5.04315	4.88004	12.5041
Campylobacter hominis ATCC BAA-381	15.3467	3.85503	4.57332	10.3718	5.2264	2.46682	3.5698	4.55316	4.96514	4.56777	2.53098	3.85304	8.60868	4.92651	5.24288	15.3418
Campylobacter jejuni subsp. jejuni NCTC 11168 = ATCC 700819	15.2247	3.77757	5.75718	10.0685	5.51843	2.59431	1.43913	5.79233	4.82571	4.07175	2.57579	3.73115	9.25902	4.90058	5.43229	15.0316
Campylobacter lari RM2100	15.1462	3.74845	5.76613	10.5547	5.59517	2.39128	1.08112	5.7639	4.62064	4.06651	2.44215	3.74274	9.85343	4.62523	5.58265	15.0197
Candidatus Accumulibacter phosphatis clade IIA str. UW-1	3.56397	5.14174	5.37493	3.84753	6.15398	8.07612	12.436	5.35181	6.73587	12.0469	8.15437	5.1559	1.47435	6.75311	6.12776	3.60564
Candidatus Amoebophilus asiaticus 5a2	11.1578	4.75429	6.87537	9.73931	5.66069	3.38714	1.59699	6.76462	4.8307	4.59275	3.46308	4.74908	10.8776	4.67527	5.70018	11.1751
Candidatus Arthromitus sp. SFB-mouse-Japan	13.3274	4.00388	5.38986	13.1268	5.11517	2.52228	1.00654	5.25912	5.56585	2.03271	2.66308	4.09548	11.8395	5.34425	5.29758	13.4104
Candidatus Arthromitus sp. SFB-mouse-Yit	13.369	3.9845	5.36997	13.1959	5.10194	2.50272	0.986261	5.23343	5.55353	2.00101	2.64228	4.08668	11.8949	5.33612	5.28494	13.4569
Candidatus Arthromitus sp. SFB-rat-Yit	13.7276	4.01556	5.15475	13.0613	5.17698	2.5109	1.07716	5.15244	5.42686	2.01411	2.55326	4.06722	11.6278	5.37691	5.27628	13.781
Candidatus Azobacteroides pseudotrichonymphae genomovar. CFP2	12.764	4.60903	5.28251	10.9436	5.8754	3.26313	2.01875	5.42494	5.6617	2.84328	3.08256	4.48777	9.29802	5.86678	5.6915	12.887
Candidatus Blochmannia floridanus	13.3068	4.18294	4.52678	14.4217	5.28562	2.20379	1.53652	4.16438	5.03716	2.06773	2.50285	4.58518	12.8085	4.73584	5.62677	13.0075
Candidatus Blochmannia pennsylvanicus str. BPEN	13.1982	4.71419	4.4402	13.4223	5.82326	2.45575	2.23949	4.301	4.90821	2.80754	2.49769	4.53178	11.8451	4.84202	5.56784	12.4054
Candidatus Blochmannia vafer str. BVAF	13.8013	4.15772	4.66949	13.9018	5.24174	2.30741	1.53657	4.28102	4.95292	2.23988	2.55693	4.39174	12.5342	4.66174	5.37848	13.3871
Candidatus Carsonella ruddii HC isolate Thao2000	21.9563	2.32544	2.52645	16.2516	3.0711	1.28128	0.279847	2.66367	2.99587	0.619877	1.08388	2.18221	15.0359	3.06929	2.99166	21.6656
Candidatus Carsonella ruddii PV	20.9437	3.02391	2.93309	14.8966	3.5613	1.27458	0.5781	3.04207	3.20366	0.880616	1.11424	2.90992	14.088	3.27694	3.483	20.7903
Candidatus Chloracidobacterium thermophilum B	4.81405	5.57795	5.07887	3.86365	6.94163	8.80469	9.86037	5.0931	5.83825	10.4699	8.76911	5.5608	1.74053	5.84734	6.92967	4.81013
Candidatus Cloacamonas acidaminovorans	11.6682	4.3408	5.65435	9.28174	6.03738	4.65796	2.71566	5.66054	5.59961	4.29269	4.54612	4.36359	7.63987	5.78008	5.88588	11.8755
Candidatus Desulforudis audaxviator MP104C	5.17209	5.46428	5.26318	3.8701	5.88838	10.0548	9.39214	5.12021	6.14329	8.83895	9.99262	5.41674	2.56585	6.09749	5.74371	4.97618
Candidatus Hamiltonella defensa 5AT (Acyrthosiphon pisum)	10.9471	4.67974	5.26813	8.96874	6.52149	4.56175	3.89479	5.24174	6.02915	4.91951	4.48603	4.6687	6.36592	6.05877	6.45449	10.9292
Candidatus Hodgkinia cicadicola Dsem	4.79644	4.56973	6.14073	2.2727	4.96196	4.7276	9.69373	8.2792	4.20949	13.9185	6.32919	6.26521	3.81101	4.44664	8.55947	7.01837
Candidatus Korarchaeum cryptofilum OPF8	5.60457	3.83685	8.41883	7.8149	5.11939	6.97788	3.91757	8.11023	8.48609	5.17603	7.31891	3.89456	6.46504	8.13431	5.22035	5.50449
Candidatus Koribacter versatilis Ellin345	5.2081	5.39416	5.37425	4.8523	6.16707	6.80949	10.8333	5.34624	7.1661	9.8257	6.84727	5.38869	2.28755	7.12671	6.17298	5.2001
Candidatus Liberibacter asiaticus str. psy62	10.9803	4.53376	5.52526	10.4758	6.08143	3.47992	3.04687	5.54335	6.38159	3.76159	3.55806	4.61572	8.07169	6.37638	6.18678	11.3816
Candidatus Liberibacter solanacearum CLso-ZC1	12.2278	4.64898	5.35804	10.7136	6.2499	3.69561	2.77713	5.57349	6.06234	3.65492	3.17029	4.05721	8.4084	6.29655	5.63938	11.4662
Candidatus Midichloria mitochondrii IricVA	11.4262	4.32843	6.45214	9.55555	5.73711	3.64052	2.38196	6.31469	5.50302	4.74762	3.79199	4.43665	9.0959	5.35772	5.85319	11.3773
Candidatus Moranella endobia PCIT	8.84202	5.68724	5.79907	8.41103	6.81878	4.40745	4.95306	5.50592	5.04595	6.68911	4.47321	5.62519	8.03243	4.90142	6.6083	8.19981
Candidatus Mycoplasma haemolamae str. Purdue	9.96784	5.00063	9.00291	6.45219	5.30717	3.82761	1.46371	8.86061	7.3426	3.47773	3.99171	4.99945	7.80584	7.15313	5.35328	9.99361
Candidatus Mycoplasma haemominutum 'Birmingham 1'	11.4249	4.40882	7.37391	8.54968	5.26447	3.83806	1.42543	7.70298	6.3443	3.28365	3.36694	4.29693	8.72345	6.70041	5.12553	12.1706
Candidatus Nitrosoarchaeum limnia SFB1	12.5851	4.45694	5.43826	10.8692	6.95593	2.82538	1.21768	4.91556	6.05376	2.69372	2.75413	4.50388	7.75488	5.93868	6.59496	12.7745
Candidatus Nitrosopumilus koreensis AR1	12.4061	4.75773	5.46342	10.215	7.36803	3.04909	1.25058	5.46836	6.29228	2.97373	3.04781	4.73328	6.77582	6.35551	7.28535	12.5579
Candidatus Nitrosopumilus sp. AR2	12.4444	4.5167	5.41261	10.7026	7.17439	3.03837	1.24348	5.39416	6.28451	2.92542	2.99674	4.53166	7.17309	6.36991	7.0855	12.7065
Candidatus Nitrososphaera gargensis Ga9.2	7.48239	5.12642	6.62656	6.82064	7.27469	5.21634	5.09258	6.52105	6.37129	7.52343	5.34916	4.99868	4.92768	6.23847	7.17426	7.25634
Candidatus Nitrospira defluvii	4.73547	5.28887	5.29506	5.25693	6.38399	7.9043	9.86537	5.18908	7.34552	8.92904	8.09257	5.31672	2.11133	7.22053	6.43087	4.63436
Candidatus Pelagibacter sp. IMCC9063	13.9257	4.13271	5.64899	10.0643	5.60999	3.09794	1.41735	5.74457	5.31639	3.23976	3.07622	4.16844	8.91957	5.39944	5.65833	14.5803
Candidatus Pelagibacter ubique HTCC1062	14.6991	4.21178	5.49681	10.9006	5.76975	2.65534	0.915907	5.43133	5.20952	2.79525	2.71089	4.19512	9.62989	5.10996	5.78717	14.4816
Candidatus Phytoplasma australiense	17.1316	3.94701	4.37248	10.3441	5.08388	2.58012	1.50678	4.5009	4.62852	2.37898	2.60194	4.14361	8.95122	4.76557	5.27184	17.7914
Candidatus Phytoplasma mali	19.1794	3.3068	4.02198	13.2789	4.04906	1.57374	1.02302	3.64736	4.36221	1.47938	1.81961	3.43937	12.1962	3.93327	4.23596	18.4538
Candidatus Portiera aleyrodidarum BT-B	16.2712	4.74904	5.37655	11.6617	4.89391	1.81833	1.14783	4.10729	4.21867	2.08993	2.41876	5.47899	12.6744	3.31006	5.26322	14.5201
Candidatus Protochlamydia amoebophila UWE25	13.2426	4.08873	5.77072	9.4643	5.77635	3.3086	2.46477	5.76521	6.01562	3.92882	3.34298	4.11487	7.53173	5.98878	5.82382	13.3712
Candidatus Puniceispirillum marinum IMCC1322	7.52842	4.81426	4.77984	8.43511	7.73419	5.68032	6.17165	4.73495	5.73886	8.097	5.77463	4.92209	4.55616	5.72956	7.80646	7.4965
Candidatus Rickettsia amblyommii str. GAT-30V	12.6751	4.39695	5.7654	11.0762	4.99306	2.84352	2.60215	5.62738	5.01799	3.97657	2.8784	4.49234	11.2274	4.84907	5.11935	12.4591
Candidatus Riesia pediculicola USDA	14.7243	3.43548	5.20675	11.808	4.69856	2.27355	1.86511	5.34516	6.91256	1.56828	2.24691	3.57232	8.83913	6.90508	4.98129	15.6175
Candidatus Ruthia magnifica str. Cm (Calyptogena magnifica)	12.4479	5.16402	5.05324	10.3342	6.78	3.02408	2.11797	5.01835	4.66867	4.09535	3.13573	5.19331	9.10292	4.65695	6.78612	12.4211
Candidatus Solibacter usitatus Ellin6076	4.3276	4.98199	5.09637	4.61752	5.85147	8.32633	11.6933	5.16103	6.69452	10.9772	8.22514	4.97343	2.14989	6.74667	5.85542	4.32209
Candidatus Sulcia muelleri CARI	17.9722	2.76771	4.37633	14.8855	3.70981	1.83068	0.555495	4.15934	4.49459	1.35981	2.03718	2.98579	13.8252	4.29713	3.90836	16.8348
Candidatus Sulcia muelleri GWSS	16.4311	3.07011	4.57054	14.7343	3.91685	2.00872	0.648803	4.45528	4.47849	1.49432	2.13335	3.30511	13.9796	4.4565	4.05858	16.2584
Candidatus Tremblaya princeps PCVAL	3.37148	5.49125	6.50975	4.78946	7.62758	7.8392	7.46203	7.26553	4.61599	11.9024	6.7696	5.34946	4.54617	4.96149	7.89606	3.60253
Candidatus Vesicomyosocius okutanii HA	12.9435	5.164	5.10051	11.1683	6.21404	2.77639	1.69172	5.1327	4.63346	3.2681	2.81484	5.06372	10.5852	4.60636	6.17305	12.6642
Candidatus Zinderia insecticola CARI	21.1581	2.08714	2.81929	17.1862	2.59826	1.16895	0.225831	2.89169	2.75456	0.737907	1.11285	2.04878	16.7393	2.89073	2.49613	21.0843
Capnocytophaga canimorsus Cc5	12.8478	5.01403	5.13665	8.99885	5.90413	3.83685	3.22827	5.12004	5.44726	3.8183	3.81616	4.93839	7.79815	5.42011	5.83906	12.8359
Capnocytophaga ochracea DSM 7271	10.5594	5.49281	6.29884	7.86211	5.67116	4.17218	3.65709	6.29402	5.38102	4.74047	4.14291	5.52913	8.60159	5.38898	5.69469	10.5136
Carboxydothermus hydrogenoformans Z-2901	11.7824	4.56944	5.42536	7.22788	4.99763	6.43992	4.17952	5.42519	5.05068	4.9694	6.42306	4.56428	7.17438	5.0635	4.97947	11.7278
Carnobacterium sp. 17-4	12.2581	4.96753	5.62617	9.57734	6.16835	3.21892	2.61087	5.59433	5.92985	3.57482	3.20534	4.94939	8.0728	5.83119	6.21703	12.198
Catenulispora acidiphila DSM 44928	2.00258	5.6038	4.9818	2.53358	5.43865	10.0415	14.4358	4.99004	6.57089	12.6722	10.0365	5.58147	1.10965	6.58854	5.40691	2.00605
Caulobacter crescentus CB15	2.9515	4.74298	5.30087	3.46295	5.59632	9.67138	13.1422	5.26051	6.69651	12.5485	9.61233	4.68627	1.21398	6.70751	5.48822	2.91799
Caulobacter segnis ATCC 21756	2.90204	4.74588	5.23589	3.31056	5.26394	9.70678	13.6297	5.27848	6.81675	12.6533	9.63062	4.68728	1.21163	6.77295	5.29173	2.86241
Caulobacter sp. K31	2.9508	4.7783	5.07946	3.49355	5.55093	10.0566	13.0781	5.10308	6.58944	12.3318	10.0242	4.72912	1.21093	6.62208	5.49275	2.90885
Cellulomonas fimi ATCC 484	0.95801	6.19608	4.19657	1.29882	4.35244	10.2876	18.486	4.1998	6.68882	14.1934	10.3275	6.18879	0.650182	6.64872	4.38849	0.93879
Cellulomonas flavigena DSM 20109	0.974782	6.34093	4.22051	1.34438	4.74476	10.2792	17.8955	4.23023	6.47789	14.0757	10.2977	6.29257	0.683162	6.45388	4.73014	0.958581
Cellulophaga algicola DSM 14237	12.543	4.81001	5.75325	9.91111	5.56981	3.31373	2.16897	5.8031	5.08742	3.63282	3.3496	4.84073	9.81711	5.09906	5.63875	12.6615
Cellulophaga lytica DSM 7489	13.2223	5.48422	5.89105	9.29676	5.60936	2.87682	1.53234	5.95318	4.10934	3.61886	2.92506	5.48594	10.9533	3.99181	5.79075	13.2589
Cellvibrio japonicus Ueda107	6.94037	5.28704	5.1447	6.69921	7.56293	7.13368	6.27087	5.13738	5.0804	8.46597	7.12367	5.21635	4.48764	5.21819	7.34711	6.8845
Cenarchaeum symbiosum A	4.43072	5.07915	5.76734	5.90787	6.46379	8.51383	7.81948	5.84333	6.18727	8.8586	8.63162	5.05524	4.10335	6.18879	6.5144	4.62357
Chamaesiphon minutus PCC 6605	8.2773	4.99802	5.67202	8.19149	6.06345	5.01495	6.1248	5.68537	6.72394	6.15059	4.97981	4.98431	6.07413	6.72501	6.06204	8.27278
Chelativorans sp. BNC1	4.54916	4.34691	5.34386	5.1893	5.94546	8.13064	11.1259	5.41487	6.94975	11.1773	8.00765	4.31525	1.98486	6.96201	5.97254	4.58456
Chitinophaga pinensis DSM 2588	8.03037	5.70867	5.7432	8.10901	6.95873	5.4615	4.58709	5.7971	5.90777	5.69958	5.2965	5.51886	6.69438	5.93467	6.79591	7.75667
Chlamydia muridarum Nigg	10.5953	4.4798	6.91505	7.87465	5.80512	4.3318	3.07265	6.89343	6.77805	4.5443	4.44271	4.46797	6.6869	6.74711	5.80261	10.559
Chlamydia psittaci CP3	10.5291	4.85871	6.7119	8.37659	5.84035	4.02414	3.02436	6.71755	6.50902	4.16719	3.94539	4.8273	7.59792	6.55627	5.76724	10.5469
Chlamydia trachomatis D/UW-3/CX	10.0088	4.61402	7.15297	7.64524	5.84479	4.28952	3.37893	7.13216	6.97484	4.79234	4.33422	4.5605	6.59269	6.94952	5.79568	9.93374
Chlamydophila abortus S26/3	10.3115	4.88292	6.62999	8.26372	5.91012	4.19722	3.28004	6.61898	6.51875	4.3421	4.14112	4.85811	7.34785	6.58402	5.80893	10.3047
Chlamydophila caviae GPIC	10.087	4.129	7.19374	8.44482	5.30526	3.66902	3.06769	6.38888	6.87862	4.499	4.49254	5.00165	7.58382	6.13384	6.11784	11.0073
Chlamydophila felis Fe/C-56	10.7155	4.60489	6.66836	8.27858	5.64928	4.18079	3.11403	6.69838	6.52054	4.32056	4.24699	4.64485	7.38211	6.53623	5.70347	10.7355
Chlamydophila pecorum E58	10.2581	4.41124	7.2818	7.56964	5.90926	4.64918	2.7741	7.278	6.63806	4.84534	4.61329	4.36876	6.71527	6.70478	5.79635	10.1868
Chlamydophila pneumoniae J138	10.1962	4.69368	7.15976	7.81166	5.81478	4.33365	2.99968	7.17729	6.97371	4.38583	4.32876	4.56772	6.87661	6.91215	5.76782	10.0005
Chlamydophila psittaci 08DC60	10.5475	4.85542	6.70528	8.37461	5.84566	4.0202	3.02441	6.72013	6.49761	4.17694	3.94947	4.81967	7.59212	6.55776	5.76452	10.5487
Chlorobaculum parvum NCIB 8327	6.08641	5.03104	5.61232	5.42279	6.33981	6.56543	9.35084	5.6111	7.22355	9.06669	6.59592	5.04279	2.50279	7.20403	6.36986	5.97463
Chlorobium chlorochromatii CaD3	9.85864	5.17224	5.44385	7.46952	7.24885	4.53163	4.88201	5.30703	4.89414	7.51217	4.70919	5.19316	5.94259	4.75351	7.27361	9.80787
Chlorobium limicola DSM 245	7.2088	4.90645	5.58451	6.5966	6.32793	6.36965	7.5141	5.6317	7.09545	7.30123	6.14976	4.92704	3.66418	7.26605	6.22511	7.23145
Chlorobium luteolum DSM 273	5.30116	5.06914	5.86661	5.34979	6.61562	7.91867	8.36551	5.85236	7.22099	8.6147	7.89372	4.84849	2.44896	7.14961	6.45206	5.0326
Chlorobium phaeobacteroides DSM 266	8.08989	4.86617	5.59411	7.07317	6.68298	5.87485	6.20996	5.76432	6.7975	6.62548	5.51425	4.88213	4.05294	7.16561	6.50103	8.30562
Chlorobium phaeovibrioides DSM 265	6.82398	5.01496	6.07543	5.92707	7.26148	7.09309	6.21255	5.99042	6.90111	7.68119	7.07642	4.77549	2.85481	6.76831	7.06981	6.47388
Chlorobium tepidum TLS	5.9647	5.08482	5.53026	5.3019	6.38248	6.78686	9.69783	5.57532	7.19721	9.34418	6.64718	4.89832	2.33723	7.22659	6.21171	5.81277
Chloroflexus aggregans DSM 9485	5.12889	6.00346	4.86923	5.77234	6.76947	6.9622	9.64843	4.83508	6.14334	9.07943	6.93716	6.05341	3.73224	6.17008	6.75852	5.13673
Chloroflexus aurantiacus J-10-fl	4.76729	5.85934	5.1965	5.76198	7.30748	7.202	8.59434	5.26576	6.11761	9.17101	7.19437	5.84459	3.39273	6.13724	7.34236	4.84539
Chloroflexus sp. Y-400-fl	4.7757	5.87081	5.19405	5.75563	7.31256	7.19386	8.59266	5.27061	6.11594	9.1654	7.19003	5.84084	3.392	6.13963	7.33547	4.8548
Chloroherpeton thalassium ATCC 35110	10.789	4.40668	4.82931	7.41632	6.43929	4.57264	6.71814	4.78789	6.03464	7.50865	4.54404	4.43361	4.17835	6.02999	6.42948	10.8819
Chromobacterium violaceum ATCC 12472	3.66161	4.47755	5.34138	4.05697	6.64744	8.74928	11.7178	5.30597	5.59222	13.5724	8.73193	4.51662	1.63624	5.62127	6.62205	3.74919
Chromohalobacter salexigens DSM 3043	3.26141	5.06859	5.20309	4.49551	6.42212	8.29078	11.9336	5.11893	6.63858	11.8264	8.48452	5.19684	1.70649	6.57966	6.52513	3.24824
Chroococcidiopsis thermalis PCC 7203	9.06039	5.29742	6.17452	7.21108	6.32817	4.68993	5.02795	6.211	6.12422	6.11798	4.6531	5.28792	6.23064	6.15172	6.32765	9.1063
Citrobacter koseri ATCC BAA-895	6.51364	5.44769	5.03851	6.16645	6.92532	6.57616	8.69731	5.15579	5.73586	9.36589	6.17929	5.1922	3.99147	5.96482	6.55813	6.49146
Citrobacter rodentium ICC168	6.25802	5.06529	5.2975	6.00493	6.44792	6.5289	9.00269	5.18765	5.89965	9.7731	6.71107	5.17129	4.02017	5.79987	6.54383	6.28813
Clavibacter michiganensis subsp. michiganensis NCPPB 382	1.20237	5.36379	4.61319	2.40551	4.38292	9.98217	17.2453	4.68339	7.19869	13.6991	10.0449	5.42771	0.800845	7.24879	4.46698	1.2343
Clostridiales genomosp. BVAB3 str. UPII9-5	9.81713	4.93948	5.13083	7.97422	6.36156	5.1131	5.56996	5.15515	5.54515	6.50103	4.99999	4.9654	6.13783	5.64615	6.31078	9.83227
Clostridium acetobutylicum ATCC 824	12.8683	4.32678	6.03284	11.3398	5.43341	2.88233	1.07009	6.03627	5.18496	3.05691	2.92828	4.33353	11.0811	5.15608	5.47248	12.7968
Clostridium acidurici 9a	12.2634	4.46577	6.60509	11.7693	4.89461	2.50762	0.948111	6.51511	5.5443	2.45236	2.58262	4.48989	12.4013	5.4397	4.93338	12.1875
Clostridium beijerinckii NCIMB 8052	13.1639	4.05381	5.8704	12.2674	5.43441	2.60581	1.06772	5.66855	5.434	2.92786	2.6606	4.05664	11.3232	5.18902	5.48037	12.7963
Clostridium botulinum A str. ATCC 19397	13.1791	3.92031	5.74026	12.491	4.75653	2.83858	0.677503	6.1347	4.65571	2.57032	2.68045	3.89155	12.7393	5.07811	4.69982	13.9468
Clostridium cellulolyticum H10	10.8238	4.97318	5.82809	9.61198	6.30402	4.21344	2.34327	5.86867	5.52237	3.98494	4.19589	4.97141	8.58687	5.55784	6.30734	10.9069
Clostridium cellulovorans 743B	12.3524	4.43805	5.98633	11.3055	5.57611	2.91202	1.12105	6.24622	5.19074	2.9662	2.7667	4.43037	10.9631	5.53913	5.47993	12.7261
Clostridium cf. saccharolyticum K10	7.26367	4.26134	7.19322	6.2756	5.98683	5.61694	4.79153	5.67461	7.82705	6.43291	7.56478	4.23662	3.91602	5.75886	6.5119	6.41428
Clostridium clariflavum DSM 19732	11.574	4.6209	5.30264	10.1975	6.17142	4.16875	2.32471	5.75585	5.23328	3.7518	3.75284	4.55853	8.71642	5.87928	5.91625	12.0758
Clostridium difficile 630	13.1687	4.39072	5.92877	12.0798	5.36218	2.50864	0.721986	5.81262	5.17455	2.45911	2.5574	4.46405	11.8625	5.04695	5.44695	13.015
Clostridium kluyveri DSM 555	12.2055	4.23481	5.72282	11.5745	5.64579	3.58244	1.11264	5.95003	5.07873	3.06294	3.37107	4.21673	10.8076	5.41071	5.52293	12.5008
Clostridium lentocellum DSM 5427	11.4271	4.80835	6.62148	10.0445	5.79542	3.26867	1.45884	6.52417	5.31045	3.77626	3.35743	4.8334	10.3684	5.19382	5.8398	11.3719
Clostridium ljungdahlii DSM 13528	12.814	4.35247	5.984	11.4123	5.60871	3.00274	0.93584	5.91493	5.14637	3.04369	3.06572	4.38793	10.9938	5.0633	5.65815	12.616
Clostridium novyi NT	13.6322	4.30475	5.89496	11.9627	5.18244	2.60013	0.790197	5.79357	5.11242	2.50683	2.62439	4.24572	11.8676	4.95463	5.17977	13.3476
Clostridium perfringens str. 13	13.213	3.94995	6.01419	11.7949	4.81387	2.7907	0.517941	6.61417	4.90221	2.4663	2.57106	3.88982	12.043	5.52974	4.72619	14.163
Clostridium phytofermentans ISDg	11.2281	4.82035	5.87341	10.4636	5.9486	3.37489	2.4154	5.73553	5.98369	3.47438	3.53677	4.87927	9.22507	5.8048	6.04853	11.1876
Clostridium saccharolyticum WM1	8.79771	4.41794	5.77724	8.37832	6.59836	6.31156	3.78906	5.84625	6.27999	5.43897	6.27245	4.46811	5.69514	6.37676	6.62077	8.93137
Clostridium sp. BNL1100	11.0871	4.9573	5.79661	9.72065	6.3772	4.17806	2.36203	5.68109	5.56502	3.97759	4.21287	4.90181	8.53235	5.48543	6.28578	10.8791
Clostridium sp. DL-VIII	13.178	3.9935	5.91891	12.1766	5.50848	2.60673	1.05714	5.57494	5.45205	3.04434	2.77766	4.07825	11.1284	5.1027	5.59863	12.802
Clostridium sp. SY8519	6.97163	4.70534	5.52886	7.32949	6.71639	6.77605	6.34833	5.55002	6.8384	7.00104	6.78332	4.72696	4.00891	6.90833	6.6892	7.11773
Clostridium sticklandii DSM 519	11.7805	4.04311	6.87685	10.7014	5.62343	2.97287	1.25065	6.83424	5.78918	3.86469	2.9599	4.00477	10.2087	5.80053	5.53114	11.758
Clostridium tetani E88	13.1986	4.04612	5.94931	12.1189	4.91532	2.90581	0.649531	6.17865	4.89195	2.47152	2.73277	4.00375	12.307	5.22586	4.76838	13.6365
Clostridium thermocellum ATCC 27405	11.2217	4.79367	5.3593	9.083	6.29485	4.64093	3.16179	5.44907	5.74041	4.29821	4.63495	4.76637	7.20071	5.81383	6.2839	11.2573
Collimonas fungivorans Ter331	5.12993	4.79449	5.07087	5.2648	6.96569	7.40967	10.3829	5.04061	5.7533	11.826	7.39409	4.78377	2.41115	5.76871	6.90933	5.09449
Colwellia psychrerythraea 34H	10.9185	5.46946	5.70022	8.94461	6.49379	3.52389	3.28751	5.66149	4.98783	5.02706	3.54364	5.48022	8.63267	4.94627	6.50738	10.8755
Comamonas testosteroni CNB-2	4.06326	4.60885	5.94716	4.62266	7.84118	8.11398	8.79552	5.99943	5.60138	12.3862	8.07573	4.62558	1.7361	5.64109	7.87047	4.07141
Conexibacter woesei DSM 14684	1.3448	5.17105	4.94126	2.13287	4.24509	8.51031	18.5191	5.01594	7.24427	15.3684	8.64679	5.18352	0.75583	7.24074	4.33578	1.34424
Coprococcus catus GD/7	8.85967	4.44971	6.43523	9.03394	6.74011	3.6763	3.76532	4.71987	7.70533	5.24841	5.50767	5.06506	5.47378	5.52689	7.81834	8.28864
Coprococcus sp. ART55/1	6.46893	4.86797	5.6412	8.38865	6.96889	4.63864	3.35308	6.17053	6.22064	4.79695	4.12721	4.80015	5.70745	6.82768	6.82355	6.66297
Coprothermobacter proteolyticus DSM 5265	8.9167	5.6913	6.78913	6.36699	6.98324	5.07463	3.38919	6.60476	5.97834	5.66204	5.38658	5.6913	5.88584	5.62379	7.15343	8.80273
Coraliomargarita akajimensis DSM 45221	5.92422	5.46266	5.84856	5.85925	6.95103	6.216	7.66245	5.75135	7.02112	7.96055	6.39154	5.64775	3.19833	6.94161	7.11841	6.04516
Corallococcus coralloides DSM 2259	2.15713	5.22101	5.49718	2.21544	6.01467	10.3729	13.011	5.46076	6.06665	13.2639	10.5106	5.19643	0.852319	6.00153	6.01878	2.13968
Coriobacterium glomerans PW2	3.6799	4.81325	5.58033	5.74189	5.9526	6.81081	11.7647	5.64532	8.13994	10.416	6.89925	4.76485	2.04298	8.13332	5.97581	3.63902
Corynebacterium aurimucosum ATCC 700975	4.17947	5.31129	5.77954	4.28107	6.48838	8.34474	9.64612	5.83398	6.37333	10.1921	8.3737	5.38182	2.51019	6.46508	6.52157	4.31759
Corynebacterium diphtheriae NCTC 13129	6.09415	5.87648	5.65061	5.61866	7.14175	6.42244	7.54727	5.61943	6.29715	8.10987	6.43172	5.9089	3.70689	6.3221	7.118	6.13457
Corynebacterium efficiens YS-314	3.0063	5.99001	4.97952	4.42682	6.89593	10.1272	9.48407	4.99236	6.84452	8.53099	10.2655	5.99942	1.65594	6.85135	6.91131	3.03874
Corynebacterium genitalium ATCC 33030	3.72761	5.92544	5.37581	3.71293	6.35707	8.29996	11.3835	5.35671	6.91155	10.3437	8.24349	5.83046	1.74565	6.82814	6.32634	3.6188
Corynebacterium glutamicum ATCC 13032	6.16731	5.75258	5.67263	5.50378	7.46918	6.77936	7.05599	5.72581	6.5184	7.91563	6.68698	5.65891	2.94144	6.58276	7.3643	6.20493
Corynebacterium jeikeium K411	4.04037	5.54238	5.68601	3.89954	6.50401	8.54214	9.99729	5.75984	6.23659	10.2508	8.46108	5.6437	2.38729	6.46803	6.44776	4.1332
Corynebacterium kroppenstedtii DSM 44385	4.91556	5.93742	5.04851	5.20299	6.39116	7.53861	9.71251	5.07147	6.95781	8.18047	7.52705	6.08075	2.83991	7.05725	6.45806	5.08047
Corynebacterium pseudotuberculosis 31	6.45139	5.37225	6.15457	5.91177	6.74198	6.53467	6.73463	6.19153	6.35905	7.83184	6.43132	5.33899	4.3376	6.46406	6.64064	6.50372
Corynebacterium resistens DSM 45100	5.27953	5.64312	5.52087	4.92252	6.93866	7.60717	8.51829	5.60852	6.31386	8.93319	7.51225	5.65996	2.83396	6.48915	6.86789	5.35107
Corynebacterium ulcerans BR-AD22	6.06417	5.55749	6.05581	5.57583	6.8885	6.70269	7.20208	6.10362	6.44988	8.02805	6.50667	5.5182	3.85079	6.60865	6.73821	6.14935
Corynebacterium urealyticum DSM 7109	3.37343	5.47569	5.64173	3.58945	6.21467	9.41049	10.9499	5.63051	6.70297	10.7073	9.28927	5.2801	1.78924	6.6121	6.09872	3.23436
Corynebacterium variabile DSM 44702	2.06944	6.3438	5.01726	2.93649	5.74459	10.2321	12.5259	5.02426	7.32416	9.59524	10.2936	6.40605	1.22878	7.35574	5.78228	2.1203
Coxiella burnetii RSA 493	10.9133	4.66616	4.89621	8.25037	5.78946	4.94276	5.70251	4.88929	5.77232	5.95726	4.96772	4.63915	6.25095	5.75789	5.77002	10.8347
Crinalium epipsammum PCC 9333	10.4568	5.23976	6.18278	8.07549	6.42477	4.26052	3.30267	6.21926	5.37047	5.26771	4.13494	5.18174	7.70281	5.43923	6.33447	10.4066
Croceibacter atlanticus HTCC2559	12.1263	5.31632	6.03672	9.41401	6.01098	3.0104	1.88909	6.18471	4.81029	3.76006	2.89299	5.34149	9.94578	5.0084	5.98603	12.2664
Cronobacter sakazakii ATCC BAA-894	5.84002	5.03863	5.21132	5.44951	6.36741	6.54567	10.1781	5.28027	5.7298	11.0386	6.56908	5.05818	3.60223	5.74859	6.43711	5.90547
Cronobacter turicensis z3032	5.73046	4.97664	5.2559	5.39434	6.3338	6.68867	10.4807	5.17149	5.78404	11.2764	6.70935	4.97235	3.50919	5.7329	6.29617	5.68622
Cryptobacterium curtum DSM 15641	6.65711	5.51143	5.53646	6.606	7.07089	5.40956	7.24965	5.70694	5.95839	8.48639	5.43614	5.59364	4.62467	6.02966	7.2523	6.8708
Cupriavidus metallidurans CH34	3.45071	5.23172	4.92662	4.35435	6.66124	8.03444	12.1785	5.06247	6.19765	12.3679	8.02356	5.26989	1.65383	6.30255	6.73036	3.55424
Cupriavidus necator N-1	2.95693	4.83892	5.09128	3.81241	6.85669	8.83722	12.5096	5.06612	5.42339	14.1297	8.88272	4.86521	1.46255	5.46373	6.81748	2.98601
Cupriavidus taiwanensis LMG 19424	2.77848	4.77572	4.91322	3.64517	6.60621	8.9243	13.3516	4.91947	5.36301	14.7051	8.99304	4.81641	1.36487	5.39643	6.61976	2.82715
Cyanobacterium aponinum PCC 10605	12.5066	4.60531	5.63414	9.72495	5.39528	4.10707	2.3189	5.7083	5.59449	3.18498	4.08038	4.56892	8.9746	5.63219	5.39535	12.5685
Cyanobacterium stanieri PCC 7202	11.3089	4.77584	5.3152	9.33991	5.83269	5.41016	2.80463	5.30559	5.60439	3.54753	5.40754	4.7522	7.99385	5.61953	5.78429	11.1977
cyanobacterium UCYN-A	13.2602	4.43467	6.10304	10.8282	5.16967	2.70778	1.57369	6.01598	5.51314	2.92865	2.77586	4.43204	10.6831	5.39602	5.1971	12.9808
Cyanobium gracile PCC 6307	2.32021	4.39123	5.89287	3.1683	6.5857	11.7847	10.1856	5.86112	5.91938	12.4118	11.6989	4.26001	0.947324	5.82935	6.51276	2.23076
Cyanothece sp. ATCC 51142	11.5279	4.94354	5.78277	8.87535	5.72408	4.61088	2.87367	5.75044	5.97716	3.4344	4.6232	4.93711	7.90044	5.97026	5.69222	11.3766
Cyanothece sp. PCC 7424	11.3345	4.6541	5.7913	8.76718	5.3116	4.75406	3.35288	5.86817	6.15634	3.66061	4.80545	4.69986	7.74466	6.21795	5.37262	11.5087
Cyanothece sp. PCC 7425	7.21332	4.97119	6.15937	6.25573	7.00314	7.54979	4.75839	6.15517	6.19264	6.70937	7.46271	4.95734	4.19051	6.23614	6.94159	7.24359
Cyanothece sp. PCC 7822	10.9433	4.73869	6.02139	8.22842	5.63541	4.90443	3.59276	6.00179	5.97958	4.5395	4.84725	4.72185	7.37352	5.95177	5.62678	10.8935
Cyanothece sp. PCC 8801	10.9477	4.86762	5.7485	8.53417	5.63393	5.01488	3.45883	5.78697	6.1391	3.87215	5.00527	4.85001	7.37725	6.13996	5.65394	10.9697
Cyanothece sp. PCC 8802	10.9052	4.86251	5.74449	8.52692	5.62982	5.0371	3.47162	5.79113	6.13652	3.87682	5.01838	4.85996	7.3676	6.15325	5.65719	10.9615
Cyclobacterium marinum DSM 745	11.6529	4.52457	5.64262	9.19932	6.35982	5.00472	2.11204	5.5972	5.69858	3.8871	5.00301	4.4836	7.3081	5.6574	6.31461	11.5544
Cycloclasticus sp. P1	10.0551	5.44174	5.52688	8.03033	6.81077	4.50983	4.19628	5.4739	5.08655	5.98215	4.50184	5.43759	7.10164	5.05705	6.78309	10.0053
Cylindrospermum stagnale PCC 7417	9.86607	5.18645	6.10917	7.69656	6.67052	4.86137	3.54097	6.08536	5.70162	5.44145	4.83397	5.16717	6.62003	5.66896	6.6601	9.89023
Cytophaga hutchinsonii ATCC 33406	10.8934	5.24369	5.00528	9.51749	6.73545	3.99579	3.76221	4.91774	5.28339	4.93623	3.99378	5.22185	7.74762	5.23545	6.674	10.8366
Dactylococcopsis salina PCC 8305	10.4931	5.1614	5.64408	7.58491	5.97592	5.16159	4.46683	5.64693	6.63252	4.35884	5.12252	5.07323	5.78195	6.56944	5.95368	10.3731
Dechloromonas aromatica RCB	5.10306	4.88287	5.24738	5.08204	6.72566	7.79282	9.76099	5.33849	6.42862	10.5062	7.7786	4.91582	2.05801	6.43609	6.84228	5.10106
Dechlorosoma suillum PS	3.56908	4.5062	5.59767	3.62844	6.61866	10.8731	9.51051	5.52007	5.64852	11.5337	11.0862	4.57691	1.4651	5.60933	6.651	3.60556
Deferribacter desulfuricans SSM1	13.606	4.27245	5.601	10.8844	5.80839	3.08107	1.04888	5.59648	5.18478	3.00534	3.06164	4.3317	9.7646	5.17596	5.87194	13.7055
Dehalobacter sp. CF	8.86277	4.64207	5.38271	8.22872	6.69382	6.00508	4.59514	6.0546	5.91498	5.58989	4.88696	4.56769	5.64467	7.1116	6.0947	9.72459
Dehalobacter sp. DCA	8.72942	4.62665	5.37383	8.16244	6.69001	6.07381	4.68141	6.06325	5.91915	5.64654	4.94314	4.58929	5.55374	7.16148	6.09974	9.68611
Dehalococcoides ethenogenes 195	7.77625	4.78506	6.06769	6.82144	6.26303	7.21322	4.75914	5.96168	5.0609	7.14878	7.46918	4.97435	6.35026	5.05001	6.3572	7.94179
Dehalococcoides sp. BAV1	8.20245	5.06874	5.96203	7.12308	6.48369	6.97464	4.2762	6.0329	5.07567	6.50396	6.80122	5.02433	6.5945	5.2201	6.36572	8.29076
Dehalococcoides sp. CBDB1	8.27717	5.03532	6.01562	7.1742	6.46091	6.83117	4.2225	5.93873	5.12447	6.45646	6.92927	5.06241	6.63977	5.13034	6.40523	8.29645
Dehalococcoides sp. GT	8.14379	5.01591	6.04785	7.0631	6.45523	6.87805	4.31451	6.00374	5.15677	6.49037	6.92988	5.08597	6.51486	5.2672	6.37075	8.26201
Dehalococcoides sp. VS	8.27494	5.00028	6.02627	7.13108	6.44503	6.83337	4.40189	5.94696	5.09855	6.67426	6.87999	4.99137	6.61405	5.11935	6.33601	8.22662
Dehalogenimonas lykanthroporepellens BL-DC-9	5.97145	5.2448	5.15764	5.98449	6.06288	8.0363	8.01614	5.21035	6.53012	7.58863	8.27828	5.3217	3.79393	6.45594	6.26667	6.08067
Deinococcus deserti VCD115	3.49566	5.50864	5.96771	3.34866	7.27662	9.28042	9.17413	5.98307	5.72341	11.1861	9.2807	5.48375	1.82503	5.73908	7.25137	3.47566
Deinococcus geothermalis DSM 11300	3.05512	5.18903	5.66913	2.72718	6.49642	10.091	10.9885	5.79413	5.7048	12.3537	10.093	5.11474	1.38416	5.73625	6.51568	3.08722
Deinococcus gobiensis I-0	2.1181	5.00692	5.24544	2.14655	5.70303	11.1189	13.2408	5.36887	5.53406	13.833	11.0873	4.98271	1.16182	5.47288	5.86348	2.11567
Deinococcus maricopensis DSM 21211	2.39138	5.81264	4.6796	2.18252	5.86792	9.47667	14.8153	4.69943	5.64792	13.9744	9.54181	5.80152	1.15892	5.59564	5.92892	2.42536
Deinococcus peraridilitoris DSM 19664	3.75255	5.65544	5.52846	3.0358	6.60442	8.54953	11.2227	5.55747	6.15322	11.602	8.5908	5.69421	1.46204	6.1271	6.69835	3.7659
Deinococcus proteolyticus MRP	3.24178	4.98403	6.01823	2.68032	7.01662	10.1336	10.0077	5.94576	4.95999	12.9465	10.1193	5.03326	1.70596	5.03954	6.91383	3.25361
Deinococcus radiodurans R1	3.42821	5.18079	5.50434	2.43131	6.18553	9.73664	12.0476	5.54168	5.58435	13.032	9.70721	5.13074	1.34692	5.56213	6.19513	3.38133
Delftia acidovorans SPH-1	2.97093	4.49143	5.5569	3.69747	7.46072	9.35454	10.7986	5.48707	5.09802	14.1308	9.51109	4.63538	1.18705	5.12414	7.50873	2.98709
Delftia sp. Cs1-4	2.92774	4.55693	5.45892	3.66715	7.42536	9.48262	10.8824	5.53908	5.08608	14.238	9.52179	4.5426	1.17158	5.05186	7.52541	2.92244
Denitrovibrio acetiphilus DSM 12809	9.10292	5.25354	6.44823	8.10679	6.76154	4.37802	3.69433	6.41323	6.4573	5.28011	4.41253	5.13961	6.5897	6.33545	6.73445	8.89228
Desulfarculus baarsii DSM 2075	3.97234	4.40812	4.93122	3.75785	6.42203	10.4681	11.0485	4.97244	5.36125	12.6003	10.3859	4.44499	1.31391	5.43462	6.42676	4.05167
Desulfatibacillum alkenivorans AK-01	7.31947	4.55672	5.01626	5.84196	6.4084	8.76719	7.10638	5.09141	5.9702	7.97561	8.63329	4.53213	3.03636	6.07386	6.35529	7.31546
Desulfitobacterium dehalogenans ATCC 51507	8.92407	4.44706	6.16171	8.00937	6.19355	6.22204	3.93738	6.11939	6.51569	5.30401	6.23974	4.43737	5.90892	6.49924	6.15797	8.92249
Desulfitobacterium dichloroeliminans LMG P-21439	9.01401	4.66703	6.27936	8.01463	6.15688	5.66158	4.03388	6.27091	6.56528	5.25186	5.65678	4.62073	6.23883	6.54282	6.12463	8.9008
Desulfitobacterium hafniense Y51	8.21741	4.46863	5.83894	7.58555	6.69398	7.23715	4.42058	6.25924	6.0209	6.14203	6.37737	4.20865	5.17823	6.76314	6.11207	8.47613
Desulfobacca acetoxidans DSM 11109	6.84041	4.56166	5.68844	6.44453	6.13294	8.22806	6.36468	5.69922	6.37629	7.29415	8.23032	4.56547	4.18542	6.34101	6.18278	6.8646
Desulfobacter postgatei 2ac9	8.74548	4.5059	5.01721	7.77451	6.71497	6.81271	4.63771	4.94893	6.09914	5.83819	7.20253	4.91567	4.48351	5.95755	7.198	9.09208
Desulfobacterium autotrophicum HRM2	8.37586	4.88072	5.21657	7.08513	7.25679	7.70421	4.29003	5.21813	6.2064	5.60163	7.67534	4.8945	3.71924	6.2826	7.19592	8.39694
Desulfobacula toluolica Tol2	10.8578	4.44412	4.93541	8.94376	7.01821	5.50672	3.15029	4.9423	5.99805	4.70184	5.59629	4.53515	5.30702	5.96485	7.14934	10.9488
Desulfobulbus propionicus DSM 2032	5.27653	4.90476	5.13483	5.26163	6.83108	8.86141	8.67114	5.13455	6.47997	9.23355	8.82541	4.89048	1.99015	6.49846	6.79803	5.20802
Desulfococcus oleovorans Hxd3	6.56679	5.11695	4.76935	5.50644	6.68912	9.06138	7.48868	4.80086	5.85145	8.10978	9.10651	5.06084	2.85216	5.75194	6.76404	6.50371
Desulfohalobium retbaense DSM 5692	5.84505	4.9558	5.39737	5.06368	6.59599	8.89979	7.91564	5.37007	6.48947	8.46527	8.87822	4.9256	2.33135	6.46066	6.56732	5.83873
Desulfomicrobium baculatum DSM 4028	5.34206	4.71621	5.36276	5.21154	6.65341	8.49711	8.85938	5.33278	6.63697	9.44706	8.43023	4.79007	2.00015	6.6823	6.65196	5.38601
Desulfomonile tiedjei DSM 6799	7.24307	5.04641	5.84195	6.83306	6.45908	6.2383	6.48728	5.82254	7.58771	6.17116	6.24933	5.06212	3.67463	7.55134	6.49176	7.24024
Desulfosporosinus acidiphilus SJ4	10.1186	4.68737	5.93803	8.27978	6.00674	5.20774	3.92779	5.8392	6.31466	4.90134	5.2335	4.71164	6.58378	6.18502	6.06182	10.003
Desulfosporosinus meridiei DSM 13257	9.92052	4.71158	6.27586	8.27708	6.06736	5.16072	3.35641	6.2181	6.24227	4.75342	5.24366	4.74213	6.95489	6.17689	6.10555	9.79357
Desulfosporosinus orientis DSM 765	9.81731	4.57324	6.08622	8.21643	6.19248	5.42976	3.62523	5.93821	6.21506	5.16969	5.64313	4.64135	6.46836	6.01298	6.31465	9.6559
Desulfosporosinus youngiae DSM 17734	9.36216	4.63383	6.00259	7.99623	6.15235	5.77858	4.16767	5.90969	6.31437	5.37042	5.80818	4.65515	6.16595	6.22546	6.16968	9.28234
Desulfotalea psychrophila LSv54	8.31116	4.90532	6.47435	7.23629	6.90047	6.48439	3.84948	6.40799	6.29444	5.94548	6.29486	4.63407	5.42104	6.30718	6.55013	7.98335
Desulfotomaculum acetoxidans DSM 771	10.1454	4.89176	5.74368	8.54473	6.23272	5.20991	3.5418	5.66855	5.38742	5.29406	5.34822	4.87216	7.56002	5.25726	6.26816	10.0342
Desulfotomaculum carboxydivorans CO-1-SRB	8.9228	5.22046	5.3793	7.17261	6.42378	7.45028	4.04626	5.39752	4.85006	5.78815	7.46639	5.20338	6.49853	4.85894	6.41603	8.90551
Desulfotomaculum kuznetsovii DSM 6115	6.87935	5.00185	5.44135	5.17745	6.33279	9.4904	6.39812	5.39501	5.19539	7.68055	9.32949	5.06272	4.09248	5.44352	6.09918	6.98034
Desulfotomaculum reducens MI-1	9.97557	5.07028	5.84823	8.06066	6.39045	5.98084	2.88506	5.71597	5.32679	4.74557	6.12685	5.10373	7.26193	5.17563	6.4428	9.88963
Desulfotomaculum ruminis DSM 2154	9.17047	4.61203	5.39144	7.27697	6.18433	7.44487	4.53201	5.32069	5.62304	5.93901	7.55785	4.64125	5.47307	5.486	6.27985	9.06712
Desulfovibrio aespoeensis Aspo-2	3.95318	4.98321	5.38791	4.36986	6.73923	9.64929	9.46111	5.49446	6.43219	10.2655	9.61209	4.90815	1.56956	6.44613	6.75678	3.97139
Desulfovibrio africanus str. Walvis Bay	4.25929	4.6146	5.92089	4.49593	6.65925	8.71708	9.3806	5.93327	6.21883	11.1385	8.76275	4.61056	2.15337	6.22	6.66642	4.24865
Desulfovibrio alaskensis G20	5.47175	5.29983	5.32742	5.02283	7.44785	7.62741	8.41264	5.33726	5.45012	10.5381	7.70714	5.31562	2.75211	5.3598	7.56377	5.36634
Desulfovibrio desulfuricans ND132	3.42657	5.11948	5.23506	3.61895	6.00065	10.6882	10.6376	5.19308	6.55692	10.1969	10.7843	5.15172	1.41591	6.51496	6.03287	3.42681
Desulfovibrio desulfuricans subsp. desulfuricans str. ATCC 27774	5.87415	4.76395	5.42504	4.93921	7.33651	8.33786	7.96677	5.41373	4.94829	11.0099	8.31273	4.74637	2.84339	4.94314	7.31278	5.82616
Desulfovibrio magneticus RS-1	4.83763	4.68582	5.04227	4.04459	6.0682	10.0332	10.2637	5.0237	5.77291	10.8867	10.028	4.69304	1.93158	5.78312	6.04663	4.85895
Desulfovibrio salexigens DSM 2638	8.53308	4.93987	5.87131	7.12499	6.84754	5.95373	5.00675	5.86201	6.34256	6.28379	5.86093	4.93545	4.74607	6.49263	6.68374	8.51555
Desulfovibrio sp. FW1012B	3.90748	4.59544	4.85527	3.33505	5.48886	11.5815	11.2611	4.97227	5.96891	11.0942	11.5055	4.60122	1.32801	6.03262	5.54792	3.91964
Desulfovibrio vulgaris str. Hildenborough	3.48656	5.68519	5.27758	4.0061	6.85272	8.82096	10.6712	5.23362	6.38634	10.723	8.77386	5.68093	1.72981	6.34937	6.84147	3.48132
Desulfovibrio vulgaris str. 'Miyazaki F'	3.33997	5.18867	4.5848	3.3841	6.85095	10.524	11.6882	4.5507	5.0391	12.8512	10.4503	5.15454	1.2675	5.04999	6.77184	3.30416
Desulfurispirillum indicum S5	5.374	4.97607	6.06398	5.6013	7.51177	7.89752	6.62972	5.93804	6.27477	8.87622	7.96407	5.0166	2.85476	6.22724	7.47394	5.32001
Desulfurivibrio alkaliphilus AHT2	5.41514	4.66973	5.24356	4.51193	6.66349	10.1915	8.13032	5.24094	5.32045	9.92781	10.1311	4.68073	2.44128	5.43722	6.55512	5.4397
Desulfurobacterium thermolithotrophum DSM 11699	13.0552	4.50645	7.3857	7.65003	5.21334	3.37783	1.47597	7.29542	6.50611	3.06511	3.47141	4.54342	7.82274	6.41317	5.2529	12.9652
Desulfurococcus fermentans DSM 16532	6.57062	5.28973	7.09616	8.33124	5.84373	5.98765	3.35572	7.26117	6.1747	4.79122	5.97595	5.43864	8.6987	6.37967	5.95268	6.85239
Desulfurococcus kamchatkensis 1221n	6.42013	5.39077	6.9281	8.12908	5.89318	6.29231	3.53847	7.41923	6.06414	4.88111	5.85392	5.3967	8.49063	6.579	5.87545	6.84775
Desulfurococcus mucosus DSM 2162	4.76169	5.72576	7.30566	5.46447	6.28736	7.84117	5.1955	7.55835	6.47768	6.56333	7.48693	5.73139	5.73086	6.75212	6.27123	4.84651
Dichelobacter nodosus VCS1703A	10.9487	4.65621	3.51157	8.53594	6.39688	4.54062	7.87016	3.67251	4.94231	8.09588	4.32109	4.55631	5.36453	5.18747	6.21277	11.1869
Dickeya dadantii 3937	5.78083	5.41974	4.83446	5.79087	6.84909	7.1285	9.37936	4.87249	5.70628	9.9302	7.03851	5.39152	3.4897	5.75101	6.81423	5.82213
Dickeya dadantii Ech586	6.16556	5.82875	5.00246	6.19389	7.23677	6.65373	7.93426	4.9916	5.68775	8.6786	6.65929	5.79708	4.10058	5.65529	7.2267	6.18769
Dickeya dadantii Ech703	6.02701	5.34704	4.71842	6.3466	6.90968	6.94135	8.96477	4.74684	5.82772	9.37027	6.91507	5.33939	3.67464	5.90399	6.85418	6.11303
Dickeya zeae Ech1591	6.23378	5.51849	4.83378	6.15004	6.83633	6.71078	8.76697	4.8133	5.7389	9.21748	6.85241	5.5811	3.92708	5.68063	6.93673	6.2022
Dictyoglomus thermophilum H-6-12	12.6556	3.86375	7.24133	9.90272	4.84366	3.83222	0.952252	6.77689	6.58387	2.7217	4.08396	3.94646	9.58027	5.98734	5.05845	11.9695
Dictyoglomus turgidum DSM 6724	12.7163	3.78188	7.13494	9.85692	4.88861	4.05603	0.906196	6.78545	6.52919	2.72188	4.23253	3.8375	9.35594	6.0765	5.04743	12.0728
Dinoroseobacter shibae DFL 12	3.22247	4.68197	4.8561	4.26839	6.01246	9.92035	12.219	4.82391	6.54819	11.852	9.95986	4.67972	1.24578	6.52146	6.00478	3.18362
Dyadobacter fermentans DSM 18053	7.70826	5.12375	4.79238	6.57839	6.39831	6.50994	8.07371	4.78182	6.12775	7.99189	6.49995	5.16161	3.96845	6.1382	6.41518	7.73041
Echinicola vietnamensis DSM 17526	9.10768	4.6971	5.47316	7.99238	6.74114	6.29605	3.7665	5.54324	6.01988	5.16425	6.30475	4.91789	5.40164	6.18954	6.86233	9.52247
Edwardsiella ictaluri 93-146	4.82434	5.04431	5.54026	5.89878	6.86502	7.58442	8.69105	5.54797	5.80136	10.3207	7.58951	5.0367	3.81697	5.73906	6.92742	4.77217
Edwardsiella tarda EIB202	4.35675	4.74676	5.53461	5.51121	6.47918	7.83938	10.0073	5.5411	5.80304	11.5238	7.81175	4.72878	3.51034	5.75701	6.51375	4.33519
Eggerthella lenta DSM 2243	3.49124	5.30681	5.17568	3.87679	5.77181	7.84963	13.2495	5.20965	6.79839	12.1118	7.89261	5.32126	1.78908	6.81237	5.80625	3.53717
Eggerthella sp. YY7918	5.72689	5.44677	5.36424	5.34762	6.53849	6.59996	9.66434	5.33494	6.40708	9.68239	6.49739	5.47587	3.21302	6.40865	6.53677	5.7556
Ehrlichia canis str. Jake	12.5758	5.21084	5.41076	12.3898	6.23522	2.07729	0.82751	5.42581	4.61876	2.59158	2.0595	5.12209	12.1575	4.68613	6.09416	12.5171
Ehrlichia chaffeensis str. Arkansas	12.2479	5.05651	5.63411	12.1796	6.07219	2.30844	1.00319	5.41145	4.95772	2.69926	2.48281	5.16567	11.8403	4.73106	6.18535	12.0244
Ehrlichia ruminantium str. Gardel	12.5999	5.20921	5.22908	13.3825	5.82225	2.06064	0.777642	5.26708	4.43557	2.19312	1.95884	4.99747	13.563	4.46464	5.61944	12.4197
Elusimicrobium minutum Pei191	12.8296	4.58809	5.14505	7.61901	4.94074	4.86675	4.97323	5.06054	4.19984	6.27893	4.99726	4.63488	8.21162	4.10748	4.99537	12.5516
Emticicia oligotrophica DSM 17448	12.4893	4.81287	5.26604	9.44488	6.10737	3.58106	2.82331	5.23068	5.44347	3.94479	3.64592	4.92141	7.97296	5.4037	6.22031	12.692
Enterobacter aerogenes KCTC 2190	6.18054	5.01342	5.21956	6.12833	6.39176	6.64723	9.21129	5.19341	5.72705	9.98656	6.64636	5.04345	4.24252	5.79644	6.32621	6.24586
Enterobacter asburiae LF7a	6.37415	5.5315	5.35774	5.83268	7.14972	6.58874	7.9202	5.29998	5.74261	9.08322	6.54727	5.51866	3.8296	5.75518	7.06655	6.40222
Enterobacter cloacae SCF1	5.62668	5.06968	5.23466	5.51808	6.43456	6.99978	9.74633	5.33142	5.76972	10.6989	7.00668	5.03069	3.61812	5.74371	6.51834	5.65262
Enterobacter cloacae subsp. cloacae ATCC 13047	6.05058	5.47133	5.35297	5.71278	6.98646	6.86073	8.3037	5.40767	5.84863	9.30811	6.66745	5.40395	3.70199	5.9184	6.90399	6.10123
Enterobacter sp. 638	6.74591	5.43022	5.18438	6.18845	6.98493	6.05586	8.36128	5.13186	6.00421	9.032	6.01457	5.39705	3.81392	6.01585	6.88761	6.7519
Enterococcus faecalis V583	12.1366	5.07879	5.21484	8.68547	6.38499	3.6637	3.49928	5.27118	5.58453	4.34906	3.64729	5.12733	7.00957	5.72763	6.3468	12.2729
Enterococcus faecium DO	11.3355	4.84798	5.64931	9.08461	6.44197	3.4453	3.48715	5.61754	6.65404	4.09953	3.51268	4.89271	6.48589	6.59915	6.50986	11.3368
Enterococcus hirae ATCC 9790	11.9045	5.01535	5.39261	9.2413	6.39797	3.41152	3.25681	5.42122	6.38011	3.67467	3.42316	4.97093	6.87118	6.38623	6.37619	11.874
Enterococcus sp. 7L76	11.3667	4.93481	4.56825	8.25478	6.17114	3.68291	3.29162	5.29319	4.9786	4.07779	3.13151	4.76052	6.60742	5.74345	5.95701	11.9665
Erwinia amylovora ATCC 49946	6.42181	5.17487	5.47719	6.16657	7.11046	6.51627	7.69316	5.44167	5.5504	9.59336	6.54047	5.15443	4.15778	5.47706	7.12783	6.39667
Erwinia billingiae Eb661	6.05633	5.19136	5.43696	5.82536	7.20835	6.85305	8.2304	5.35498	5.81289	9.79899	6.79258	5.14599	3.43244	5.80338	7.09049	5.96643
Erwinia pyrifoliae Ep1/96	6.43396	5.14398	5.45878	6.19225	7.00813	6.44886	7.68667	5.46948	5.55388	9.48337	6.56823	5.20294	4.233	5.53694	7.09474	6.48478
Erwinia sp. Ejp617	6.3338	5.17627	5.49649	6.14763	7.11952	6.61563	7.75088	5.44607	5.50706	9.55976	6.46281	5.17911	4.19383	5.58045	6.99852	6.43216
Erwinia tasmaniensis Et1/99	6.31521	5.11414	5.47835	6.18285	6.87571	6.60261	7.91888	5.44727	5.63239	9.47839	6.60366	5.17293	4.26724	5.64933	6.88648	6.37454
Erysipelothrix rhusiopathiae	11.2956	5.40192	4.78657	10.1317	6.62628	3.37948	3.48904	4.82673	6.12028	3.35649	3.34217	5.41579	7.57352	6.18365	6.61694	11.4539
Erythrobacter litoralis HTCC2594	3.96639	4.52874	5.12587	4.86893	5.81874	7.88855	12.6594	5.11297	7.02798	12.0629	7.9737	4.52428	1.67681	6.99945	5.82988	3.9354
Escherichia blattae DSM 4481	5.56981	5.0674	5.34036	5.74092	6.91561	8.30007	7.6585	5.35546	5.19974	9.69146	8.32303	5.06444	4.03333	5.17072	6.9568	5.61235
Escherichia coli str. K-12 substr. MG1655	7.28219	5.5319	5.12702	6.6776	7.00801	5.85543	7.47186	5.08788	5.76004	8.27496	5.82233	5.50918	4.56845	5.76092	6.94529	7.31694
Escherichia fergusonii ATCC 35469	7.48958	5.60818	5.2027	6.81682	7.14042	5.74299	6.93319	5.16694	5.74037	7.94308	5.73839	5.53103	4.74691	5.68929	7.07859	7.43152
Ethanoligenens harbinense YUAN-3	6.46316	5.0953	4.72187	5.96525	6.77311	7.30529	9.04053	4.78296	5.9228	9.53289	7.16522	5.03574	3.08651	5.96841	6.72903	6.41194
Eubacterium cellulosolvens 6	7.215	5.03954	6.03698	7.45196	6.5386	5.80411	5.76874	6.22905	7.61927	5.58621	5.56574	5.05425	4.37067	7.91061	6.45413	7.32828
Eubacterium cylindroides T2-87	9.02657	4.13474	4.02502	8.7575	6.08883	3.52745	2.41927	4.95925	4.78307	3.29107	2.65789	3.6959	6.04266	6.0422	5.32696	9.66636
Eubacterium eligens ATCC 27750	9.49963	4.8325	6.2522	10.4774	7.03548	3.52054	2.00206	6.33862	6.1017	4.3811	3.49825	4.83493	8.42491	6.16256	7.06346	9.57467
Eubacterium limosum KIST612	8.52201	4.77864	5.59654	7.2733	6.74774	6.32318	5.15995	5.72696	5.9412	6.75362	6.13869	4.70618	4.95955	6.10238	6.64451	8.62556
Eubacterium rectale	8.46132	4.78126	5.18684	9.31336	7.10688	4.45831	2.903	6.52614	5.25519	5.00944	3.21651	4.62782	6.91907	6.74542	6.80245	9.1186
Eubacterium rectale ATCC 33656	8.77944	4.91584	6.00356	9.40109	7.2275	4.30761	3.23702	6.20706	6.15969	5.35504	4.10716	4.88007	6.93327	6.4007	7.15425	8.93067
Eubacterium siraeum V10Sc8a	8.49576	5.33041	5.87549	7.52884	6.0441	4.27383	5.91145	5.62236	6.22586	6.38439	4.52392	5.23764	6.46446	5.86336	6.06071	8.14771
Exiguobacterium antarcticum B7	8.3172	6.06322	4.72008	7.15323	6.27492	4.92599	7.78849	4.68485	7.81647	4.91089	5.00287	6.07651	3.84515	7.77414	6.2953	8.35069
Exiguobacterium sibiricum 255-15	8.4456	5.89051	4.69758	7.12529	6.11838	5.04826	7.97766	4.62283	7.73759	5.18049	5.10317	5.92993	3.85741	7.64788	6.17276	8.44465
Exiguobacterium sp. AT1b	7.5148	6.03671	4.97914	7.21125	6.23045	4.8481	8.18862	4.95197	8.20706	5.13095	4.84	6.06541	3.7896	8.20339	6.23565	7.56687
Faecalibacterium prausnitzii L2-6	5.45351	4.86297	5.9705	5.06397	6.71203	7.38145	7.59657	5.85747	6.40872	9.16653	7.63451	4.81121	2.7763	6.13627	6.81981	5.1424
Ferrimonas balearica DSM 9799	4.41292	5.5187	5.60031	4.30085	7.40737	8.86875	8.16476	5.62632	5.67754	9.9947	8.91143	5.56862	2.33495	5.68504	7.47579	4.45195
Ferroglobus placidus DSM 10642	9.81266	4.80821	7.34857	6.07782	4.95855	4.65044	5.07325	7.25245	7.90934	4.74205	4.76555	4.7838	5.3667	7.73399	5.01337	9.70325
Ferroplasma acidarmanus fer1	10.7637	4.25719	5.18894	11.5497	6.37393	4.43358	2.09122	5.06465	5.53458	3.89178	4.6207	4.21561	9.0877	5.38078	6.36181	10.5257
Fervidicoccus fontis Kam940	10.8675	3.91099	6.82449	9.34813	5.42857	4.03986	2.45231	7.00369	6.46556	4.28068	3.86452	3.93896	8.18948	6.69289	5.40848	11.2838
Fervidobacterium nodosum Rt17-B1	12.207	5.02832	5.42141	9.40563	5.89562	3.4136	2.6851	5.70018	5.76862	3.18409	3.27958	5.0625	8.19107	6.06848	5.90875	12.78
Fervidobacterium pennivorans DSM 9078	11.1582	5.50739	5.98741	7.94787	6.33158	3.94543	3.21629	5.90861	6.36901	3.66427	3.90453	5.53564	6.74203	6.28482	6.36523	11.1317
Fibrobacter succinogenes subsp. succinogenes S85	8.88284	5.31804	5.32749	6.57809	6.50111	5.26056	7.06094	5.35945	6.55449	7.00212	5.14501	5.16817	4.16805	6.60133	6.33636	8.73593
Filifactor alocis ATCC 35896	11.3195	4.98604	4.1428	10.133	6.80447	4.14591	2.7541	6.41312	5.23519	3.02805	2.60154	4.46315	7.22223	7.95754	5.82949	12.9639
Finegoldia magna ATCC 29328	13.0189	4.57983	5.06894	10.8201	6.21954	2.70876	2.13693	5.29541	5.95446	2.80244	2.58693	4.60832	8.29484	6.26955	6.15935	13.4757
Flavobacteriaceae bacterium 3519-10	10.7203	5.01203	5.05607	7.91059	6.04942	4.59261	5.62263	5.07023	6.27257	5.52068	4.60774	4.9569	5.65666	6.20956	6.07145	10.6705
Flavobacterium branchiophilum FL-15	14.1286	4.64378	4.4111	10.3434	6.25978	3.41652	2.24864	4.39675	4.75974	3.55163	3.50349	4.72117	8.37876	4.70976	6.37277	14.1541
Flavobacterium columnare ATCC 49512	13.8848	4.69942	5.36413	10.2688	5.36186	3.04016	1.9645	5.43642	5.10035	2.91355	2.99788	4.64981	9.8701	5.1498	5.33507	13.9634
Flavobacterium indicum GPTSA100-9	14.1568	4.72726	4.82311	10.3883	5.83805	2.89607	2.03018	4.8735	4.9769	2.99814	2.93282	4.83795	9.12372	5.01632	5.9597	14.4212
Flavobacterium johnsoniae UW101	13.6758	4.63033	5.08512	9.62025	5.94344	3.25611	2.8556	5.25046	5.45477	3.80229	3.08545	4.46473	7.93748	5.61688	5.78108	13.5403
Flavobacterium psychrophilum JIP02/86	13.8074	4.70334	4.7713	9.92953	5.56009	3.12472	2.64645	5.12689	4.82825	3.52028	2.95843	4.77424	9.01583	5.10977	5.70506	14.4184
Flexibacter litoralis DSM 6794	14.6167	4.44391	5.44405	10.1646	5.85766	2.52636	1.5274	5.48487	5.40776	2.96109	2.48038	4.42627	8.78716	5.46492	5.82367	14.5832
Flexistipes sinusarabici DSM 4947	11.4782	4.64409	5.60657	9.15634	6.16341	4.31859	2.92802	5.60356	5.9481	4.24141	4.4359	4.65529	7.29549	5.80949	6.31021	11.4053
Fluoribacter dumoffii NY 23	11.1167	4.68843	5.24784	9.15244	6.77317	4.95182	3.08643	5.41656	5.41258	4.9754	4.60384	4.42493	6.90302	5.61239	6.47864	10.9614
Fluviicola taffensis DSM 16823	12.4001	4.93174	5.08072	9.41508	6.67888	3.50796	2.98465	5.05568	6.33431	3.4861	3.57024	4.87686	6.41435	6.30138	6.6319	12.33
Francisella cf. novicida Fx1	11.915	4.77755	6.21686	10.9229	6.01107	2.65434	1.47036	6.3266	5.03685	3.88656	2.5363	4.61471	10.8694	5.14392	5.85091	11.7668
Francisella noatunensis subsp. orientalis str. Toba 04	11.517	4.01786	6.9804	11.149	5.41776	2.09636	1.34257	5.7009	5.79964	3.62743	2.95913	5.27252	10.9298	4.81594	6.37662	11.997
Francisella novicida U112	11.9633	4.75883	6.19739	10.9471	6.01619	2.6464	1.46584	6.29273	5.01757	3.90036	2.5275	4.60846	10.8695	5.11557	5.86315	11.8102
Francisella philomiragia subsp. philomiragia ATCC 25017	11.7045	4.66488	6.43536	11.0139	5.92377	2.53224	1.33285	6.3597	5.41516	3.7029	2.62307	4.68366	10.7752	5.24853	6.03351	11.5507
Francisella sp. TX077308	11.3265	4.40256	6.69218	10.8633	5.71125	2.4355	1.34956	6.12732	5.54435	3.7268	2.92186	5.04934	10.7024	5.05877	6.27875	11.8096
Francisella tularensis subsp. tularensis SCHU S4	12.0684	4.61011	6.32083	11.0288	5.85178	2.48947	1.42812	6.14548	5.16322	3.82148	2.63201	4.72782	10.9447	4.99378	5.96358	11.8104
Frankia alni ACN14a	1.47623	5.53575	4.38714	2.20631	4.83092	11.4277	15.7679	4.33744	6.44566	13.0004	11.4613	5.55681	0.852635	6.40015	4.84779	1.4659
Frankia sp. CcI3	1.91747	5.74616	4.57247	2.74412	5.21438	11.0012	14.2974	4.5325	6.68395	11.5783	10.9972	5.77395	1.16442	6.71982	5.16633	1.89041
Frankia sp. EAN1pec	1.71501	5.66736	4.61599	2.39939	5.06952	10.9577	14.9019	4.58759	6.57076	12.3153	11.0199	5.73096	1.04247	6.57633	5.09913	1.73072
Frankia sp. EuI1c	1.5863	5.54678	4.59085	2.1058	4.80518	11.0749	15.6628	4.64054	6.50018	13.0368	11.0676	5.52606	0.938057	6.52492	4.80941	1.58386
Frankia sp. QA3	1.52605	5.51095	4.35602	2.28094	4.84898	11.395	15.6284	4.4135	6.3926	12.9793	11.3517	5.46803	0.906315	6.40057	4.85553	1.52771
Frankia symbiont of Datisca glomerata	1.94241	5.86923	4.54914	2.59491	5.3651	10.8629	14.2777	4.49913	6.46436	11.7837	10.8508	5.93293	1.18384	6.48903	5.35413	1.98066
Frateuria aurantia DSM 6220	3.31701	4.59301	5.30624	5.02251	7.09838	9.01309	10.0982	5.37456	6.19036	11.8214	9.10911	4.69077	1.63304	6.15673	7.2981	3.27755
Fusobacterium nucleatum subsp. nucleatum ATCC 25586	14.5918	3.7874	5.56634	11.8969	5.14307	2.47832	0.295838	6.07791	5.00019	2.2413	2.20106	3.71391	11.1073	5.48811	5.09322	15.3171
Gallibacterium anatis UMN179	11.3202	5.16192	4.58514	9.06006	6.71822	4.1063	4.60828	4.67951	5.22142	5.47483	4.00479	5.06335	6.86762	5.36926	6.5661	11.1922
Gallionella capsiferriformans ES-2	6.79244	5.17532	5.09222	6.67134	7.17929	5.84859	8.17273	5.08109	6.14371	9.21191	5.94576	5.17175	3.61588	6.04588	7.26242	6.58966
gamma proteobacterium HdN1	6.6363	4.45012	5.66789	5.80485	6.23472	5.50937	7.97593	5.1999	6.05312	9.60951	6.93524	5.74079	3.635	5.35092	7.7596	7.43674
Gardnerella vaginalis ATCC 14019	10.155	4.99775	6.07755	8.08925	6.67281	3.34297	4.499	6.01656	5.69053	6.60809	3.46364	5.06954	6.80122	5.58251	6.79156	10.142
Geitlerinema sp. PCC 7407	5.21186	4.44833	6.44546	4.6283	6.54832	8.17114	8.06275	6.39581	6.49594	10.0568	8.22792	4.50442	2.47783	6.50177	6.54896	5.27441
Gemmatimonas aurantiaca T-27	3.06084	6.03675	4.55408	4.291	7.05779	8.20757	12.4254	4.50032	6.49052	11.4939	8.12092	5.97799	1.33352	6.45287	6.98293	3.01365
Geobacillus kaustophilus HTA426	8.123	4.83588	4.5898	6.44529	6.17289	6.09235	9.3022	4.56018	6.60586	8.51978	5.98444	4.84852	3.09221	6.67961	6.08216	8.06584
Geobacillus sp. C56-T3	8.06941	4.83583	4.65472	6.36404	6.07739	6.01507	9.43924	4.48224	6.81484	8.61082	6.21437	4.84027	2.96235	6.55221	6.17197	7.89523
Geobacillus sp. WCH70	10.5783	4.73715	4.7252	8.5141	6.11825	4.48263	6.09649	4.74327	6.26802	5.92244	4.46381	4.74465	5.59014	6.29842	6.11343	10.6037
Geobacillus sp. Y4.1MC1	10.6084	4.54011	4.67739	8.38181	6.17598	4.72853	6.415	4.55216	6.26493	6.546	4.82979	4.50383	5.15836	6.05703	6.22238	10.3383
Geobacillus sp. Y412MC52	7.95697	4.82055	4.53644	6.39142	6.19356	6.18562	9.41483	4.58499	6.57858	8.61207	6.00623	4.85003	2.97623	6.76076	6.08942	8.04228
Geobacillus sp. Y412MC61	8.14391	4.71268	4.78715	6.39211	5.88024	5.65652	9.41553	4.33284	7.0337	8.6139	6.532	4.95732	2.97799	6.30204	6.40224	7.85982
Geobacillus thermodenitrificans NG80-2	8.72508	5.07025	4.76121	6.99253	6.36236	5.52142	8.00137	4.72701	6.46049	7.47296	5.3771	5.08701	4.00113	6.54753	6.25792	8.63463
Geobacillus thermoglucosidans TNO-09.020	10.6108	4.50252	4.59979	8.44965	6.19228	4.6935	6.41176	4.55182	6.17562	6.58458	4.7401	4.4748	5.18392	6.06889	6.22351	10.4553
Geobacillus thermoglucosidasius C56-YS93	10.6329	4.5382	4.67716	8.39166	6.17835	4.70677	6.39834	4.56011	6.26419	6.53078	4.81396	4.49893	5.16446	6.06783	6.21842	10.3579
Geobacillus thermoleovorans CCB_US3_UF5	8.09077	4.83246	4.63805	6.39809	6.1198	6.06731	9.36418	4.52072	6.70463	8.54539	6.08772	4.86549	3.04416	6.62686	6.11327	7.98111
Geobacter bemidjiensis Bem	4.73835	4.96701	6.20548	4.03497	5.9091	8.924	9.1202	6.10518	6.9247	9.33799	8.98693	4.95863	2.37366	6.82949	5.89563	4.68869
Geobacter daltonii FRC-32	6.46066	4.75035	5.78639	6.13788	6.72868	7.63241	6.23008	5.80774	6.61991	7.53783	8.01733	4.89801	3.32603	6.47831	7.03928	6.5491
Geobacter lovleyi SZ	5.73685	5.23764	5.99473	5.64289	7.66479	7.79438	6.0067	5.97086	6.00144	8.34255	7.72217	5.2676	3.20903	6.06216	7.61016	5.73606
Geobacter metallireducens GS-15	4.87637	5.09494	5.62621	4.7713	6.09343	9.60857	8.53708	5.63774	7.08792	8.11589	9.48982	4.93904	2.31109	7.05743	5.97958	4.77358
Geobacter sp. M18	4.34666	5.05379	6.11005	3.91747	6.05178	9.17174	9.2605	6.16068	6.87497	9.49823	9.16693	4.99314	2.15456	6.92094	5.99579	4.32277
Geobacter sp. M21	4.61289	4.8816	6.09502	4.02025	5.75721	9.04064	9.27135	6.12853	6.91364	9.32862	9.01651	5.01348	2.32601	6.94687	5.88937	4.75801
Geobacter sulfurreducens PCA	4.34852	5.05193	5.46974	4.59261	6.08262	9.56919	9.30824	5.45171	6.89017	8.93248	9.56992	5.13318	2.14151	6.85816	6.17782	4.42219
Geobacter uraniireducens Rf4	6.3689	5.02067	5.5505	5.9025	6.4644	7.8256	7.41863	5.54963	6.65405	7.66745	7.64095	5.01752	3.35523	6.74454	6.3699	6.44952
Geodermatophilus obscurus DSM 43160	1.09	5.60015	4.78745	1.52436	4.98071	11.6205	15.5864	4.74578	6.21876	13.5058	11.6914	5.63476	0.712504	6.20701	4.98541	1.10901
Glaciecola nitratireducens FR1064	9.9144	5.40739	5.71684	7.87545	6.85301	3.91381	4.73704	5.71313	5.44963	6.41036	3.83286	5.38879	6.69707	5.48543	6.79488	9.80991
Glaciecola sp. 4H-3-7+YE-5	9.1879	5.59639	5.66741	7.47231	6.88432	4.5331	4.98887	5.59546	5.1769	6.79365	4.57112	5.63149	6.67489	5.07861	6.94576	9.20183
Gloeobacter violaceus PCC 7421	4.65519	5.02642	5.51831	3.8586	6.21348	8.95592	10.3721	5.46386	6.11599	10.9041	8.94933	5.02301	2.07387	6.11891	6.15269	4.59814
Gloeocapsa sp. PCC 7428	9.65424	5.59525	5.78752	7.39118	6.55842	3.99487	5.31431	5.76312	5.79002	6.28041	3.9945	5.57378	6.42551	5.7602	6.5424	9.57428
Gluconacetobacter diazotrophicus PAl 5	3.05135	4.85903	4.28038	4.65967	6.06271	9.99028	12.9587	4.32447	6.28131	12.1929	9.88271	4.73802	1.45506	6.29391	5.97318	2.99633
Gluconacetobacter hansenii ATCC 23769	4.39758	4.74639	4.10338	6.08548	6.83809	8.03237	9.36321	4.15425	5.78757	9.89092	8.70041	5.26692	2.31001	5.71833	7.47884	4.66129
Gluconacetobacter xylinus NBRC 3288	4.1164	5.12338	4.73709	5.53096	7.56241	8.92328	9.15428	4.75699	5.36901	11.0027	9.02584	5.1221	2.45998	5.34768	7.60239	4.16556
Gluconobacter oxydans 621H	4.08875	4.85476	5.26451	5.10404	6.46865	8.1094	10.2888	5.2258	7.09229	10.154	8.70411	5.02921	1.6624	6.97443	6.72222	4.25665
Gluconobacter oxydans H24	5.43212	5.15564	5.63326	5.69239	7.0552	7.4142	8.15085	5.61403	6.98508	8.67261	7.23766	5.11747	2.44102	6.99179	6.99107	5.4156
Gordonia bronchialis DSM 43247	2.2829	6.27946	4.36591	3.53212	5.72259	9.27554	14.1407	4.33343	7.30983	10.6272	9.33876	6.32431	1.14507	7.29002	5.75477	2.27733
Gordonia polyisoprenivorans VH2	2.28444	6.34814	4.26519	3.63513	5.66699	9.26251	14.3851	4.26491	7.44251	10.5361	9.17806	6.28269	1.13896	7.43276	5.61101	2.26555
Gordonia sp. KTR9	2.13563	6.34158	4.47027	3.20299	5.27955	9.31404	14.8369	4.42786	7.68894	10.5502	9.33092	6.33742	1.04635	7.65247	5.26944	2.11545
Gordonibacter pamelaeae 7-10-1-b	2.88856	4.86195	4.94299	3.24369	5.41183	8.11323	11.9324	4.93448	5.99082	11.3516	7.85203	4.8245	1.64517	6.06136	5.29565	2.9127
Gramella forsetii KT0803	11.6579	4.26659	5.74688	9.74023	5.69393	4.17724	2.65197	5.89496	6.08119	3.67804	4.1322	4.30124	7.97859	6.29623	5.6616	12.0412
Granulibacter bethesdensis CGDNIH1	4.54675	4.6748	5.13773	6.1444	7.1741	8.34215	8.96929	5.08641	6.47548	10.1384	8.25224	4.63407	2.30734	6.41666	7.14087	4.55934
Granulicella mallensis MP5ACTX8	4.78527	5.1622	6.15314	4.90481	6.41307	7.11797	9.22312	6.11018	7.10919	9.49547	7.1858	5.25509	2.69789	7.0887	6.48348	4.81463
Granulicella tundricola	4.1511	5.10599	6.02555	4.37552	6.22141	8.22677	9.45722	5.93182	7.11732	9.59964	8.6841	5.27563	2.16834	6.90482	6.50982	4.24497
Haemophilus ducreyi 35000HP	11.212	4.87223	5.01779	9.42798	6.23654	3.44753	4.09823	4.7305	4.96947	5.5028	3.87821	5.35724	8.11193	4.69024	6.71348	11.7338
Haemophilus influenzae 86-028NP	11.9119	4.98394	4.85101	9.14725	6.58667	3.65831	3.97035	4.85456	5.17538	5.21204	3.67696	5.02244	7.22015	5.2156	6.58849	11.925
Haemophilus parainfluenzae T3T1	11.377	5.20578	5.00874	8.73675	6.71861	3.89923	4.21482	4.8888	5.3779	5.29371	3.92137	5.25743	6.85475	5.32275	6.70548	11.2169
Haemophilus parasuis SH0165	11.0877	5.23182	5.27073	8.43649	6.57641	4.03864	4.04036	5.1985	5.39492	5.26482	4.16181	5.31762	6.9677	5.31868	6.66627	11.0276
Haemophilus somnus 129PT	11.9007	5.12378	4.96011	9.37626	6.43607	3.7143	3.4675	4.99104	5.25925	4.51258	3.68218	5.13453	7.76486	5.25826	6.47871	11.9398
Hahella chejuensis KCTC 2396	6.40739	5.0641	5.63884	5.94137	6.62003	6.68623	8.06078	5.63654	6.23739	8.95931	6.61518	5.05428	3.78687	6.29395	6.55137	6.44637
Halalkalicoccus jeotgali B3	2.89119	6.20583	4.97235	3.4345	4.03807	8.75521	14.705	4.96772	8.61506	8.89554	8.75667	6.22616	1.95951	8.60961	4.05925	2.9075
Halanaerobium hydrogeniformans	12.8681	3.89895	6.36455	10.4131	5.65291	3.35745	1.21709	6.28705	5.74953	3.6236	3.41049	3.86324	9.27414	5.6345	5.65474	12.7306
Halanaerobium praevalens DSM 2228	14.3593	3.68144	6.31968	10.3733	5.21847	2.73087	0.850185	6.31366	5.16455	3.52009	2.74473	3.75107	9.99146	5.18079	5.26584	14.5346
Haliangium ochraceum DSM 14365	2.20743	4.83765	5.32232	2.94988	5.50247	8.7739	15.2097	5.25448	6.37502	14.8497	8.70714	4.81094	1.23236	6.27929	5.50365	2.18402
Haliscomenobacter hydrossis DSM 1100	9.41405	5.32458	4.91293	6.80951	7.11882	6.40152	5.09919	4.91078	5.5304	6.31451	6.44513	5.31277	4.3978	5.48971	7.14556	9.37274
Haloarcula hispanica ATCC 33960	3.23734	6.76832	5.16867	3.40031	5.09152	7.93821	13.1892	5.19642	7.96088	8.73452	7.84464	6.79834	2.28487	7.97426	5.13592	3.27663
Haloarcula marismortui ATCC 43049	3.45026	6.79735	5.2345	3.54059	5.39135	7.69891	12.65	5.24134	7.8207	8.67026	7.66911	6.78966	2.36039	7.81511	5.39612	3.47433
Halobacillus halophilus DSM 2266	9.79145	4.84449	6.0943	8.38203	6.02754	4.78821	3.97629	6.06098	6.68392	4.53182	4.87714	4.87723	6.60938	6.6885	6.02239	9.74433
Halobacterium salinarum R1	2.36741	6.86555	4.2667	2.5029	5.03128	9.00967	15.7317	4.28844	7.23407	10.9039	8.96264	6.85311	1.36984	7.282	4.99265	2.33808
Halobacterium sp. NRC-1	2.38666	6.86672	4.27973	2.51931	5.03555	8.98891	15.6829	4.30048	7.24155	10.8728	8.93986	6.85103	1.38871	7.27933	5.00283	2.36362
Halobacteroides halobius DSM 5150	12.1803	4.34451	6.89371	10.3984	5.06135	3.25873	1.02168	6.80992	5.52012	3.13352	3.28579	4.36474	11.0552	5.41492	5.10298	12.1541
Haloferax mediterranei ATCC 33500	3.83898	6.97729	4.94424	3.44432	4.64522	7.12419	13.6961	5.04923	8.44791	7.79336	7.22714	7.13813	2.27269	8.61991	4.73908	4.04221
Haloferax volcanii DS2	2.77949	6.57746	4.68723	2.50611	3.8484	8.34977	16.385	4.75732	8.31799	9.9525	8.36336	6.6643	1.60442	8.46073	3.86255	2.88339
Halogeometricum borinquense DSM 11551	3.8482	7.13955	4.92894	3.54733	4.78046	7.09466	13.7419	4.98439	8.54708	7.81672	7.02141	7.07704	2.28828	8.55041	4.77007	3.86358
Halomicrobium mukohataei DSM 12286	2.49369	6.74486	5.11177	2.84676	4.48541	8.19952	15.0475	5.03262	8.51571	9.30607	8.23566	6.80659	1.70227	8.51462	4.46908	2.48787
Halomonas elongata DSM 2581	3.16567	4.99104	5.42588	4.58896	6.56579	9.02119	10.8169	5.53858	6.71212	11.1446	8.87512	4.93414	1.72795	6.78562	6.54808	3.15833
halophilic archaeon DL31	3.185	6.47863	5.43373	3.00492	5.14739	8.41902	13.0433	5.33513	7.93767	9.18002	8.34774	6.48731	1.83221	7.86721	5.12793	3.17278
Halopiger xanaduensis SH-6	2.72371	6.35448	4.91534	3.04266	3.72775	8.11637	16.2235	4.89587	8.80115	9.73534	8.16582	6.31593	1.78356	8.75737	3.71354	2.72756
Haloquadratum walsbyi DSM 16790	6.40895	6.16844	5.40062	8.13186	7.48599	4.78861	6.37333	5.40924	7.58667	5.43328	4.66217	6.12461	4.62823	7.66686	7.37062	6.36052
Halorhabdus utahensis DSM 12940	3.25338	6.56688	4.97453	3.90754	4.87578	8.08822	13.568	4.90587	8.72024	8.18386	8.13352	6.42449	1.85293	8.5989	4.78607	3.15982
Halorhodospira halophila SL1	2.39258	5.44557	5.37419	3.31871	6.35013	11.4746	12.1935	5.49881	6.2889	12.0587	9.60182	4.51522	1.49941	6.53826	5.29508	2.15449
Halorubrum lacusprofundi ATCC 49239	2.76867	6.47141	4.84988	3.19692	4.13239	8.16611	15.3462	4.93718	8.52484	9.31432	8.2175	6.53853	1.86095	8.63004	4.1816	2.86345
Haloterrigena turkmenica DSM 5511	2.60072	6.37477	4.90216	3.12674	3.71444	8.18264	16.0881	4.9529	8.93247	9.34072	8.16855	6.45355	1.75676	9.03995	3.73648	2.62906
Halothece sp. PCC 7418	10.3057	5.02018	5.85631	7.52312	6.31611	5.1114	4.25709	5.77347	6.56867	4.79916	5.09084	5.0058	5.51483	6.52733	6.26024	10.0697
Halothermothrix orenii H 168	11.1181	4.62778	5.74235	9.63968	5.59263	5.82698	1.86731	5.7143	5.38057	3.07814	5.7482	4.67507	9.03665	5.46831	5.52413	10.9598
Halothiobacillus neapolitanus c2	6.44047	5.25052	4.76192	6.37218	7.25286	6.87638	8.63755	4.66273	6.3057	9.04508	6.78652	5.14684	2.82603	6.25754	7.09815	6.27953
Halovivax ruber XH-70	2.85486	6.7725	4.80189	3.38285	4.32644	8.00338	15.0112	4.81117	8.84377	8.54388	8.00958	6.78658	1.78704	8.83248	4.36109	2.87127
Helicobacter acinonychis str. Sheeba	13.0245	4.11545	5.80266	8.23514	5.91965	4.30715	3.17782	5.65587	5.18023	5.62105	4.2995	4.01628	7.0533	5.01684	5.83709	12.7375
Helicobacter bizzozeronii CIII-1	9.53473	4.4041	5.93988	6.98291	6.95255	6.52787	3.49037	5.86235	4.94766	7.03281	6.55442	4.38911	5.42668	4.8683	6.93967	9.60952
Helicobacter canadensis MIT 98-5491	13.5178	3.48937	6.1259	9.80642	5.77654	3.0163	1.62368	5.49061	5.71453	4.39236	3.60749	4.0648	7.93069	5.00898	6.42217	13.9599
Helicobacter cetorum MIT 00-7128	13.2836	4.01598	6.30218	9.15891	5.67244	3.51809	1.84515	6.33817	4.69213	5.05662	3.43009	3.98219	9.11249	4.78316	5.58362	13.2252
Helicobacter cetorum MIT 99-5656	13.0828	4.5198	5.9699	8.64525	5.99248	4.00526	2.0879	6.57721	4.54091	4.98793	3.34669	4.02009	8.60163	5.14985	5.49113	12.9812
Helicobacter cinaedi PAGU611	11.1199	4.15855	6.16091	9.11364	6.61988	3.89872	2.61034	6.23529	5.18475	5.99703	3.8751	4.21147	7.62851	5.30994	6.62199	11.254
Helicobacter felis ATCC 49179	9.85078	4.43576	6.31358	7.09329	6.51194	5.49591	3.7538	6.28213	5.2667	6.93767	5.7433	4.51706	6.06398	5.17445	6.65405	9.90548
Helicobacter hepaticus ATCC 51449	12.0847	4.34045	5.7619	10.0067	6.70485	3.27406	2.25724	6.00252	5.08692	5.37578	3.16773	4.06221	8.31734	5.24833	6.50576	11.8035
Helicobacter mustelae 12198	10.1484	3.44307	6.25982	8.75327	7.26223	4.99139	2.45663	6.13049	6.27085	6.34638	5.30969	3.69762	4.92302	6.0599	7.59846	10.3488
Helicobacter pylori 26695	12.6361	3.98245	5.64392	8.0386	5.77301	4.42877	3.51551	5.89286	5.04417	5.90209	4.37457	3.94144	6.84821	5.29665	5.72816	12.9485
Heliobacterium modesticaldum Ice1	5.76906	4.8443	5.53244	5.28929	6.16764	8.21036	8.6345	5.66901	6.86069	8.60504	7.98008	4.84788	2.63773	7.0218	6.14667	5.7835
Herbaspirillum seropedicae SmR1	3.64436	4.6322	5.44676	4.5845	7.21225	8.62831	10.36	5.49899	5.84941	12.5774	8.67357	4.60468	1.60177	5.86169	7.22471	3.59946
Herminiimonas arsenicoxydans	6.27613	4.98714	4.92015	6.67948	7.39183	5.96877	8.91308	4.90415	6.12311	10.1143	5.90517	4.9745	3.07183	6.10763	7.37866	6.28405
Herpetosiphon aurantiacus DSM 785	7.64997	4.74331	5.00671	7.16721	7.62025	6.07813	6.53753	5.05675	5.20989	9.33258	6.10705	4.77348	4.08706	5.13865	7.77172	7.71971
Hippea maritima DSM 10411	11.4137	4.62705	6.25674	9.0401	6.11345	4.32582	2.06955	6.19288	5.44986	4.39033	4.34854	4.58379	8.36052	5.3585	6.09775	11.3714
Hirschia baltica ATCC 49814	9.00203	5.02121	5.43679	7.97446	7.42286	4.74499	5.08111	5.45121	6.1288	6.80795	4.6407	4.95251	4.88077	6.12602	7.37135	8.95723
Hydrogenobacter thermophilus TK-6	8.75405	5.08207	7.76445	6.20931	6.19261	5.77699	2.15832	7.96618	6.0863	5.02848	5.72226	5.06974	6.77686	6.20656	6.26175	8.94407
Hydrogenobaculum sp. 3684	11.9294	4.61754	6.43455	9.20301	5.26806	3.65372	1.81746	6.60276	4.98334	3.94874	3.66757	4.8101	10.0037	5.12199	5.49017	12.4479
Hydrogenobaculum sp. Y04AAS1	11.9165	4.6426	6.47632	9.25571	5.29627	3.63639	1.85487	6.53088	5.07011	3.97252	3.70904	4.77694	10.0082	5.0669	5.48838	12.2983
Hyperthermus butylicus DSM 5456	4.59955	5.59634	8.02016	5.03868	6.23323	7.09955	5.5916	7.91693	5.83944	8.42054	7.09841	5.53701	6.5825	5.72482	6.1853	4.51594
Hyphomicrobium denitrificans ATCC 51888	4.58872	4.57949	5.0367	5.04684	5.31203	6.07428	13.3249	4.85811	7.60144	11.4286	7.16338	5.04976	1.74953	7.48696	5.71819	4.98114
Hyphomicrobium sp.	4.93843	4.67522	5.20989	5.31486	5.62643	6.14212	12.0463	4.98028	7.46497	10.7529	7.13169	5.02637	2.1086	7.2248	5.98813	5.36901
Hyphomonas neptunium ATCC 15444	4.36932	4.35018	5.24731	5.00845	6.30509	8.56538	10.7916	5.35878	6.52809	11.5213	8.53064	4.32934	1.77276	6.58399	6.33983	4.39787
Idiomarina loihiensis L2TR	8.56371	5.96531	5.64886	6.34237	6.95347	5.44296	5.86726	5.93653	5.15617	7.1738	4.92129	5.58874	5.84686	5.61815	6.40263	8.57189
Ignavibacterium album JCM 16511	13.1052	4.37087	5.31739	10.192	6.30596	3.01583	2.29216	5.35365	6.3096	3.26497	3.0299	4.36106	7.26467	6.31594	6.32608	13.1747
Ignicoccus hospitalis KIN4/I	5.35861	5.53294	7.61797	3.18696	4.72773	8.81077	7.09953	7.62606	6.81853	7.07995	8.80522	5.5526	4.79169	6.84042	4.73351	5.41749
Ignisphaera aggregans DSM 17230	8.58641	4.55049	7.5044	11.5769	5.62461	3.56512	1.10946	7.40659	6.35086	3.35211	3.643	4.63482	11.6563	6.23806	5.72392	8.47692
Ilyobacter polytropus DSM 2926	11.8381	4.34862	6.62348	9.75659	5.39663	3.83471	1.37491	6.7087	6.15921	2.89099	3.79665	4.37267	9.1728	6.24062	5.42453	12.0608
Intrasporangium calvum DSM 43043	1.51509	5.74968	5.14847	2.20655	4.95266	10.6086	14.5956	5.12427	7.36538	11.6007	10.6626	5.79384	0.786655	7.3221	5.0159	1.55189
Isoptericola variabilis 225	1.11502	5.9557	4.4356	1.54075	4.33991	9.96829	18.1763	4.50625	6.84353	14.1579	9.97455	5.92105	0.748608	6.9088	4.31065	1.09712
Isosphaera pallida ATCC 43644	4.47701	5.46503	4.88551	3.86365	5.58019	9.38629	11.1997	4.72923	7.36745	8.75107	9.7587	5.67144	1.26652	7.29303	5.70475	4.60041
Jannaschia sp. CCS1	4.03363	4.93044	4.6453	5.16001	6.53867	8.76093	10.9034	4.62858	6.58904	10.7136	9.18416	5.01381	1.60805	6.42667	6.76768	4.09606
Janthinobacterium sp. Marseille	6.18858	5.27243	4.92698	6.44311	7.35002	6.25719	8.58651	4.93211	5.91993	9.65501	6.24899	5.28442	3.37254	5.94122	7.34588	6.27509
Jonesia denitrificans DSM 20603	4.67522	7.03625	4.94893	4.1533	7.80755	7.90426	8.51506	5.02716	6.38271	7.91775	7.91069	6.95152	1.94822	6.39577	7.78799	4.63762
Jonquetella anthropi DSM 22815	5.49855	5.25361	5.70918	3.80612	5.56735	8.02818	10.3822	5.69116	7.08555	9.41052	8.0863	5.24884	2.11613	6.97659	5.65345	5.46818
Kangiella koreensis DSM 16069	9.23592	5.24843	5.99655	7.81046	6.98871	4.53944	4.31076	5.89796	5.8529	6.21103	4.62253	5.26379	6.21383	5.73797	7.0204	9.04932
Ketogulonicigenium vulgare WSH-001	4.41491	4.41202	4.54909	5.84247	6.74997	8.17416	11.464	4.55965	6.03416	12.3354	8.06843	4.30455	2.01948	6.02625	6.66097	4.3844
Kineococcus radiotolerans SRS30216	1.16494	5.57815	4.69194	1.31453	4.75004	12.1315	15.5165	4.67548	6.20075	13.2002	12.3211	5.63946	0.633834	6.1637	4.83191	1.18595
Kitasatospora setae KM-6054	1.43982	5.39058	4.56638	1.51213	4.81438	12.3476	15.3803	4.70622	5.83565	13.7005	12.1624	5.25056	0.819079	5.80978	4.84005	1.42467
Klebsiella oxytoca KCTC 1686	5.93213	4.84042	5.37078	5.84934	6.28716	6.96293	9.44188	5.30633	5.8443	10.3696	6.99274	4.84359	3.92906	5.82532	6.24485	5.9595
Klebsiella pneumoniae subsp. pneumoniae MGH 78578	5.35666	4.8331	5.46742	5.62541	6.49124	7.38412	9.47283	5.36955	5.89443	10.6073	7.39784	4.86125	3.54024	5.89319	6.42275	5.38265
Klebsiella variicola At-22	5.3611	4.93229	5.33558	5.59014	6.52214	7.4353	9.42898	5.42744	5.89662	10.5716	7.41099	4.88507	3.43926	5.87469	6.58871	5.30013
Kocuria rhizophila DC2201	1.59182	5.7892	4.88838	2.12067	5.94683	11.4218	13.332	4.8502	6.01433	12.2394	11.4882	5.87098	0.837059	6.10049	5.90431	1.60428
Kosmotoga olearia TBF 19.5.1	10.0579	4.8109	6.10075	7.96655	5.9366	4.78423	3.87125	6.06544	6.9683	4.0748	4.84796	4.99743	5.97331	6.98759	6.06852	10.4884
Kribbella flavida DSM 17836	1.79721	5.98541	4.93247	2.05269	5.34458	10.3412	14.7779	4.95225	6.62838	12.4665	10.1683	5.88879	0.997587	6.62282	5.2733	1.77061
Krokinobacter sp. 4H-3-7-5	10.4962	5.33258	6.46901	9.02099	6.11957	3.35316	2.70939	6.54618	5.57223	4.38134	3.29431	5.31296	9.13082	5.66122	6.08813	10.5119
Kyrpidia tusciae DSM 2912	5.37801	5.16157	4.8333	5.10437	5.97279	9.5965	9.04018	4.72021	6.9827	7.7281	9.85844	5.21522	2.14375	6.84352	6.05253	5.36879
Kytococcus sedentarius DSM 20547	1.42796	5.74936	5.01569	2.09456	5.8988	11.6935	13.2656	4.97274	6.24153	12.2923	11.62	5.64297	0.719276	6.09546	5.89557	1.3746
Lacinutrix sp. 5H-3-7-4	14.1624	5.21733	5.52605	10.0437	5.58943	2.50734	1.88598	5.37646	4.48994	3.38596	2.53995	5.04814	10.7077	4.2486	5.51201	13.759
Lactobacillus acidophilus 30SC	11.2224	5.11944	5.84013	8.73518	6.52993	3.46429	3.15962	5.69581	5.75457	4.69288	3.614	5.23672	7.4102	5.57305	6.68446	11.2673
Lactobacillus acidophilus NCFM	12.1496	4.8917	5.62466	9.9979	6.24561	3.03828	2.33387	5.45502	5.47348	3.90192	3.22188	5.04455	8.79512	5.24088	6.46141	12.1241
Lactobacillus amylovorus GRL1118	11.3539	5.1809	5.85061	8.69668	6.51209	3.40567	3.18729	5.61819	5.80184	4.66744	3.66939	5.28574	7.41422	5.46928	6.71711	11.1696
Lactobacillus brevis ATCC 367	8.66146	5.94963	4.89613	7.31052	6.97568	5.96503	5.58598	5.24904	5.47612	5.84842	5.31778	5.80084	5.70443	6.01265	6.64328	8.60302
Lactobacillus buchneri CD034	9.52925	5.38619	4.85055	8.06666	7.20438	5.3156	4.80868	4.87414	6.2336	5.25994	5.32308	5.34972	4.86538	6.24111	7.18402	9.5077
Lactobacillus casei ATCC 334	8.68052	5.41446	5.14506	7.36921	7.43269	5.02272	5.7285	5.15031	5.93742	6.93018	4.97081	5.44686	4.55862	5.96685	7.44091	8.80487
Lactobacillus crispatus ST1	11.6959	4.9306	5.78976	9.32149	6.50556	3.33239	2.74697	5.60416	5.62624	4.59499	3.49728	4.97	7.91015	5.33115	6.65445	11.4599
Lactobacillus delbrueckii subsp. bulgaricus ATCC 11842	8.18339	4.9318	6.37202	5.57336	6.6473	6.65781	5.07095	6.50409	6.14135	7.12007	6.73626	4.84124	4.08859	6.17041	6.65969	8.30168
Lactobacillus fermentum IFO 3956	7.94031	6.0284	5.37489	5.21293	5.97975	7.591	6.83152	5.23595	5.99762	6.30271	7.68601	5.84452	4.63881	5.71611	5.93844	7.68096
Lactobacillus gasseri ATCC 33323	12.3826	4.84037	6.01037	9.40455	6.1283	3.0756	2.34354	5.90332	5.655	4.14916	3.20631	4.7984	8.47205	5.38562	6.24866	11.9962
Lactobacillus helveticus DPC 4571	11.6143	4.76032	5.8791	9.29013	6.41617	3.27027	2.8332	5.68779	5.7482	4.71659	3.50012	4.90468	7.76518	5.4602	6.65717	11.4966
Lactobacillus jensenii JV-V16	12.4619	4.88399	5.75272	9.58015	6.42603	3.15231	1.87576	5.88671	5.09095	4.04186	3.06806	4.76745	8.69988	5.26271	6.27172	12.541
Lactobacillus johnsonii NCC 533	12.4113	4.76962	5.99872	9.67503	5.97865	3.0997	2.1164	5.91818	5.67102	3.837	3.21758	4.77273	8.79371	5.4066	6.16563	12.1681
Lactobacillus kefiranofaciens ZW3	11.3278	4.79678	5.84438	9.23393	6.44806	3.54005	3.05903	5.73359	5.61083	4.91665	3.54189	4.84581	7.81625	5.5272	6.46988	11.2879
Lactobacillus pentosus KCA1	8.46867	5.93488	4.91002	7.39525	6.93405	5.09252	6.20382	4.90149	6.00539	6.08311	5.09757	5.97454	5.30087	6.02135	6.949	8.48575
Lactobacillus plantarum WCFS1	8.97242	5.93685	4.94866	7.87662	6.88105	4.89676	5.53993	4.96232	5.69098	5.69826	4.82633	5.97124	6.19009	5.74823	6.87187	8.98841
Lactobacillus reuteri DSM 20016	10.9066	5.11793	5.43514	9.141	6.37147	4.00447	3.47662	5.38243	5.80821	4.52622	4.1879	5.11533	7.51439	5.58637	6.538	10.8879
Lactobacillus rhamnosus ATCC 8530	8.82197	5.33013	4.9541	7.44074	7.13375	5.28156	6.04113	4.93271	5.76002	6.99515	5.23677	5.38236	4.83117	5.78231	7.14233	8.93381
Lactobacillus ruminis ATCC 27782	10.5197	4.81697	4.89521	7.88764	6.68197	4.25011	5.98906	4.9827	6.81634	5.81792	4.07258	4.85859	4.10151	7.01894	6.60852	10.6817
Lactobacillus sakei subsp. sakei 23K	10.5206	5.56286	4.92243	8.39297	6.67081	4.37357	4.72595	4.91988	5.54912	5.17653	4.34614	5.49558	6.65834	5.57729	6.57286	10.5351
Lactobacillus salivarius UCC118	12.4075	4.9494	5.78734	10.5597	6.05667	2.82643	1.81752	5.70009	5.58034	3.20627	2.86496	4.88898	9.65946	5.41861	6.07068	12.206
Lactobacillus sanfranciscensis TMW 1.1304	12.7518	5.02343	5.04392	9.79909	6.37657	3.33725	2.65036	4.95219	5.53533	3.40118	3.39471	5.0544	7.95462	5.55443	6.29662	12.8741
Lactococcus garvieae Lg2	11.413	5.05901	5.82801	8.34685	6.56077	3.74228	3.14568	5.82506	6.03077	4.54978	3.86657	5.04612	6.64228	5.92272	6.65298	11.3681
Lactococcus lactis subsp. lactis Il1403	12.9001	4.68344	5.54543	9.24831	6.39651	3.2509	2.41767	5.48916	6.03195	3.70652	3.33029	4.70636	7.04873	5.91333	6.48177	12.8495
Laribacter hongkongensis HLHK9	4.13898	5.22013	5.16292	4.30025	7.42233	8.76347	9.92759	5.05798	5.5325	11.5366	8.82935	5.28251	1.72847	5.65117	7.2611	4.18464
Lawsonia intracellularis PHE/MN1-00	11.7377	5.04933	6.241	10.4324	6.02901	3.08558	1.24896	6.18612	5.29583	3.18307	3.17237	5.08357	10.3978	5.23169	6.07251	11.5531
Leadbetterella byssophila DSM 17132	9.94524	4.84817	6.41321	8.4088	5.94415	5.04533	2.79849	6.5412	6.20516	4.09848	4.87667	4.90414	7.52089	6.33719	5.99608	10.1168
Legionella longbeachae NSW150	11.5903	4.62604	5.45835	9.86572	6.50232	3.87621	2.69701	5.38615	5.50716	4.53721	3.96178	4.64149	7.94012	5.42222	6.53003	11.4472
Legionella pneumophila str. Paris	11.1929	4.6105	5.49468	9.59927	6.75863	4.22313	2.70261	5.50709	5.67874	4.73489	4.23549	4.52916	7.26708	5.62294	6.74613	11.0908
Leifsonia xyli subsp. xyli str. CTCB07	2.43731	5.51824	5.20054	3.04598	5.20971	9.34386	14.0483	5.2527	7.43713	11.5888	9.38043	5.41515	1.11793	7.40369	5.19218	2.40806
Leptolyngbya sp. PCC 7376	9.45396	4.96532	5.91143	7.91134	6.82361	4.88007	4.47591	5.85302	6.54677	5.59522	4.83444	4.85832	5.41773	6.59201	6.61294	9.2679
Leptospira biflexa serovar Patoc strain 'Patoc 1 (Paris)'	11.98	4.96832	4.95539	8.68108	6.5353	4.76243	3.24858	4.99674	6.85467	2.915	4.71028	4.89894	5.21485	6.89732	6.4646	11.9165
Leptospira borgpetersenii serovar Hardjo-bovis str. JB197	12.0384	4.52132	5.25451	8.07826	4.63192	4.64577	5.64927	5.26937	7.81001	3.1592	4.56755	4.51093	5.41219	7.87006	4.57632	12.005
Leptospira interrogans serovar Lai str. 56601	13.5468	4.52086	5.47366	8.97457	4.79452	3.52783	3.70296	5.40036	6.93963	2.49663	3.62576	4.53723	7.23492	6.88037	4.79686	13.547
Leptospirillum ferriphilum ML-04	6.89145	4.70913	5.51186	5.5796	5.47142	8.60593	7.5934	5.49869	8.41288	5.46764	8.73314	4.76765	1.91625	8.38678	5.54291	6.91127
Leptospirillum ferrooxidans C2-3	7.91026	4.50617	5.79644	6.85046	6.29672	7.57883	5.42813	5.84102	8.23528	4.80634	7.48256	4.37864	2.62102	8.25337	6.19573	7.81903
Leptothrix cholodnii SP-6	2.38011	5.04426	5.08712	3.08685	6.48315	8.94913	13.9878	5.11855	5.91879	14.672	8.80997	4.96032	0.81627	5.87328	6.47615	2.33627
Leptotrichia buccalis C-1013-b	14.7885	3.86862	4.87125	11.2592	5.63581	2.80377	1.47396	5.16242	5.32947	2.71227	2.67297	3.85503	9.03383	5.69129	5.55157	15.2901
Leuconostoc carnosum JB16	11.0662	5.65736	4.79601	9.90703	7.35198	3.40479	3.11715	4.82179	5.14797	4.47658	3.335	5.586	7.86046	5.15697	7.29733	11.0174
Leuconostoc citreum KM20	10.5006	5.60741	4.93046	9.28083	7.34272	3.59748	3.55016	4.92422	5.04592	5.13728	3.63534	5.75594	7.43007	5.07247	7.45851	10.7306
Leuconostoc gasicomitatum LMG 18811	11.4162	5.55587	4.70892	10.0423	7.29699	3.25795	3.08601	4.66025	5.11325	4.44138	3.2555	5.55192	7.89681	5.04601	7.31163	11.359
Leuconostoc gelidum JB7	11.4369	5.57244	4.66465	10.0661	7.30093	3.26185	3.11434	4.60344	5.12205	4.4319	3.28535	5.55728	7.88018	5.01437	7.3322	11.356
Leuconostoc kimchii IMSNU 11154	11.0135	5.5149	5.08114	9.61892	7.13779	3.08745	3.41695	4.40296	5.54905	4.64548	3.85261	5.90727	7.52811	4.79733	7.60371	10.8428
Leuconostoc mesenteroides subsp. mesenteroides ATCC 8293	11.0956	5.46028	5.03008	9.51749	7.03843	3.4067	3.27022	4.95032	5.40239	4.5215	3.57448	5.54632	7.56703	5.27719	7.16991	11.1721
Leuconostoc sp. C2	10.7951	5.93015	4.32164	9.66077	7.63747	3.88537	3.39722	5.11263	4.69799	4.6412	3.01363	5.51822	7.57706	5.57596	7.1386	11.097
Liberibacter crescens BT-1	11.8179	4.49557	5.75061	10.2526	6.19417	3.328	2.43258	5.72662	5.96867	3.85988	3.32926	4.51631	8.33605	5.99791	6.1616	11.8323
Listeria innocua Clip11262	12.0065	5.08643	5.29844	8.88009	6.10888	3.517	3.87944	5.3634	5.58909	4.5331	3.40784	5.04024	7.56703	5.73219	5.98454	12.0058
Listeria innocua FSL J1-023	11.5354	4.8713	5.08973	8.52435	5.84477	3.36022	3.68856	5.13767	5.35987	4.33575	3.26876	4.83777	7.28056	5.46389	5.75603	11.5308
Listeria innocua FSL S4-378	11.1218	4.71941	4.89431	8.22833	5.67488	3.24563	3.57735	4.93504	5.16505	4.19116	3.16588	4.66572	7.00157	5.27337	5.55415	11.0972
Listeria ivanovii	11.946	5.02322	5.32631	9.07942	6.1978	3.56884	3.49905	5.38151	5.61157	4.34955	3.50482	5.01888	7.61961	5.7056	6.15464	12.0132
Listeria marthii FSL S4-120	11.2189	4.83677	4.8558	8.3188	5.81339	3.52415	4.2859	4.87029	5.39356	4.66191	3.43145	4.78508	6.80297	5.46948	5.70096	11.172
Listeria monocytogenes EGD-e	11.8446	5.11152	5.2385	8.8529	6.18215	3.64768	4.01654	5.28407	5.66356	4.60977	3.52722	5.05005	7.35724	5.76147	6.06834	11.7844
Listeria monocytogenes FSL F2-208	10.7588	4.60555	4.72798	8.0018	5.55846	3.22623	3.68596	4.72875	5.12749	4.18919	3.17355	4.54915	6.65127	5.17319	5.45673	10.6712
Listeria seeligeri FSL S4-171	11.3734	4.76908	4.98059	8.48632	5.85237	3.30639	3.44641	4.98305	5.31753	4.16383	3.28768	4.78829	7.06592	5.35067	5.84348	11.4069
Listeria seeligeri serovar 1/2b str. SLCC3954	11.9862	5.06013	5.2727	8.90352	6.18022	3.55282	3.70745	5.32003	5.61067	4.43371	3.4932	5.08454	7.4455	5.71386	6.14876	12.0867
Listeria welshimeri serovar 6b str. SLCC5334	12.3315	5.00801	5.32826	9.28348	6.21873	3.39263	3.32085	5.28764	5.61652	4.20862	3.34718	4.95987	7.78454	5.61058	6.13589	12.1657
Lysinibacillus sphaericus C3-41	11.1542	4.92607	5.73699	9.75014	6.3951	3.49992	2.91067	5.37236	5.75294	4.38174	3.89849	5.07811	8.26517	5.37029	6.56515	10.9426
Macrococcus caseolyticus JCSC5402	10.3468	5.28392	5.52769	10.5414	6.53953	2.9114	3.41456	5.42067	6.27425	3.96885	3.06485	5.28278	8.53922	6.12199	6.58362	10.1785
Magnetococcus marinus MC-1	6.44104	5.21322	5.36402	6.01022	7.53342	8.54407	5.89271	5.43781	5.19951	8.28235	8.202	5.07562	3.85454	5.36838	7.30076	6.28035
Magnetospirillum magneticum AMB-1	3.43328	4.61551	4.95035	4.51277	6.40023	10.4339	10.7868	5.01934	6.29524	11.3494	10.3105	4.49779	1.38319	6.24151	6.40523	3.36386
Mahella australiensis 50-1 BON	8.0658	4.57048	5.46006	10.0213	6.18619	5.18248	4.85763	5.5395	5.32342	6.57911	5.14051	4.64309	8.5423	5.43372	6.22793	8.22645
Mannheimia succiniciproducens MBEL55E	10.9709	5.07248	4.1907	8.49954	5.80655	5.02481	6.40368	4.22268	5.15035	6.13696	4.86332	4.92965	6.80582	5.22346	5.62259	11.0766
Maribacter sp. HTCC2170	11.9748	4.98063	5.1162	9.6791	6.60111	4.51917	2.48365	5.24499	5.53612	3.63108	4.25251	4.70883	7.63867	5.71804	6.27619	11.639
Maricaulis maris MCS10	3.85416	4.81804	4.89483	5.09532	6.36382	8.7757	11.3342	4.89548	6.93652	10.8739	8.77294	4.77511	1.50785	6.90164	6.35643	3.84409
Marinithermus hydrothermalis DSM 14884	2.98753	5.13497	5.5594	2.28604	4.91639	11.3856	12.0577	5.56046	6.22608	11.3124	11.5091	5.10809	1.83794	6.08713	5.02951	3.00163
Marinitoga piezophila KA3	14.8998	3.70417	5.1602	12.4152	5.46602	2.70332	1.23653	4.62556	5.7799	2.48946	3.0794	3.77533	10.0337	5.13448	5.64796	13.849
Marinobacter adhaerens HP15	5.37593	5.24221	5.61744	5.15044	6.90213	8.06502	7.90061	5.61997	6.53157	8.68084	8.1096	5.33028	2.5764	6.49968	7.02461	5.37327
Marinobacter aquaeolei VT8	5.4047	5.55078	5.54043	5.10998	7.35889	8.42246	7.66295	5.63165	6.13128	8.87075	7.99693	5.19725	2.71103	6.23195	6.9959	5.18308
Marinobacter hydrocarbonoclasticus ATCC 49840	5.22858	5.38113	5.53378	5.09788	7.11737	8.2605	7.70722	5.59562	6.21816	8.86865	8.25975	5.39797	2.67727	6.17045	7.24378	5.24189
Marinobacter sp. BSs20148	6.58615	5.50393	5.41194	5.4428	7.19936	6.86701	7.55461	5.40377	5.48291	9.19381	6.90503	5.52819	3.6764	5.46	7.23836	6.54572
Marinomonas mediterranea MMB-1	9.22167	5.52288	5.83565	7.30152	6.50138	4.30646	5.31256	5.84465	6.11297	6.05305	4.38914	5.60729	6.04569	6.08266	6.62511	9.23734
Marinomonas posidonica IVIA-Po-181	9.23471	5.48139	5.56316	7.50809	7.17573	4.82456	4.58289	5.58857	5.76571	6.03648	4.78195	5.52927	5.61122	5.82932	7.18539	9.30156
Marinomonas sp. MWYL1	9.72982	5.42185	5.75867	7.82806	6.91826	4.32106	4.38682	5.79647	5.62188	6.02316	4.21495	5.31147	6.46845	5.65654	6.81101	9.73152
Marivirga tractuosa DSM 4126	12.0502	4.18748	5.85421	10.0564	6.22218	3.775	1.90916	5.88948	5.87376	3.8804	3.7381	4.22416	8.00213	5.95293	6.21495	12.1695
Megamonas hypermegale	11.8002	4.6871	4.52701	11.2728	6.23049	2.85832	1.67073	5.85854	4.12025	3.69196	2.12074	3.95373	10.1364	5.38097	5.56808	12.5159
Megasphaera elsdenii DSM 20460	6.60148	4.93438	5.33253	6.74748	6.23776	6.96661	7.76477	5.20888	6.72675	7.68213	7.07366	4.92731	4.04992	6.59481	6.23894	6.51472
Meiothermus ruber DSM 1279	4.16174	4.67687	6.18253	3.26445	6.559	10.9612	7.96237	6.14717	5.07158	10.8994	11.0638	4.71981	2.4933	5.09224	6.54589	4.19857
Meiothermus silvanus DSM 9946	4.24436	4.79342	6.41834	3.32736	5.7431	10.4823	8.36996	6.45887	5.88618	10.0057	10.6458	4.77181	2.90984	5.77286	5.87534	4.29483
Melioribacter roseus P3M	11.1628	4.50741	4.71238	8.85195	4.67387	4.3833	6.92686	4.71459	6.70998	5.02501	4.31188	4.58264	6.68786	6.78291	4.67838	11.2882
Melissococcus plutonius ATCC 35311	13.8879	4.40727	5.17321	11.1062	5.98023	2.72087	1.77101	4.89357	5.55903	3.04414	2.97296	4.48574	9.14748	5.19341	6.1447	13.5123
Mesoplasma florum L1	15.4748	4.26627	4.93039	11.7339	5.84678	1.90526	0.809861	5.02103	4.929	2.33566	1.89972	4.2732	10.1546	5.07575	5.79761	15.5461
Mesorhizobium australicum WSM2073	4.03585	4.6126	5.07792	4.85042	6.09877	7.90951	12.1618	5.03941	6.92744	11.8014	8.25363	4.65176	1.51474	6.88599	6.14086	4.03798
Mesorhizobium ciceri biovar biserrulae WSM1271	4.06228	4.59356	5.06276	4.90931	6.16758	7.80774	12.1221	5.03655	6.9225	11.8398	8.13265	4.66036	1.47556	6.89284	6.23783	4.07655
Mesorhizobium loti MAFF303099	4.07088	4.64094	5.04189	4.88248	6.18149	8.20015	12.1224	5.11642	6.85582	11.8714	7.83248	4.56695	1.52801	6.908	6.12986	4.05087
Mesorhizobium opportunistum WSM2075	4.00561	4.58467	5.06603	4.87026	6.08819	7.85888	12.1853	5.04477	6.93218	11.8312	8.26906	4.65797	1.50059	6.90237	6.17003	4.03298
Mesotoga prima MesG1.Ag.4.2	8.16212	4.80296	7.09962	7.07622	5.8083	4.94306	4.70125	6.87926	8.22123	4.62782	5.26052	5.00967	4.94928	7.95803	6.05784	8.4428
Metallosphaera cuprina Ar-4	8.6325	5.34937	7.40697	7.41713	5.06948	5.16245	3.35915	7.66008	6.8987	3.5784	4.97205	5.29427	8.20525	7.16093	5.00525	8.82801
Metallosphaera sedula DSM 5348	7.38772	5.38778	7.49349	6.79794	5.77687	6.44079	3.34139	7.22472	7.38233	3.878	6.76349	5.41776	6.52001	7.0772	5.84322	7.2673
Methanobacterium sp. AL-21	11.5758	5.10014	5.34277	9.89422	6.87864	4.17095	1.5541	5.45254	5.75195	2.84772	4.00425	5.16853	7.70658	5.93741	6.87129	11.7432
Methanobacterium sp. SWAN-1	12.0132	4.90218	5.51207	9.75881	6.46756	4.1082	1.78379	5.47421	5.74792	3.09895	4.15108	4.90006	7.95754	5.72443	6.45107	11.9489
Methanobrevibacter ruminantium M1	12.7352	3.89156	5.75	11.186	5.98958	3.29286	1.30635	5.73685	5.8726	3.20999	3.24581	3.98696	8.96534	5.93122	6.01321	12.8864
Methanobrevibacter smithii ATCC 35061	13.7559	4.74757	5.25454	11.4316	6.60985	3.22822	1.09521	5.16842	5.24316	2.76933	2.71288	4.20719	9.58067	5.35658	5.86992	12.9689
Methanocaldococcus fervens AG86	13.3584	3.9395	5.8803	10.766	5.61937	3.55871	1.05167	5.76785	5.62193	2.97005	3.66739	3.95297	9.34454	5.52934	5.61297	13.3591
Methanocaldococcus infernus ME	12.039	3.86277	7.70159	9.52271	4.95914	3.90147	0.241983	7.90021	6.05273	2.97848	3.74223	3.84229	10.0753	6.26008	4.92993	11.9901
Methanocaldococcus jannaschii DSM 2661	13.4158	3.87851	6.0433	11.103	5.52359	3.32415	0.783198	5.90455	5.76245	2.7875	3.49472	3.84584	9.73874	5.54533	5.56923	13.2786
Methanocaldococcus sp. FS406-22	13.0405	3.91416	6.07585	10.9575	5.58344	3.48701	0.834953	6.01111	5.7249	2.88517	3.55606	3.9592	9.63918	5.63018	5.65846	13.0423
Methanocaldococcus vulcanius M7	13.4973	4.06258	5.52989	11.1162	5.39292	3.39014	1.41703	5.62328	5.79364	2.50405	3.34015	4.02817	9.52209	5.8666	5.37894	13.537
Methanocella arvoryzae MRE50	5.10246	5.23366	6.32498	5.9084	6.23297	7.25089	7.43598	6.40498	6.90798	7.86641	7.22378	5.27998	4.32612	6.97387	6.29341	5.23413
Methanocella conradii HZ254	5.87752	4.71322	6.22762	6.87573	5.94706	7.25233	6.88393	6.14029	6.3115	8.09094	7.4422	4.67198	5.55806	6.16712	5.96287	5.87764
Methanocella paludicola SANAE	5.4145	5.01573	5.66449	6.39511	5.63481	7.58461	8.57293	5.67592	6.73379	8.09948	7.52652	5.08883	4.70674	6.76845	5.68465	5.43343
Methanococcoides burtonii DSM 6242	9.18109	4.97167	5.80878	9.58058	7.00516	4.37051	2.98692	5.84412	6.82337	4.05009	4.52709	5.15081	6.53247	6.81448	7.22857	9.12428
Methanococcus aeolicus Nankai-3	13.3856	3.76579	4.35661	13.3335	5.5742	3.6397	1.41306	4.3821	4.89557	2.68111	3.62823	3.82351	10.9861	4.92246	5.63052	13.582
Methanococcus maripaludis S2	14.0222	4.58614	4.88033	10.1685	5.93937	3.3161	2.43797	4.81375	5.65878	3.04563	3.35024	4.53852	8.03685	5.55933	5.92462	13.7217
Methanococcus vannielii SB	14.5225	4.45726	4.78254	10.6985	5.48165	3.30247	2.06343	4.75371	5.11736	2.81783	3.38293	4.40889	9.33922	5.02376	5.49811	14.3498
Methanococcus voltae A3	14.0753	4.43951	4.41002	12.5873	5.09449	2.83544	1.98648	4.52131	4.54909	2.43283	2.71687	4.4581	11.7933	4.72995	5.04352	14.3265
Methanocorpusculum labreanum Z	7.12885	5.14792	5.27131	7.42443	6.07387	6.26462	7.41479	5.35092	7.84565	5.7804	6.19066	5.08571	3.92407	7.91125	6.02567	7.15988
Methanoculleus marisnigri JR1	3.65845	5.35927	5.33707	4.56927	4.81482	9.22469	11.5698	5.42206	8.10617	8.28409	9.30096	5.34026	2.34458	8.16323	4.82378	3.68109
Methanofollis liminatans DSM 4140	3.93103	4.99115	5.52519	5.09782	5.4096	9.24504	10.3049	5.49113	7.99031	8.23373	9.2884	4.99188	2.21421	7.98069	5.38585	3.89455
Methanohalobium evestigatum Z-7303	10.6436	5.31781	5.21777	10.2824	6.88257	4.19192	2.17311	5.4231	5.78224	3.06522	3.86266	5.24801	8.15327	6.09575	6.70459	10.9559
Methanohalophilus mahii DSM 5219	8.83984	4.92501	5.59226	9.10489	7.13975	5.53368	2.96508	5.67902	6.31612	4.40732	5.54213	5.03507	6.16625	6.45158	7.20117	9.10082
Methanolobus psychrophilus R15	7.92699	5.04151	6.34223	8.43952	7.16754	5.38274	3.41913	6.33904	6.69741	5.23404	5.41173	4.95921	5.95831	6.65016	7.1293	7.90112
Methanomethylovorans hollandica DSM 15978	8.28016	4.99374	6.36394	8.95458	7.21408	4.91325	2.72683	6.38762	6.45448	4.84144	5.02025	5.06616	6.6437	6.49338	7.27131	8.3751
Methanoplanus limicola DSM 2279	9.76146	4.96432	6.22213	9.24961	7.15001	5.30612	3.38288	5.74074	7.15189	4.43197	4.84791	4.18233	6.13416	6.87731	6.16115	8.41392
Methanoplanus petrolearius DSM 11571	7.81099	4.80141	5.74096	8.1577	5.76885	6.04335	6.19603	5.66418	7.88914	5.05239	6.11879	4.66646	5.04205	7.77526	5.671	7.60144
Methanopyrus kandleri AV19	3.48243	6.57576	5.81138	3.59547	4.77018	9.07421	11.0295	5.84996	8.07956	6.9383	8.94412	6.47328	3.13286	8.13561	4.65024	3.45712
Methanoregula boonei 6A8	6.12542	5.11726	5.30468	6.26644	6.27281	8.26936	7.39702	5.28809	6.93728	6.97334	8.33885	5.03688	3.47829	6.86732	6.2458	6.08115
Methanoregula formicicum SMSP	5.64697	5.20937	5.35341	6.27256	6.32311	8.11977	7.85658	5.32927	7.465	6.87518	8.08432	5.14269	3.04719	7.42441	6.27292	5.57724
Methanosaeta concilii GP6	5.98596	3.85522	6.89388	7.7322	6.64347	7.15516	4.76517	6.8983	7.5709	6.92223	7.21742	3.85771	4.2669	7.52949	6.69183	6.01418
Methanosaeta harundinacea 6Ac	3.73929	4.3174	6.52533	5.01907	4.55815	10.5039	8.67571	6.55058	8.53694	6.8315	10.5747	4.39602	2.76674	8.63554	4.56339	3.80584
Methanosaeta thermophila PT	4.45567	4.62423	7.03342	7.10998	6.93956	6.71668	6.1752	7.10041	8.20944	7.31658	6.49002	4.59741	3.61863	8.2743	6.91482	4.42364
Methanosalsum zhilinae DSM 4017	9.28592	4.70679	5.89284	10.3212	7.23447	4.38478	1.9315	6.01695	6.57848	3.82839	4.42939	4.7521	7.10793	6.64773	7.33464	9.5469
Methanosarcina acetivorans C2A	9.83964	4.63798	6.26582	7.7362	5.99184	5.42708	3.58632	6.35287	6.7048	4.49736	5.3982	4.72243	5.94335	6.7957	6.07244	10.028
Methanosarcina barkeri str. Fusaro	10.9431	4.67151	6.35619	8.53536	6.08001	4.50907	2.79305	6.33259	6.43884	4.0907	4.41743	4.61435	7.04423	6.44343	5.99466	10.7355
Methanosarcina mazei Go1	10.347	4.50597	6.47577	7.99088	6.03921	5.13458	3.07857	6.47363	6.63367	4.5067	5.11964	4.49891	6.29974	6.57874	6.08491	10.2321
Methanosphaera stadtmanae DSM 3091	13.5278	4.83687	4.98359	13.1595	6.0925	2.31051	0.517879	4.98602	4.92514	1.82845	2.30423	4.669	11.9623	4.93108	5.92112	13.0441
Methanosphaerula palustris E1-9c	4.67003	5.33214	5.77406	6.40901	6.33665	7.9926	7.47486	5.82589	8.23958	5.99456	7.99476	5.49479	2.93898	8.31071	6.48	4.73137
Methanospirillum hungatei JF-1	7.78439	4.9512	5.77024	9.18046	7.02004	6.07898	3.93575	5.63252	7.67191	4.08405	6.01286	4.71293	5.20998	7.55306	6.7629	7.63873
Methanothermobacter marburgensis str. Marburg	6.50623	5.30038	6.55401	7.26901	7.34296	7.4718	2.93982	6.55731	6.89805	4.61823	7.47369	5.34755	4.88238	6.92148	7.37	6.54697
Methanothermobacter thermautotrophicus str. Delta H	5.96908	5.27003	6.66328	7.18292	7.2527	7.64987	3.15152	6.67675	7.14353	4.65314	7.65164	5.36475	4.72	7.15774	7.34668	6.14637
Methanothermococcus okinawensis IH1	13.5937	3.813	4.6282	13.2862	5.52816	3.41294	1.12149	4.64084	4.90507	2.5196	3.38744	3.78316	11.2941	4.95788	5.45815	13.6701
Methanothermus fervidus DSM 2088	13.2343	4.36139	5.58415	11.0396	6.10452	3.22414	0.968359	5.5601	5.40761	2.82143	3.16229	4.38858	9.47302	5.45015	6.06511	13.1552
Methanotorris igneus Kol 5	13.8484	4.19368	5.60383	10.9477	5.89975	3.47035	1.16611	4.84965	5.91647	2.70613	4.00616	4.28531	8.92899	5.0157	6.13797	13.0239
Methylacidiphilum infernorum V4	10.2597	4.0224	6.18522	6.75462	5.49371	6.91037	4.2829	6.22226	6.75379	5.11162	6.69647	4.01168	4.7147	6.86485	5.40897	10.3067
Methylibium petroleiphilum PM1	2.24191	5.04968	5.23548	2.86322	6.21184	8.9329	14.1701	5.34334	6.04034	14.6531	8.87789	4.96821	0.896198	6.02244	6.25613	2.23721
Methylobacillus flagellatus KT	5.39512	4.7852	5.62057	6.29016	7.77092	7.16924	7.36274	5.59395	5.86085	10.0418	7.08221	4.8374	3.06416	5.90062	7.75671	5.46839
Methylobacterium chloromethanicum CM4	2.69033	4.59651	5.14119	3.51709	5.09664	9.58998	14.3343	5.14667	7.01025	12.9538	9.53795	4.54083	1.14789	7.02732	5.02938	2.63987
Methylobacterium extorquens PA1	2.70879	4.59861	5.12594	3.5411	5.09423	9.56926	14.357	5.12921	7.02835	12.9403	9.54042	4.52508	1.14307	7.04153	5.01079	2.64632
Methylobacterium nodulans ORS 2060	2.40041	4.3676	5.22782	3.545	5.15541	10.042	14.0009	5.28389	6.8703	13.1445	9.97727	4.38301	1.11472	6.92817	5.16902	2.39
Methylobacterium populi BJ001	2.40492	4.52443	5.04438	3.35559	4.9059	9.97883	14.8203	5.05925	7.01169	13.2118	9.92682	4.47563	1.00682	7.04924	4.83443	2.39004
Methylobacterium radiotolerans JCM 2831	1.85031	4.583	4.87916	2.90386	4.55778	10.6232	15.6557	4.8435	6.87594	13.6011	10.6877	4.65717	0.932306	6.87289	4.59934	1.87703
Methylobacterium sp. 4-46	1.97814	4.3069	5.0097	2.94435	4.63739	10.8872	15.2954	4.98209	6.69153	13.9443	10.8605	4.28472	0.932034	6.66373	4.61539	1.96665
Methylocella silvestris BL2	4.5532	3.87497	4.97641	5.06068	5.15182	7.66416	13.7774	4.98071	7.16059	12.8527	7.65162	3.84436	1.59963	7.18223	5.10386	4.56563
Methylococcus capsulatus str. Bath	3.89671	4.98221	5.02548	4.33123	6.01233	9.33002	11.4627	5.07862	6.76208	10.8004	9.22634	4.91209	1.56447	6.77104	5.98642	3.85785
Methylocystis sp. SC2	4.37322	4.1848	4.93918	4.81849	5.02077	7.13568	14.5237	4.96565	7.38225	12.9615	7.2215	4.1438	1.53942	7.36388	5.02464	4.40158
Methylomicrobium album BG8	6.52487	4.71767	4.74632	5.89515	5.8976	7.20344	10.3752	4.72511	6.52817	9.71615	7.15922	4.68355	2.93338	6.56405	5.8064	6.52147
Methylomicrobium alcaliphilum	8.54556	4.84408	4.72314	7.5073	5.85539	5.54042	8.22947	4.65058	6.4075	7.51968	5.63193	4.91094	4.81163	6.37168	5.88553	8.56516
Methylomonas methanica MC09	7.83638	5.08544	4.60732	6.70276	6.40074	6.52955	8.06001	4.61777	5.48281	8.48716	6.56566	5.16636	4.51196	5.50593	6.469	7.97115
Methylophaga sp. JAM1	8.8221	5.24635	5.20727	8.28206	7.39435	5.00623	4.6489	5.19264	5.85403	6.20099	5.11461	5.33684	5.4873	5.78855	7.53569	8.88209
Methylophaga sp. JAM7	8.19603	5.54677	4.9353	7.49044	7.62475	5.64293	5.86918	5.22109	5.62762	7.32254	5.2311	5.2582	4.72014	5.84571	7.40388	8.06432
Methylotenera mobilis JLW8	8.54517	5.54729	5.77064	7.43136	7.56478	4.60847	4.84823	5.77959	4.70896	7.93615	4.57283	5.4912	6.47555	4.70916	7.51744	8.49319
Methylotenera versatilis 301	9.56423	5.39239	5.72534	8.04541	7.32087	3.8902	4.35842	5.74962	4.90374	7.13285	3.9387	5.34075	6.93853	4.90367	7.29358	9.50171
Methylovorus glucosetrophus SIP3-4	5.82291	4.73766	5.44074	6.45603	7.88317	6.92336	7.11909	5.48528	5.4116	10.2897	6.96359	4.78466	3.3397	5.46017	7.92613	5.95621
Methylovorus sp. MP688	5.74838	4.75019	5.45502	6.33418	7.92258	7.03196	7.25942	5.46128	5.42906	10.4779	7.09823	4.7577	3.18779	5.41523	7.95017	5.72095
Micavibrio aeruginosavorus ARL-13	6.78687	5.09415	3.67871	7.04598	7.13877	7.67858	8.90708	3.69173	5.84098	8.69225	7.67749	5.08614	2.83914	5.95113	7.03357	6.85742
Microbacterium testaceum StLB037	1.73236	5.73913	4.65732	2.70261	4.58276	9.59402	16.2868	4.76154	7.68329	12.139	9.52913	5.70181	0.833017	7.75297	4.57997	1.72422
Micrococcus luteus NCTC 2665	1.29371	5.5141	4.6915	2.03279	5.13395	11.7212	14.9723	4.74136	6.40643	12.9634	11.621	5.43558	0.697974	6.37013	5.14163	1.26293
Microcoleus sp. PCC 7113	8.61275	5.27869	6.1856	6.78463	6.63631	5.70662	4.59153	6.20069	6.32693	5.796	5.67816	5.27856	5.28568	6.35383	6.62437	8.65964
Microcystis aeruginosa NIES-843	10.2924	4.78237	5.82177	7.96217	5.48049	5.59705	4.28341	5.81985	6.26683	4.52498	5.59042	4.7676	6.81898	6.27642	5.45422	10.2611
Microlunatus phosphovorus NM-1	2.11254	5.71842	5.27413	3.26942	5.94942	9.52088	12.9163	5.2137	7.19553	11.154	9.53865	5.77902	1.11699	7.20697	5.93818	2.09582
Micromonospora aurantiaca ATCC 27029	1.41834	5.82779	4.45748	1.83854	5.12621	11.1092	15.631	4.51809	6.00332	13.4495	11.1569	5.82792	0.994284	5.99794	5.19233	1.45114
Micromonospora sp. L5	1.45062	5.81075	4.43307	1.842	5.07384	11.0602	15.6384	4.53081	6.01392	13.4527	11.2304	5.83724	0.998056	5.97955	5.23245	1.41599
Mobiluncus curtisii ATCC 43063	6.21981	5.74704	5.41659	4.96092	6.65243	7.7451	8.03586	5.41254	6.24376	8.03549	7.59015	5.69798	3.22836	6.31825	6.52478	6.17094
Modestobacter marinus BC501	1.05389	5.55238	4.79633	1.5058	5.1199	11.7156	15.4553	4.72957	6.06362	13.6494	11.761	5.63664	0.670969	6.10299	5.09806	1.08846
Moorella thermoacetica ATCC 39073	6.25753	4.6892	5.84213	5.37173	5.7807	9.87632	6.43709	5.7562	5.35141	7.91594	9.96552	4.70834	4.77095	5.36883	5.69651	6.21158
Moraxella catarrhalis RH4	9.87246	5.01051	4.87564	9.40039	8.06844	4.45917	3.41451	4.84408	4.97959	6.28653	4.53028	5.08902	6.23855	5.02993	8.065	9.83591
Mucilaginibacter paludis DSM 18603	10.0788	5.00715	5.00084	8.40815	6.17553	5.46384	4.76596	4.99026	4.74646	6.17682	5.45535	5.08093	7.49414	4.74777	6.23742	10.1634
Muricauda ruestringensis DSM 13258	10.9604	5.14415	4.97038	8.35486	6.65476	5.59371	3.44879	4.86886	5.77579	4.21843	5.69532	5.10233	6.03885	5.60982	6.67738	10.8862
Mycobacterium abscessus ATCC 19977	3.12105	5.88368	4.74243	4.20953	6.4565	8.99674	11.9399	4.76808	6.57852	10.6685	8.89437	5.82842	1.80061	6.61229	6.39315	3.10625
Mycobacterium africanum GM041182	3.12498	5.89158	4.49022	3.70764	6.27948	9.43248	12.7247	4.45384	6.11462	11.479	9.19985	5.90436	1.69535	6.08742	6.2831	3.13131
Mycobacterium avium subsp. paratuberculosis K-10	2.41218	5.66465	4.31906	2.99525	5.84387	10.1557	14.3777	4.31939	6.05048	12.8459	10.0915	5.61415	1.0846	6.03044	5.81376	2.38145
Mycobacterium bovis AF2122/97	3.11173	5.88359	4.48578	3.69611	6.26714	9.42117	12.7441	4.45386	6.10773	11.5004	9.22731	5.91125	1.6906	6.08111	6.28953	3.12858
Mycobacterium canettii CIPT 140010059	3.11944	5.88174	4.48481	3.69966	6.27413	9.42003	12.7263	4.45186	6.10333	11.4955	9.24118	5.91001	1.68876	6.07504	6.29775	3.13046
Mycobacterium chubuense NBB4	2.16225	6.00562	4.57702	2.95967	5.61824	9.4399	14.7357	4.54091	6.8906	12.0435	9.42848	5.98841	1.03347	6.84574	5.60981	2.12074
Mycobacterium gilvum PYR-GCK	2.22815	6.13351	4.52151	3.13212	5.64132	9.33128	14.4546	4.52872	7.0301	11.4516	9.34085	6.13813	1.11572	7.03959	5.64367	2.26913
Mycobacterium indicus pranii MTCC 9506	2.64627	5.69819	4.3307	3.27405	5.71284	9.6488	14.2678	4.34884	6.39557	12.2232	9.69713	5.73385	1.19454	6.40806	5.75414	2.66597
Mycobacterium intracellulare MOTT-02	2.63083	5.69062	4.34132	3.25355	5.69402	9.66677	14.3167	4.33588	6.40417	12.2266	9.70567	5.74663	1.18729	6.42942	5.71934	2.65117
Mycobacterium kansasii ATCC 12478	3.01383	5.84056	4.42683	3.61023	6.10666	9.35271	13.0971	4.40765	6.26977	11.5346	9.39763	5.81476	1.50105	6.23608	6.09532	2.97095
Mycobacterium leprae TN	4.58105	6.33256	5.22752	4.88085	6.8743	7.25081	9.39312	5.20436	6.22351	8.97316	7.43745	6.44002	3.34309	6.16608	7.01606	4.65605
Mycobacterium marinum M	3.14952	5.78673	4.48488	3.77907	6.32525	9.61621	12.546	4.47973	6.19249	11.3952	9.46398	5.70779	1.53293	6.16903	6.26464	3.10659
Mycobacterium massiliense str. GO 06	3.103	5.89456	4.72589	4.18534	6.43219	8.99433	11.9617	4.75193	6.58169	10.642	8.89432	5.83706	1.79381	6.60996	6.37172	3.09663
Mycobacterium rhodesiae NBB3	2.80273	6.10525	4.64631	3.69574	5.94499	8.50219	13.6123	4.64544	7.12975	10.9999	8.53534	6.1207	1.37256	7.09758	5.99173	2.79757
Mycobacterium smegmatis JS623	3.04751	5.96695	4.6697	3.76682	6.1463	8.352	13.348	4.64439	6.78618	11.3767	8.41167	6.00818	1.47099	6.79511	6.15331	3.05617
Mycobacterium smegmatis str. MC2 155	2.41757	6.28938	4.40559	3.20278	6.01319	9.08167	14.2014	4.4359	6.77195	11.5819	9.05942	6.25736	1.1126	6.77926	6.00417	2.38583
Mycobacterium sp. JDM601	2.35592	5.8299	4.44547	3.15802	5.96703	10.0794	13.8121	4.45254	6.24862	12.1124	9.85376	5.84646	1.21777	6.28932	5.94995	2.38142
Mycobacterium sp. JLS	2.24192	6.21059	4.36958	3.01143	5.64732	9.59905	14.6143	4.36929	6.82573	11.5817	9.51975	6.19938	1.11856	6.83861	5.62294	2.22994
Mycobacterium sp. KMS	2.22357	6.20985	4.36985	2.98266	5.62012	9.58866	14.662	4.3684	6.83674	11.5908	9.55148	6.21947	1.1055	6.84988	5.61515	2.20586
Mycobacterium sp. MCS	2.21657	6.20565	4.3656	2.98155	5.61625	9.58775	14.6705	4.36595	6.83366	11.5931	9.56134	6.22481	1.10289	6.85394	5.61548	2.20491
Mycobacterium sp. MOTT36Y	2.66892	5.68914	4.34245	3.29783	5.71729	9.63221	14.2192	4.35371	6.40169	12.1846	9.66392	5.74025	1.21047	6.41644	5.76488	2.69692
Mycobacterium tuberculosis H37Rv	3.11799	5.88678	4.49019	3.7001	6.27079	9.40628	12.7348	4.45621	6.11513	11.4882	9.23414	5.90856	1.69114	6.0868	6.28696	3.12594
Mycobacterium tuberculosis UT205	3.01644	5.70328	4.35186	3.59855	6.0731	9.02142	12.2831	4.34113	5.93451	11.0638	8.85544	5.72632	1.64594	5.93044	6.08972	3.03163
Mycobacterium ulcerans Agy99	3.17453	5.81008	4.54098	3.81284	6.37067	9.46606	12.4831	4.53904	6.23799	11.3412	9.31612	5.71846	1.55524	6.24149	6.27363	3.11852
Mycobacterium vanbaalenii PYR-1	2.36353	6.10838	4.53731	3.12068	5.86323	9.50493	14.0292	4.53882	6.77448	11.5471	9.45406	6.08137	1.12864	6.77579	5.83643	2.33612
Mycoplasma agalactiae PG2	14.095	4.29991	5.49749	10.7912	6.15121	2.18568	1.07689	5.85398	4.5201	3.7287	1.99068	4.19985	9.91718	5.05347	5.87427	14.7644
Mycoplasma arthritidis 158L3-1	15.663	4.42012	5.37947	9.88516	5.49599	2.27899	2.19928	5.27465	5.26405	3.67846	2.32177	4.19635	8.92484	4.87134	5.56011	14.5865
Mycoplasma bovis Hubei-1	14.4887	4.31127	5.49635	11.1524	5.98458	2.13317	1.09997	5.49646	4.90086	3.35401	2.09921	4.22056	10.0745	4.91562	5.87921	14.393
Mycoplasma capricolum subsp. capricolum ATCC 27343	16.8309	3.97031	5.02316	12.4648	4.9788	1.4466	0.41504	4.94365	4.60346	1.88758	1.52432	3.971	11.8759	4.47961	5.02385	16.561
Mycoplasma conjunctivae HRC/581	15.8897	4.25543	5.15083	10.7273	5.76722	2.16423	1.1893	5.03951	4.98184	2.92574	2.1751	4.24716	9.38452	4.81498	5.81461	15.3023
Mycoplasma crocodyli MP145	15.4268	4.19295	4.90176	11.8018	5.50955	1.91593	1.09656	4.88849	5.02334	2.22715	1.94429	4.34803	10.363	5.07482	5.60009	15.6833
Mycoplasma fermentans JER	16.1224	4.19959	5.05001	11.3065	5.67383	1.78789	0.940234	5.02934	4.86372	2.66848	1.84108	4.14149	10.0188	4.77523	5.68345	15.8977
Mycoplasma gallisepticum str. R(low)	13.5357	5.03743	5.66341	10.284	5.78279	2.41163	1.94165	5.5864	5.63044	2.74783	2.40433	4.96485	9.57159	5.52558	5.73806	13.1744
Mycoplasma genitalium G37	14.5733	5.24156	5.81028	8.94695	6.29608	2.8586	0.97315	5.64841	4.96625	2.99565	2.8367	5.11417	8.73646	4.6806	6.29263	14.0292
Mycoplasma haemocanis str. Illinois	11.6129	4.30939	7.01887	9.29531	5.11994	3.93047	1.68165	7.14485	6.76909	2.71927	3.7571	4.21124	8.73443	6.91779	4.99907	11.7786
Mycoplasma haemofelis Ohio2	10.0342	4.34349	7.89646	8.3733	5.33187	4.36927	1.77467	7.91834	7.3062	3.4104	4.41703	4.2851	7.9751	7.27099	5.33057	9.96301
Mycoplasma hominis ATCC 23114	16.1169	3.77673	4.57259	12.1979	5.65277	2.07891	1.27629	4.43644	4.98614	2.8342	2.08958	3.76395	9.90827	4.75457	5.73542	15.8194
Mycoplasma hyopneumoniae 232	16.8364	3.54464	4.48935	10.6419	5.0707	2.72471	1.89324	4.60405	5.10766	2.81902	2.80524	3.53657	8.4975	5.20433	5.08067	17.1441
Mycoplasma hyorhinis GDL-1	17.0821	4.07079	5.02269	10.9219	5.44157	1.6724	0.753094	5.17529	5.02496	2.22215	1.61652	4.00022	9.54878	5.07702	5.47154	16.8989
Mycoplasma leachii PG50	16.7355	3.955	4.95971	12.5498	5.00748	1.45964	0.429853	4.91006	4.57109	1.86015	1.52802	3.98424	11.8858	4.53224	5.02592	16.6055
Mycoplasma mobile 163K	17.3207	3.49579	4.77661	11.8621	5.32675	1.7616	0.610492	4.82538	5.06165	2.11098	1.76469	3.48961	9.746	5.15585	5.27527	17.4165
Mycoplasma mycoides subsp. mycoides SC str. PG1	16.3225	4.01122	4.84624	12.4937	5.10043	1.52117	0.485433	4.9494	4.56094	1.81769	1.46521	4.06536	11.6898	4.70636	5.11231	16.8523
Mycoplasma penetrans HF-2	15.5977	4.22668	5.23961	11.9846	5.58304	1.82581	0.209034	5.231	4.89507	1.88837	1.74227	4.34297	10.9727	4.90803	5.67777	15.6753
Mycoplasma pneumoniae M129	12.0662	6.21784	5.86972	6.37205	6.49846	4.4922	3.27575	5.68966	5.008	4.54854	4.50249	5.99295	6.95315	4.69749	6.40402	11.4114
Mycoplasma pulmonis UAB CTIP	17.1496	3.82092	5.52217	10.4912	5.45204	1.90439	0.499337	5.47569	5.34663	2.37893	1.84723	3.73232	9.03558	5.22722	5.43637	16.6804
Mycoplasma putrefaciens KS1	15.4328	4.37664	5.31094	11.3215	5.5586	1.69637	0.86572	5.2892	5.05247	2.36247	1.73612	4.37832	10.3979	4.97441	5.61661	15.6299
Mycoplasma suis str. Illinois	14.8291	3.90219	7.5494	9.10052	4.71964	2.57452	0.759263	6.76091	7.25792	2.05151	2.93442	4.01802	8.57455	6.28611	5.01879	13.6631
Mycoplasma synoviae 53	15.287	3.8883	5.45033	10.3929	4.91322	1.9798	1.65596	5.715	4.81166	3.30705	1.95778	4.15473	10.0068	5.08884	5.16714	16.2234
Mycoplasma wenyonii str. Massachusetts	12.8217	4.66253	8.12116	8.155	5.10468	2.96942	0.860776	7.70408	6.99663	2.57556	3.17258	4.53857	8.83753	6.43145	5.12882	11.9195
Myroides odoratus DSM 2801	11.9948	5.006	5.52954	9.46067	6.0313	3.45264	2.85348	5.45706	5.70047	3.68154	3.4816	5.10749	8.26439	5.65456	6.10634	12.0937
Myxococcus fulvus HW-1	2.03063	4.97165	5.50339	2.11851	5.89628	10.7456	13.1165	5.48635	5.84509	13.6786	10.7761	5.08056	0.852171	5.8489	5.98436	2.06526
Myxococcus xanthus DK 1622	2.36198	5.25621	5.52637	2.45148	6.17407	10.2767	12.554	5.50024	6.11967	12.8708	10.1834	5.21232	0.94032	6.10129	6.12242	2.34869
Nakamurella multipartita DSM 44233	1.79877	5.64438	4.36375	2.70805	5.54905	11.3512	14.1319	4.36368	6.31291	12.0639	11.4527	5.69126	0.854199	6.33636	5.57243	1.8056
Nanoarchaeum equitans Kin4-M	13.3522	3.85855	5.75696	11.2521	4.69418	3.77034	1.54863	5.74637	4.73758	3.35802	3.79825	3.90622	11.4361	4.77261	4.69622	13.3156
Natranaerobius thermophilus JW/NM-WN-LF	11.4814	4.7488	6.20874	9.48709	5.89871	4.17721	1.91072	6.11055	5.93406	3.31582	4.17822	4.79701	8.61185	5.85537	5.92743	11.357
Natrialba magadii ATCC 43099	3.43331	6.90533	5.33749	3.61813	5.13082	7.07274	13.2007	5.31665	8.54894	8.19821	7.03222	6.92057	2.18121	8.54462	5.12951	3.42956
Natrinema pellirubrum DSM 15624	2.84676	6.52485	4.81855	3.32401	4.04872	8.3815	15.2131	4.86509	8.68714	8.87136	8.36288	6.50214	1.93155	8.73067	4.02899	2.86273
Natrinema sp. J7-2	3.00152	6.58255	4.80084	3.5525	4.25113	8.04054	15.0737	4.74018	8.73144	8.81033	8.05163	6.54991	1.95331	8.67203	4.21725	2.97093
Natronobacterium gregoryi SP2	3.37516	7.09018	5.27717	3.23066	4.5029	7.21854	14.0899	5.25975	9.02244	7.85607	7.30211	6.98374	2.07267	8.90637	4.49512	3.31717
Natronococcus occultus SP4	2.78779	6.51981	5.10728	3.12826	3.88668	8.28675	15.1479	5.15352	8.92215	8.79572	8.29749	6.44558	1.94654	8.87261	3.90821	2.79367
Natronomonas pharaonis DSM 2160	3.45127	6.47945	4.97715	3.34003	4.80599	7.8771	13.9958	5.01218	7.85756	9.38949	7.9994	6.50272	2.13311	7.94503	4.77678	3.45693
Nautilia profundicola AmH	13.6946	4.60916	5.1957	9.6762	5.21318	3.20894	3.05188	5.21753	5.44951	3.49424	3.24282	4.62944	8.81837	5.37919	5.32562	13.7936
Neisseria gonorrhoeae FA 1090	8.24431	5.17196	4.16362	5.93179	6.20102	6.68975	9.22355	4.19157	5.55025	8.85441	6.76891	5.21017	3.51605	5.58976	6.22771	8.46517
Neisseria lactamica 020-06	8.5207	5.18895	4.276	6.0543	6.22123	6.62531	9.00633	4.25924	5.61802	8.78977	6.65674	5.09834	3.67999	5.50814	6.22375	8.2732
Neisseria meningitidis Z2491	8.3723	5.22371	4.34736	6.053	6.33047	6.45173	8.80963	4.30099	5.59914	8.56613	6.47069	5.28039	3.69451	5.65124	6.28867	8.56004
Neorickettsia risticii str. Illinois	9.62935	5.43322	6.5287	7.67657	6.59779	4.18636	3.29611	6.57416	6.2979	4.68717	4.21364	5.4181	6.74268	6.34779	6.57836	9.79209
Neorickettsia sennetsu str. Miyayama	9.63033	5.42872	6.51882	7.75711	6.6137	4.18729	3.22734	6.60485	6.23663	4.66819	4.15306	5.39322	6.85421	6.34909	6.55188	9.82555
Niastella koreensis GR20-10	9.16079	5.28447	4.91201	7.98215	6.79833	6.00423	4.71907	4.98013	4.81024	6.21297	5.95785	5.38693	6.57006	5.0001	6.77906	9.44162
Nitratifractor salsuginis DSM 16511	6.39438	4.39517	6.08618	6.28092	5.68205	7.78191	7.392	6.02336	7.7692	7.00519	7.86695	4.39127	3.31102	7.69706	5.68747	6.23585
Nitratiruptor sp. SB155-2	10.8849	4.52802	5.95246	8.7589	6.46334	4.03428	3.43437	5.95943	6.71607	4.56306	3.94732	4.57078	6.05992	6.76607	6.46307	10.898
Nitrobacter hamburgensis X14	4.34626	4.89441	4.86986	5.05407	5.83637	7.53652	12.6274	4.84381	7.165	11.2815	7.54045	4.8827	1.81696	7.13175	5.83188	4.34104
Nitrobacter winogradskyi Nb-255	4.26855	4.76286	4.91571	5.0896	5.72571	7.70746	12.7852	4.89725	7.36641	11.2875	7.56514	4.71431	1.67606	7.3578	5.66731	4.21308
Nitrosococcus halophilus Nc4	6.96113	4.27918	6.11451	6.45554	5.97371	7.36881	5.66582	5.76061	6.20494	7.36971	8.36853	4.87189	4.67061	5.75125	6.66621	7.51755
Nitrosococcus oceani ATCC 19707	7.64761	4.48162	6.0317	6.81218	6.19713	7.28531	5.78147	5.95653	5.84458	7.62722	7.20156	4.42383	5.28378	5.82631	6.08242	7.51675
Nitrosococcus watsonii C-113	7.60913	4.45191	5.9771	6.86878	6.11749	7.20712	5.74643	6.04323	5.76894	7.65909	7.13607	4.43917	5.41139	5.79615	6.14366	7.62433
Nitrosomonas europaea ATCC 19718	6.87221	5.36398	5.26352	7.33784	7.64964	6.42561	6.36529	5.40668	6.39221	7.45637	5.96044	5.06196	3.92348	6.60124	7.28173	6.6378
Nitrosomonas eutropha C91	7.52111	5.09561	5.45866	7.69232	7.50319	5.77278	5.5148	5.4133	6.04347	7.33968	5.78274	5.11628	4.69994	5.99604	7.52596	7.52412
Nitrosomonas sp. AL212	8.93274	4.82889	4.91413	8.8974	7.05739	4.95764	5.48601	4.90026	5.96967	6.63438	4.97597	4.85382	5.61335	5.9804	7.05773	8.94022
Nitrosomonas sp. Is79A3	8.84245	4.89361	5.12258	8.46187	7.07644	4.95094	5.54714	5.08587	5.95	6.94574	4.97489	4.91206	5.45162	5.8701	7.13808	8.77661
Nitrosopumilus maritimus SCM1	12.1394	4.76788	5.56484	10.1269	7.41884	2.99564	1.149	5.65334	6.2984	2.89626	2.90708	4.84891	6.74235	6.55709	7.32973	12.6043
Nitrosospira multiformis ATCC 25196	6.3439	4.67986	5.52449	6.5034	6.71017	7.14173	7.66047	5.48021	6.59774	8.54897	7.09186	4.71148	3.3998	6.62202	6.67327	6.31064
Nocardia brasiliensis ATCC 700358	2.4735	5.72678	4.44285	3.32876	5.57257	9.36654	14.6698	4.40491	6.62961	12.2849	9.34837	5.77032	1.2962	6.6356	5.57219	2.47705
Nocardia cyriacigeorgica	2.30062	5.61818	4.40154	3.51015	5.67519	9.74014	14.3961	4.40853	6.60913	12.2653	9.6705	5.60124	1.24556	6.59634	5.67802	2.2835
Nocardia farcinica IFM 10152	1.87194	5.66337	4.38316	2.66653	5.41506	10.2828	15.304	4.36845	6.33222	13.1044	10.3416	5.68491	0.965767	6.31981	5.43431	1.86168
Nocardioides sp. JS614	1.42651	5.75916	4.87319	2.07141	4.91479	10.5913	15.3006	4.97977	6.92948	12.5255	10.6635	5.74706	0.859469	6.91053	5.02825	1.41953
Nocardiopsis alba ATCC BAA-2165	1.92657	6.00585	4.92949	2.38594	5.00755	11.6826	13.2588	4.87958	7.26776	9.93147	11.682	5.94007	1.04598	7.20863	4.951	1.89667
Nocardiopsis dassonvillei subsp. dassonvillei DSM 43111	1.5232	5.62669	4.74512	1.71612	5.06586	12.241	14.2363	4.76187	6.1341	12.3398	12.2865	5.6644	0.88796	6.09757	5.15685	1.51671
Nostoc azollae' 0708	10.7588	5.2651	6.10488	8.67165	6.45859	4.32564	2.36364	6.0601	5.61921	4.00267	4.33541	5.2833	7.96385	5.61456	6.43666	10.736
Nostoc punctiforme PCC 73102	10.0552	5.19529	6.16633	7.88177	6.58491	4.48904	3.48375	6.16037	5.70159	5.32788	4.47452	5.19289	6.95687	5.70587	6.57228	10.0515
Nostoc sp. PCC 7107	10.431	5.27362	5.88487	8.17857	6.60949	4.27641	3.36836	5.89786	5.48873	5.11394	4.29646	5.30653	7.23884	5.48816	6.65597	10.4912
Nostoc sp. PCC 7120	9.89666	5.3946	6.00896	7.98816	6.55053	4.733	3.33693	6.01972	5.57644	4.96912	4.75661	5.4052	7.26476	5.54345	6.60487	9.951
Nostoc sp. PCC 7524	9.73001	5.41558	6.11015	8.0102	6.7595	4.77609	3.17433	6.0638	5.56766	5.03384	4.74081	5.41615	7.20876	5.54823	6.73317	9.71171
Novosphingobium aromaticivorans DSM 12444	3.54606	4.76249	5.04427	4.11469	5.8944	8.68327	13.0306	4.99216	6.69921	12.4337	8.66848	4.75106	1.32781	6.72094	5.80913	3.52178
Novosphingobium sp. PP1Y	3.73582	4.54912	5.21863	4.54163	5.86547	8.15202	12.3592	5.19741	6.92903	12.0029	8.50828	4.69387	1.51487	6.87005	6.04796	3.81379
Oceanimonas sp. GK1	4.57048	4.94344	5.47088	4.39756	7.39324	9.369	8.22666	5.55854	5.1079	11.0767	9.38565	4.98424	2.31075	5.15832	7.47128	4.57531
Oceanithermus profundus DSM 14977	2.53101	4.77712	5.57845	2.09263	5.01689	11.0253	13.2971	5.66725	6.02507	13.2013	11.0956	4.69639	1.40624	6.00285	5.04718	2.53965
Oceanobacillus iheyensis HTE831	11.2471	4.90058	5.48711	10.4694	6.10999	3.47294	2.76387	5.51049	6.00803	3.43339	3.47514	4.90747	8.73906	6.05039	6.0979	11.3271
Ochrobactrum anthropi ATCC 49188	5.80201	4.68232	5.1829	6.11688	6.54381	6.37652	9.62766	5.17948	6.96184	9.80227	6.74962	4.8779	2.47646	6.86634	6.83144	5.92255
Odoribacter splanchnicus DSM 20712	9.60613	5.09193	4.93777	8.69492	5.89738	5.71704	5.24916	5.07979	6.54736	4.37346	5.51148	4.98285	6.27987	6.76094	5.71677	9.55313
Oenococcus kitaharae DSM 17330	10.2174	4.64512	5.359	8.4522	6.91664	4.41643	4.65859	5.34112	6.07484	6.21422	4.40733	4.67173	5.46489	6.05647	6.94358	10.1508
Oenococcus oeni PSU-1	12.5966	4.39243	4.82225	9.33819	5.94732	3.93588	4.20193	4.76603	6.17894	4.39861	4.03832	4.42186	6.42656	6.12424	5.97523	12.4356
Oligotropha carboxidovorans OM5	4.12078	4.76467	4.98637	4.98117	5.96658	7.30377	12.9519	4.98744	7.16064	11.9791	7.34534	4.70474	1.60499	7.16216	5.90617	4.07419
Olsenella uli DSM 7084	2.6477	5.40364	5.83738	3.63464	5.98798	8.97648	11.3014	5.86721	7.16119	10.6669	9.19954	5.53693	1.7265	7.08604	6.22624	2.7403
Onion yellows phytoplasma OY-M	17.016	4.26883	4.64581	10.5204	5.28103	2.735	1.34722	4.58087	4.7036	2.40654	2.60359	4.10191	9.45046	4.53363	5.21914	16.5852
Opitutus terrae PB90-1	3.64962	5.12731	4.85425	3.69946	5.42695	7.89061	14.3313	4.79476	7.00318	12.5772	8.15885	5.1583	1.25091	6.84847	5.55314	3.67569
Orientia tsutsugamushi str. Boryong	12.6311	4.47051	6.06765	11.5682	5.74758	2.211	1.24689	6.12538	5.00571	3.62154	2.15928	4.41367	11.3531	5.02781	5.72638	12.6242
Oscillatoria acuminata PCC 6304	8.67441	4.7869	5.44908	7.21403	6.08988	7.03362	5.16502	5.50775	6.57548	5.3593	7.07014	4.79992	4.78466	6.61645	6.12059	8.75277
Oscillatoria nigro-viridis PCC 7112	9.45856	4.95795	5.84796	6.87734	6.27753	5.32606	5.5043	5.78943	6.13711	6.53874	5.35505	4.93945	5.26862	6.07456	6.26303	9.38431
Oscillatoriales cyanobacterium JSC-12	8.09596	5.35864	6.09823	6.72933	7.40963	5.7017	4.67259	6.13425	6.21486	6.56775	5.55018	5.22042	4.56173	6.29013	7.23216	8.12593
Oscillibacter valericigenes	6.70965	4.93325	5.40164	6.17598	6.58351	7.42042	7.32436	5.46794	6.21498	8.07524	7.28922	4.94549	3.71237	6.36732	6.50972	6.8689
Owenweeksia hongkongensis DSM 17368	10.5255	4.96016	5.98372	8.24641	6.55361	4.60929	2.89806	6.02184	5.45302	4.99126	4.63869	5.06775	7.18365	5.5221	6.63026	10.7147
Paenibacillus mucilaginosus 3016	4.72048	4.66211	5.96372	5.40201	5.95882	8.18531	9.14775	5.96477	7.04746	9.24403	8.01284	4.74848	3.02155	7.1652	5.9285	4.82698
Paenibacillus polymyxa E681	8.25175	5.19596	5.65341	7.98692	6.8554	5.39237	5.06365	5.70029	6.23691	6.1112	5.27917	5.15116	5.74398	6.31219	6.7822	8.28344
Paenibacillus sp. JDR-2	7.42334	4.65062	5.63275	7.17583	5.93062	5.91638	7.61589	5.57461	6.62598	7.92172	6.01284	4.68009	4.9026	6.54878	5.97915	7.4088
Paenibacillus sp. Y412MC10	6.87845	4.67568	5.31898	7.44468	6.26861	6.54055	7.50219	5.38415	6.93359	7.45296	6.45094	4.70647	4.23716	7.02631	6.27185	6.90744
Paenibacillus terrae HPL-003	8.07516	5.09734	5.55338	7.88321	6.78952	5.60342	5.45243	5.56727	6.31327	6.41581	5.55093	5.0774	5.43113	6.29607	6.80068	8.09298
Paludibacter propionicigenes WB4	10.9945	5.19158	5.09787	9.15791	6.30869	4.03622	3.88593	5.18336	5.73037	4.43603	4.0439	5.23218	7.4083	5.75037	6.41478	11.128
Pantoea ananatis AJ13355	6.44324	5.30285	5.42198	5.9604	7.1821	6.46833	7.84171	5.38683	5.63288	9.43534	6.47538	5.33849	3.87022	5.67246	7.14302	6.42478
Pantoea sp. At-9b	5.98234	5.49025	5.08256	6.00748	7.47812	6.66419	8.22374	5.03495	5.68042	9.54731	6.65224	5.53963	3.42177	5.69924	7.46106	6.03471
Pantoea vagans C9-1	5.5397	5.15746	5.70315	5.77962	7.31608	6.48196	8.28448	5.68352	5.93289	10.1682	6.46417	5.21662	3.39124	5.95843	7.33006	5.59227
Parabacteroides distasonis ATCC 8503	8.41586	5.14749	5.42913	8.65274	5.48219	5.58846	6.04288	5.33174	6.92155	4.9661	5.66237	5.06427	6.82559	6.74324	5.47991	8.24647
Parachlamydia acanthamoebae UV-7	11.7207	4.20517	5.7347	8.78439	6.37928	4.142	3.28016	5.71941	6.42645	4.73336	4.11541	4.22298	5.91818	6.44106	6.36793	11.7718
Paracoccus denitrificans PD1222	3.12342	4.10933	4.84458	4.60946	6.03538	9.69794	12.8141	4.81119	6.36104	13.2269	9.72921	4.075	1.16695	6.32453	6.00422	3.06673
Parascardovia denticolens DSM 10105 = JCM 12538	5.05343	4.69672	5.64991	5.32254	6.08825	9.45514	7.98156	5.71224	7.33095	7.6976	9.29976	4.74145	2.25002	7.38768	6.13853	5.1836
Parvibaculum lavamentivorans DS-1	4.29364	4.14758	5.07088	5.01839	5.49689	7.67866	12.5019	5.12537	7.03589	11.7727	8.20682	4.50985	1.70407	7.20382	5.74571	4.4878
Parvularcula bermudensis HTCC2503	4.74168	4.48691	5.0719	5.4747	5.61699	9.04256	10.6894	5.02404	7.36043	9.56022	8.93355	4.42893	2.05609	7.2833	5.58825	4.64105
Pasteurella multocida subsp. multocida str. Pm70	10.8942	5.38435	4.95454	8.61994	6.79663	4.01101	4.35919	4.76946	5.45399	5.32429	4.19892	5.49142	6.70817	5.21664	6.95597	10.8613
Pectobacterium atrosepticum SCRI1043	6.96793	5.4984	5.32976	6.78513	7.0593	5.71268	7.46008	5.2451	5.96003	8.30653	5.72778	5.49581	4.59396	5.95956	6.97255	6.92541
Pectobacterium carotovorum subsp. carotovorum PC1	6.73253	5.43148	5.25615	6.60473	7.01639	5.97687	7.87127	5.1885	5.92435	8.66314	5.81917	5.47207	4.35161	5.98154	6.93214	6.77806
Pectobacterium wasabiae WPP163	7.10383	5.46372	5.24711	6.91296	6.98589	5.75311	7.2654	5.19751	5.91361	8.08736	5.73565	5.53888	4.72429	5.89772	7.02734	7.14561
Pediococcus claussenii ATCC BAA-344	11.7426	5.23172	5.18837	9.5465	6.48911	3.65221	3.06799	5.10199	5.7511	3.8563	3.73143	5.16989	7.72633	5.57107	6.52093	11.6524
Pediococcus pentosaceus ATCC 25745	11.5023	5.18133	5.26772	9.34252	6.17233	3.82147	3.41003	5.26805	5.73154	3.94562	3.84782	5.16098	7.88769	5.72347	6.16038	11.5768
Pedobacter heparinus DSM 2366	10.0621	4.97459	5.47645	8.35605	6.78661	5.51835	3.2673	5.50023	4.96592	5.49328	5.46693	5.05027	7.05454	5.08627	6.76573	10.1754
Pedobacter saltans DSM 12145	11.873	4.66423	5.6976	9.58767	5.73084	3.95013	2.87019	5.60636	5.70841	3.97881	4.08797	4.64988	8.51025	5.56436	5.76931	11.751
Pelagibacterium halotolerans B2	4.70303	4.66379	4.52049	5.42464	6.31864	9.37372	11.3235	4.93491	6.52156	10.7789	7.70293	4.41532	1.76872	7.13431	5.87183	4.54371
Pelobacter carbinolicus DSM 2380	6.3794	5.00187	5.08561	5.92933	6.51364	7.75096	8.19042	5.04033	6.34348	8.37321	7.81564	5.08607	3.15967	6.36931	6.52673	6.43431
Pelobacter propionicus DSM 2379	4.77463	5.04563	5.77039	4.99069	6.77323	8.92311	8.0658	5.71467	6.66477	8.87039	8.9778	5.03443	2.36869	6.63768	6.73341	4.65469
Pelodictyon phaeoclathratiforme BU-1	8.22623	4.97184	5.92714	7.00959	7.14947	5.86707	5.31449	5.87605	6.74135	6.62576	5.68481	4.81861	4.01771	6.74241	6.94409	8.08339
Pelotomaculum thermopropionicum SI	7.93214	4.64967	5.66783	5.41973	5.99539	8.35107	6.45953	5.57746	5.35233	8.10369	8.51634	4.60528	4.38947	5.27905	5.93394	7.76707
Persephonella marina EX-H1	10.2303	4.63507	7.28095	8.8887	5.68186	3.88399	1.36255	7.21107	6.8821	2.96433	4.23896	4.93145	8.24081	6.65607	6.13439	10.7772
Petrotoga mobilis SJ95	13.0736	4.58068	5.73456	9.69046	5.48598	3.74622	2.12763	5.77291	6.04896	2.78086	3.68501	4.47563	8.47075	6.02499	5.44326	12.8585
Phaeobacter gallaeciensis DSM 17395	4.62231	4.82962	5.1749	5.48619	7.24041	8.27392	9.27707	5.20685	6.27733	10.5854	8.18896	4.79132	1.97301	6.30925	7.2021	4.56132
Phenylobacterium zucineum HLK1	2.01108	4.51363	5.26918	2.59158	4.9608	10.9393	14.5151	5.17437	6.49491	13.7387	11.0104	4.5127	0.918685	6.39797	4.962	1.98951
Photobacterium profundum SS9	9.55258	5.62727	5.48827	8.42485	6.94786	4.07802	4.29893	5.52653	5.50784	5.62183	4.08064	5.6431	7.08475	5.52414	6.98559	9.60698
Photorhabdus asymbiotica subsp. asymbiotica ATCC 43949	9.38241	5.20186	5.26162	8.96192	6.90295	4.8047	4.07078	5.35965	5.65305	5.40571	4.75913	5.19666	6.86938	5.72581	6.92303	9.52133
Photorhabdus luminescens subsp. laumondii TTO1	9.27884	5.2383	5.21026	8.85928	6.97727	5.05188	4.38482	5.23649	5.63517	5.55508	4.83712	5.14751	6.69539	5.80522	6.74266	9.34471
Phycisphaera mikurensis NBRC 102666	1.77933	4.64519	5.03623	1.91091	4.43992	11.0993	16.0935	4.95198	6.50687	14.3366	11.16	4.69957	0.645558	6.50356	4.41336	1.77804
Picrophilus torridus DSM 9790	10.8501	4.08825	4.84257	12.2032	6.54909	4.20727	2.45334	4.918	5.37352	4.26627	4.14951	4.05338	9.2113	5.56597	6.39727	10.871
Pirellula staleyi DSM 6068	5.39316	5.25479	5.79994	4.84516	6.47071	6.45213	10.0342	5.78849	7.3074	9.73011	6.4522	5.22945	2.12177	7.3085	6.43283	5.37915
Planctomyces brasiliensis DSM 5305	5.85764	5.44141	5.39368	5.0472	6.64381	6.93429	9.32882	5.43775	7.28762	8.592	6.78157	5.44278	1.95085	7.37697	6.59991	5.88371
Planctomyces limnophilus DSM 3776	6.20624	5.20974	5.83009	6.0297	7.40047	6.71245	7.05544	5.87659	7.49658	7.5407	6.5196	5.05977	2.17248	7.58205	7.21154	6.09656
Pleurocapsa sp. PCC 7327	9.37648	4.66358	6.14617	7.25102	5.66913	4.98446	5.82484	6.12022	6.73239	6.23111	4.96451	4.66669	5.65924	6.7195	5.65918	9.33149
Polaromonas naphthalenivorans CJ2	4.68736	4.70293	5.21664	4.19598	7.33111	8.33294	10.4306	5.20832	5.29274	12.9579	8.31168	4.65978	1.49169	5.3092	7.2632	4.60791
Polaromonas sp. JS666	4.40543	5.01894	5.29566	4.10908	7.40882	8.59735	9.97923	5.23639	5.42367	12.2374	8.61928	4.97017	1.59119	5.36811	7.35634	4.38295
Polymorphum gilvum SL003B-26A1	2.85772	4.74949	5.06413	3.73933	5.35592	8.8185	14.0406	4.963	7.05419	12.7224	9.42905	4.83451	1.14284	6.88761	5.50641	2.8343
Polynucleobacter necessarius subsp. asymbioticus QLW-P1DMWA-1	8.9943	4.79859	6.07787	7.78342	7.16332	5.10121	4.174	6.08065	5.64657	6.95225	4.95937	4.75677	5.85	5.66713	7.10372	8.89085
Porphyromonas asaccharolytica DSM 20707	4.53867	5.73124	7.79539	5.68211	6.35108	5.64717	6.37925	7.70355	7.34899	7.446	5.73421	5.85802	5.50863	7.25664	6.47837	4.54068
Porphyromonas gingivalis W83	7.27061	5.00035	6.08643	7.46387	6.22174	5.64273	6.15334	6.06352	7.1979	6.23335	5.68344	5.09188	5.13097	7.2049	6.2834	7.27155
Prevotella dentalis DSM 3688	5.52527	5.5626	5.59699	5.28733	7.06469	7.33364	7.92923	5.55835	6.1513	8.8996	7.32789	5.65403	3.2309	6.09006	7.17875	5.60938
Prevotella denticola F0289	6.52266	5.60678	6.08731	6.43848	6.885	5.97317	6.12659	6.0838	6.94161	6.50922	6.03366	5.80759	4.30591	6.97943	7.04452	6.65427
Prevotella intermedia 17	9.37922	5.64563	5.7678	7.25896	6.68069	4.27212	4.96797	5.82722	5.66963	6.0057	4.20884	5.84615	6.3221	5.82452	6.78572	9.53774
Prevotella melaninogenica ATCC 25845	9.01063	5.74106	6.38741	8.32079	6.7946	3.96698	3.31199	6.39091	6.21362	4.52182	3.98052	5.80283	7.44101	6.23468	6.83888	9.04226
Prevotella ruminicola 23	6.97698	5.84234	6.08547	7.3089	7.09949	5.42608	5.30421	6.08176	6.08812	6.57028	5.36331	5.7523	6.04914	6.07284	7.02102	6.95776
Prochlorococcus marinus str. AS9601	13.867	3.83302	5.80699	10.7659	5.46858	3.06368	1.25033	5.83645	5.83711	2.89834	3.10057	3.86649	9.10021	5.82399	5.54463	13.9367
Prochlorococcus marinus str. MIT 9211	11.119	4.36771	6.895	8.77261	6.29742	4.01045	1.875	6.79524	6.22613	4.45013	4.00429	4.34865	7.51177	6.14981	6.25491	10.9159
Prochlorococcus marinus str. MIT 9303	6.90706	4.81113	6.66797	6.33704	7.60927	5.97903	4.63571	6.72933	6.48778	7.60849	6.03256	4.92538	3.71905	6.55469	7.71801	7.27748
Prochlorococcus marinus str. NATL1A	12.3134	4.20586	6.30869	9.6962	5.97357	3.45026	1.73173	6.27346	6.25034	3.58996	3.48667	4.22335	7.98679	6.18293	6.02323	12.3036
Prochlorococcus marinus subsp. marinus str. CCMP1375	11.6747	4.25618	6.66041	9.28165	6.22262	3.65198	1.72648	6.59342	6.13993	4.20421	3.6598	4.24373	7.83568	6.08214	6.20098	11.5661
Propionibacterium acidipropionici ATCC 4875	1.77631	5.43968	5.1834	3.26421	5.72167	11.1465	12.414	5.11691	7.2507	10.5987	11.1143	5.41083	0.914919	7.21419	5.66273	1.77068
Propionibacterium acnes KPA171202	3.80098	6.11074	5.44788	4.58824	6.65271	8.3093	9.59514	5.48244	7.16125	8.3982	8.30883	6.10289	2.33292	7.22133	6.61932	3.86784
Propionibacterium freudenreichii subsp. shermanii CIRM-BIA1	2.27138	5.64814	4.79211	3.64927	6.67693	10.1688	12.0521	4.80576	6.41282	11.4155	10.0884	5.64585	0.999777	6.47115	6.62999	2.27211
Propionibacterium propionicum F0230a	2.95513	5.75542	4.97145	3.26753	5.93418	10.5371	11.5079	5.05123	6.9893	9.75367	10.5841	5.70326	1.07092	6.9842	5.96691	2.96783
Prosthecochloris aestuarii DSM 271	7.25741	5.05825	5.90177	6.82532	6.80729	5.93421	6.54095	5.90842	7.32311	6.8455	5.78136	4.95427	3.65491	7.35295	6.68015	7.17412
Proteus mirabilis HI4320	10.5557	5.18421	5.31686	9.52049	6.55504	4.00757	3.6349	5.30526	5.24062	5.0186	3.96975	5.16795	8.2259	5.29239	6.47541	10.5293
Providencia stuartii MRSN 2154	9.95921	5.24712	5.3195	8.91577	6.79488	4.38556	4.20873	5.28778	5.40359	5.6263	4.35307	5.20562	7.28394	5.41797	6.70726	9.88367
Pseudanabaena sp. PCC 7367	8.2891	4.49728	5.74855	8.35067	6.9865	5.77328	4.68477	5.76461	5.77146	7.1316	5.75371	4.44885	5.83854	5.80701	6.91858	8.23549
Pseudoalteromonas atlantica T6c	8.98933	5.60925	5.58475	7.48717	6.98941	4.64308	5.09255	5.61361	5.2085	6.8442	4.61297	5.61178	6.48326	5.2421	6.98717	9.00086
Pseudoalteromonas haloplanktis TAC125	10.6123	5.54951	5.69924	8.0431	6.32909	3.74852	4.21994	5.63605	3.88944	6.77662	3.84586	5.64618	9.07336	3.85895	6.39306	10.6788
Pseudoalteromonas sp. SM9913	10.5277	5.50474	5.63211	8.12122	6.60024	3.80108	4.06938	5.51338	4.35868	6.39577	3.89653	5.64435	8.29919	4.2825	6.6973	10.6558
Pseudogulbenkiania sp. NH8B	3.61	5.12835	5.32475	3.74109	6.64167	8.7067	11.5066	5.30645	5.84483	12.4741	8.71492	5.16128	1.70769	5.85235	6.6488	3.63042
Pseudomonas aeruginosa 39016	3.06888	4.7769	5.51517	3.27147	6.07398	9.08471	11.6142	5.5183	5.96559	12.4393	8.81381	4.59103	1.52409	5.98968	5.86704	2.98633
Pseudomonas aeruginosa PAO1	3.04313	4.90021	5.64991	3.26604	6.22324	9.51285	12.1819	5.64766	6.08593	13.0088	9.19288	4.70246	1.50699	6.14376	5.96542	2.96881
Pseudomonas brassicacearum subsp. brassicacearum NFM421	4.5414	5.36685	5.30523	4.37092	7.13759	8.29618	9.6425	5.29731	6.01412	10.7295	8.28987	5.38223	1.8913	5.98104	7.17813	4.57582
Pseudomonas chlororaphis subsp. aureofaciens 30-84	3.97513	5.08027	5.54495	3.94366	6.91461	8.85165	10.2349	5.54822	5.8473	11.7444	8.76115	5.03498	1.80696	5.87306	6.84682	3.97225
Pseudomonas entomophila L48	3.46909	5.23025	5.6085	3.59835	7.16722	8.97033	10.3155	5.57097	5.62225	12.1818	9.04904	5.28261	1.64763	5.64158	7.16272	3.48216
Pseudomonas fluorescens NCIMB 11764	4.89879	5.33916	4.96801	4.45456	6.84695	7.21097	9.32304	5.00986	5.96697	9.84885	7.15744	5.23515	1.94776	5.99127	6.76074	4.88225
Pseudomonas fluorescens Pf0-1	4.71685	5.5369	5.18952	4.3838	7.02042	7.7094	10.409	5.18862	6.34285	10.7768	7.64478	5.42903	1.74695	6.3043	6.95022	4.65052
Pseudomonas fulva 12-X	3.60037	4.98229	5.74213	3.97332	6.99344	8.2998	10.7343	5.68909	5.89347	12.5727	8.35455	4.97433	1.81084	5.86193	6.96399	3.55345
Pseudomonas mendocina NK-01	3.65133	5.07078	5.90775	4.1169	7.11286	8.04387	10.1938	5.89399	6.01089	12.1562	8.01744	5.07893	1.97168	5.97367	7.14446	3.65549
Pseudomonas mendocina ymp	3.18372	4.82037	5.87044	3.75784	6.9153	8.59365	10.9516	5.91044	5.86545	13.0999	8.55402	4.78577	1.66789	5.85701	6.92914	3.23744
Pseudomonas protegens Pf-5	3.8706	5.02994	5.74109	3.80885	7.24034	9.39528	9.34773	5.77247	5.5978	11.7711	9.28885	4.89133	1.74175	5.55948	7.17143	3.77193
Pseudomonas putida HB3267	3.93455	5.34509	5.66806	3.86233	7.46526	8.75487	9.53804	5.6746	5.48844	11.8531	8.59645	5.22761	1.92178	5.47973	7.36303	3.82709
Pseudomonas putida KT2440	4.16805	5.31485	5.69175	4.01866	7.42946	8.28733	9.22937	5.6264	5.509	11.4846	8.4953	5.46261	2.08678	5.48577	7.53511	4.17494
Pseudomonas sp. UW4	4.76013	5.50346	5.27188	4.46223	7.19565	7.87819	9.71537	5.27038	6.12008	10.5703	7.8499	5.45499	1.92183	6.10764	7.15812	4.75985
Pseudomonas stutzeri A1501	3.39395	4.89957	5.74414	4.01487	6.7936	8.23901	11.1329	5.76205	6.18724	12.5919	8.24897	4.92283	1.67775	6.19703	6.825	3.36919
Pseudomonas stutzeri CCUG 29243	3.67423	5.04066	5.76168	4.22738	6.88746	7.90692	10.8422	5.81428	6.26178	12.224	7.81727	4.91161	1.88046	6.27925	6.79356	3.67725
Pseudomonas synxantha BG33R	4.81452	5.46031	5.34611	4.51378	7.40231	7.99451	9.10797	5.33366	5.57746	10.7475	7.9991	5.4899	2.34044	5.63616	7.36077	4.87229
Pseudomonas syringae pv. phaseolicola 1448A	5.00028	5.45031	5.59981	4.86614	7.37249	6.99143	8.94736	5.6252	6.11894	10.3932	7.06701	5.49944	2.42483	6.10159	7.46434	5.07767
Pseudomonas syringae pv. syringae B728a	4.66287	5.45496	5.54775	4.68049	7.29318	7.27219	9.46578	5.61936	6.20018	10.6971	7.25294	5.43207	2.18985	6.22627	7.31581	4.68921
Pseudonocardia dioxanivorans CB1190	1.25021	5.90547	4.31723	1.87403	4.62498	10.7253	16.9889	4.34609	6.73425	13.3206	10.7033	5.86613	0.737511	6.73387	4.61488	1.25726
Pseudovibrio sp. FO-BEG1	7.23303	5.64324	6.29488	5.74724	8.51326	6.53513	6.17011	6.27286	6.19725	8.37952	5.51164	4.79311	2.97485	6.93345	6.90487	5.8949
Pseudoxanthomonas spadix BD-a59	2.71092	4.79153	5.08563	3.51108	6.85403	9.59823	12.2466	5.13174	5.45498	13.9367	9.58638	4.84407	1.07923	5.50416	6.9035	2.7612
Pseudoxanthomonas suwonensis 11-1	2.09412	4.82909	5.13503	2.81186	6.20433	10.145	13.5557	5.11736	5.49893	14.53	10.29	4.86937	1.0727	5.51832	6.20758	2.12062
Psychrobacter arcticus 273-4	8.7847	5.35477	5.72022	8.70049	7.06462	3.96944	4.60309	5.72901	5.22394	6.8016	4.00562	5.40291	7.48693	5.24035	7.10514	8.80715
Psychrobacter cryohalolentis K5	8.87481	5.24682	5.77406	8.89889	6.98816	3.86797	4.48237	5.76733	5.24917	6.68616	3.91869	5.33143	7.68244	5.30489	7.01029	8.91654
Psychrobacter sp. PRwf-1	8.28453	5.34342	6.07236	7.74887	7.20919	4.95271	4.16002	6.19159	4.89279	7.2766	4.88856	5.30343	7.06266	4.94079	7.24044	8.43203
Psychroflexus torquis ATCC 700755	12.4043	4.60532	5.83521	9.58612	5.74495	3.49239	2.14668	6.0156	5.70807	3.35649	3.38993	4.67119	8.57363	5.94542	5.75386	12.7709
Psychromonas ingrahamii 37	10.6204	5.01928	5.38144	8.94331	6.50463	4.28836	3.87508	5.3415	5.18596	5.55246	4.28998	5.0483	7.65346	5.14947	6.5302	10.6162
Pusillimonas sp. T7-7	5.47028	5.10109	5.35891	5.61187	7.46441	7.35976	8.27917	5.32191	5.46552	10.5147	7.41515	5.09954	3.14198	5.44971	7.44167	5.50435
Pyrobaculum aerophilum str. IM2	7.01039	5.18995	6.80395	5.49129	5.30028	7.12023	6.41834	6.58001	5.80873	7.59408	7.36293	5.17789	6.37618	5.51464	5.35837	6.89273
Pyrobaculum arsenaticum DSM 13514	5.54219	5.50268	6.91682	4.54383	5.57302	8.05841	7.04812	6.93281	5.99866	7.99062	7.95931	5.48995	5.39165	6.06065	5.51428	5.47699
Pyrobaculum calidifontis JCM 11548	5.00574	5.60291	7.0989	3.78005	5.75988	8.63863	7.18958	6.98498	5.89052	8.50172	8.56044	5.62511	4.83145	5.82981	5.72888	4.9714
Pyrobaculum islandicum DSM 4184	6.72711	5.45926	7.14542	5.89011	5.36317	6.56345	5.70318	7.12417	6.05836	6.72738	6.60178	5.45756	7.07325	6.00388	5.39471	6.70718
Pyrobaculum neutrophilum V24Sta	4.08696	5.4249	7.07258	3.60138	5.21109	9.42745	8.21337	6.91233	6.44257	8.66398	9.6286	5.41128	4.44519	6.24792	5.23188	3.97854
Pyrobaculum oguniense TE7	5.52665	5.44948	6.89445	4.56607	5.52583	7.99181	7.08542	6.88086	6.00821	8.06439	8.04197	5.48355	5.37596	5.97825	5.57628	5.55083
Pyrobaculum sp. 1860	4.77323	5.52575	7.01358	4.22112	5.40833	8.38154	7.41869	6.8551	6.23358	8.21768	8.83949	5.61238	5.11854	5.93868	5.63139	4.81092
Pyrococcus abyssi GE5	8.51785	4.74875	7.44659	6.86923	5.23433	6.11501	3.53314	7.55072	7.03019	4.43087	6.07676	4.74286	6.80006	7.13862	5.22413	8.54091
Pyrococcus furiosus DSM 3638	10.0625	4.51784	7.41311	7.62288	5.74043	5.13637	2.06125	7.42762	6.77886	3.93014	5.15445	4.54075	7.03449	6.78133	5.77543	10.0225
Pyrococcus horikoshii OT3	9.37973	4.50974	7.32814	7.77628	5.27459	5.78975	2.65498	7.48425	6.7565	3.92349	5.57261	4.42277	7.58307	6.98066	5.11957	9.44387
Pyrococcus sp. NA2	9.00662	4.62301	7.3608	7.6175	5.82807	5.57519	2.63743	7.40136	7.17948	3.99598	5.53242	4.59029	6.59376	7.24787	5.76752	9.04267
Pyrococcus sp. ST04	9.37466	4.68028	7.33083	7.48864	5.84138	5.50399	2.51623	7.45127	6.88987	4.12693	5.40088	4.56277	6.76844	7.00168	5.73251	9.32964
Pyrococcus yayanosii CH1	6.62761	4.79451	7.546	5.44222	5.40465	7.37621	5.53169	7.29198	7.65912	5.99656	7.58316	4.7941	4.71891	7.43731	5.37209	6.42386
Pyrolobus fumarii 1A	4.26878	5.99051	7.49501	4.80549	6.04682	6.82593	7.08156	7.44326	6.35926	8.27976	6.87323	5.99436	5.88493	6.30137	6.0568	4.29292
Rahnella aquatilis HX2	7.00046	5.49469	5.06083	6.44714	7.15941	6.11726	7.76996	5.0223	5.95773	8.57	6.14846	5.44379	3.8855	5.88698	7.14076	6.8946
Rahnella sp. Y9602	6.9935	5.49854	5.04694	6.4109	7.17246	6.14668	7.8359	5.00212	5.95329	8.63671	6.16698	5.43339	3.83063	5.87523	7.14055	6.85617
Ralstonia eutropha H16	2.96201	4.81824	5.06822	3.84657	6.82842	8.84657	12.547	5.06678	5.45749	14.1332	8.89005	4.82959	1.44711	5.49074	6.80509	2.96295
Ralstonia eutropha JMP134	3.3423	5.13019	4.96568	4.17095	6.743	8.06408	12.6476	4.9568	5.92291	13.2924	8.07379	5.10319	1.6009	5.92481	6.70522	3.35611
Ralstonia pickettii 12J	3.70447	5.31888	4.89998	4.18819	6.9822	7.76894	12.2062	4.93451	5.90084	12.8709	7.73266	5.30213	1.52399	5.93312	6.96773	3.76528
Ralstonia solanacearum GMI1000	2.86015	4.89246	4.87559	3.74821	6.41813	8.58094	13.5078	4.81663	5.84236	13.9843	8.82399	5.06284	1.25578	5.86579	6.50614	2.9589
Ramlibacter tataouinensis TTB310	2.2538	4.73029	5.35724	2.72334	6.63067	10.1354	12.9012	5.33638	5.21705	14.9735	10.1252	4.67732	0.963173	5.1645	6.60937	2.20157
Renibacterium salmoninarum ATCC 33209	5.97455	5.31375	5.68827	4.92449	6.78685	7.03136	8.81037	5.72091	6.23006	9.61934	6.80593	5.26649	2.9096	6.38501	6.61729	5.91573
Rhizobium etli CFN 42	4.4842	4.35018	5.19421	5.36935	5.86415	7.93275	11.926	5.2737	7.28838	11.305	7.38047	4.30182	1.76123	7.40863	5.775	4.38497
Rhizobium leguminosarum bv. viciae 3841	4.50205	4.42519	5.19853	5.39973	5.92956	7.90178	11.855	5.2242	7.32095	11.1347	7.32467	4.39958	1.77294	7.44885	5.8017	4.36063
Rhodobacter capsulatus SB 1003	3.6166	3.97921	4.69963	4.46344	5.72743	9.72576	13.1754	4.69853	6.47215	13.136	9.6716	3.95503	0.942696	6.48619	5.68811	3.56225
Rhodobacter sphaeroides 2.4.1	2.34482	3.98732	5.37815	3.81371	5.23651	10.1957	13.8934	5.28519	7.04091	13.3719	9.96492	4.01801	0.901728	7.05565	5.15947	2.35217
Rhodococcus equi 103S	2.01246	6.26852	4.44657	2.80776	5.16659	9.37536	15.3865	4.4733	7.3361	11.3793	9.3867	6.32103	1.02017	7.37854	5.20338	2.03775
Rhodococcus erythropolis PR4	3.55721	6.333	5.01336	3.9501	5.94418	7.69489	12.508	5.02037	7.84466	9.26172	7.72164	6.31833	1.50763	7.8778	5.90336	3.54375
Rhodococcus jostii RHA1	2.3219	6.30022	4.48871	3.06936	5.3524	9.33759	14.4761	4.51286	7.40856	10.6038	9.44386	6.38056	1.09732	7.43733	5.42813	2.34121
Rhodococcus opacus B4	2.2822	6.26041	4.4527	3.0192	5.25936	9.42407	14.7203	4.45135	7.40527	10.7788	9.53273	6.32289	1.06768	7.39183	5.33393	2.29725
Rhodoferax ferrireducens T118	5.0621	5.27066	5.14774	4.51496	7.7583	7.8699	9.13774	5.16167	5.41027	11.345	7.89441	5.30206	1.76477	5.44204	7.77186	5.14653
Rhodomicrobium vannielii ATCC 17100	4.53794	4.58103	5.11654	4.60527	5.44413	7.29878	13.2589	5.11771	7.08707	12.1318	7.30274	4.60734	1.77167	7.10787	5.45081	4.58043
Rhodopirellula baltica SH 1	6.41025	5.99991	4.59013	5.43091	6.94379	6.48541	9.80412	4.68255	7.59813	7.79776	6.27858	5.81293	1.47901	7.63279	6.81458	6.23913
Rhodopseudomonas palustris BisA53	3.70583	4.66541	4.74206	4.64689	5.80982	7.93925	13.6788	4.78286	6.89579	12.6969	7.99075	4.64843	1.34876	6.90921	5.82021	3.71898
Rhodopseudomonas palustris HaA2	3.115	4.75192	4.67973	4.44573	5.57746	8.02816	14.7543	4.72095	7.14296	13.1049	8.01811	4.69145	1.15696	7.19595	5.50523	3.11112
Rhodospirillum centenum SW	2.04996	4.64356	4.90671	3.12124	5.62357	11.307	13.3188	5.01249	6.11926	13.1665	11.3038	4.60987	0.928702	6.14482	5.67009	2.07363
Rhodospirillum photometricum	4.08179	4.73445	5.03446	3.76778	6.09428	10.7699	10.5458	5.0748	5.98286	10.9566	10.6113	4.69911	1.45957	6.02378	6.05871	4.09203
Rhodospirillum rubrum ATCC 11170	3.85414	4.11455	4.6884	4.62403	5.54771	10.3508	12.1182	4.69408	6.43752	11.8084	10.3653	4.12597	1.44175	6.43706	5.56526	3.82685
Rhodothermus marinus DSM 4252	3.68819	5.22617	5.25389	3.63064	6.00864	9.10077	11.9404	5.35142	6.24831	11.8701	8.91479	5.1028	1.85375	6.20419	6.02691	3.57913
Rickettsia africae ESF-5	12.6072	4.42247	5.6861	11.076	4.96058	2.85678	2.66875	5.58239	4.96958	3.93199	2.90112	4.52759	11.2543	4.85734	5.07446	12.6219
Rickettsia akari str. Hartford	12.4831	4.46689	5.66399	11.1991	5.12981	2.74154	2.58704	5.57089	5.00894	3.92808	2.79475	4.5737	11.1911	4.89278	5.2597	12.5087
Rickettsia australis str. Cutlack	12.5972	4.4656	5.60837	11.1132	5.03899	2.8483	2.56889	5.70531	4.87788	3.91495	2.86272	4.43752	11.2703	4.93272	5.0531	12.7049
Rickettsia bellii OSU 85-389	12.8902	4.2098	5.863	11.2948	5.19065	2.77283	2.03404	5.73285	4.93015	3.9166	2.78303	4.26808	11.2467	4.83113	5.2178	12.8183
Rickettsia canadensis str. McKiel	12.7717	4.52322	5.65284	11.4269	5.14464	2.64199	2.08748	5.64853	4.76439	3.58985	2.64811	4.529	11.6939	4.76758	5.14291	12.967
Rickettsia conorii str. Malish 7	12.5315	4.39896	5.6829	11.0673	4.95273	2.86391	2.70186	5.59817	4.94761	3.96255	2.89434	4.51766	11.2488	4.89126	5.04306	12.6974
Rickettsia endosymbiont of Ixodes scapularis	11.7274	4.21921	5.35576	10.6737	4.93691	2.82621	2.19533	5.57174	4.72889	3.55691	2.70445	4.10859	10.583	4.92776	4.84351	12.0256
Rickettsia felis URRWXCal2	12.8954	4.35068	5.76259	11.0339	4.8538	2.85413	2.76606	5.58813	5.08899	3.94594	2.9556	4.39775	11.2043	4.91137	4.90403	12.4874
Rickettsia heilongjiangensis 054	12.7279	4.37351	5.73866	11.0972	4.93934	2.83018	2.66342	5.54788	5.00082	3.94518	2.90785	4.4881	11.2692	4.83195	5.03195	12.6066
Rickettsia helvetica C9P9	12.7232	4.38009	5.66396	11.169	4.93479	2.86359	2.62036	5.6987	4.97538	3.86612	2.88994	4.35162	11.3029	5.00757	4.90881	12.6366
Rickettsia japonica YH	12.7013	4.33057	5.77561	11.0947	4.90692	2.80605	2.66521	5.51662	5.02842	3.95617	2.93441	4.53625	11.2654	4.80202	5.08002	12.6003
Rickettsia massiliae MTU5	12.6281	4.39754	5.77898	11.0382	4.95489	2.85091	2.68735	5.59352	5.04256	3.98634	2.93608	4.49174	11.2172	4.85187	5.05431	12.4904
Rickettsia montanensis str. OSU 85-930	12.6837	4.39406	5.74427	10.9921	4.92398	2.87311	2.74036	5.56463	5.04049	3.99032	2.95766	4.48126	11.1658	4.8446	5.02752	12.5762
Rickettsia parkeri str. Portsmouth	12.6648	4.40985	5.73876	11.0544	4.96953	2.84762	2.66906	5.5722	5.00083	3.94798	2.9166	4.5099	11.2328	4.85295	5.05081	12.562
Rickettsia peacockii str. Rustic	12.377	4.52397	5.58615	11.0855	5.04156	2.92955	2.69261	5.76015	4.93608	3.97783	2.84907	4.37426	11.2179	4.99251	5.00943	12.6463
Rickettsia philipii str. 364D	12.5724	4.41518	5.71467	11.0633	4.99581	2.84584	2.6503	5.60013	4.97065	3.98147	2.90602	4.51854	11.2266	4.84959	5.10569	12.5838
Rickettsia prowazekii str. Madrid E	13.1386	4.38525	5.50722	12.3433	5.22014	2.13464	1.61814	5.40673	4.71705	3.20713	2.19636	4.50014	12.2985	4.65263	5.29895	13.3752
Rickettsia rhipicephali str. 3-7-female6-CWPP	12.5912	4.36163	5.71822	11.0628	4.8807	2.84423	2.71481	5.57524	5.00757	3.94864	2.91576	4.51871	11.2545	4.86048	5.0419	12.7036
Rickettsia rickettsii str. 'Sheila Smith'	12.5439	4.40348	5.69893	11.058	4.98303	2.86759	2.65888	5.59994	4.94789	3.9797	2.89049	4.53992	11.2295	4.85868	5.10969	12.6303
Rickettsia sibirica 246	12.5873	4.51193	5.57503	11.0606	5.0576	2.91683	2.6934	5.70767	4.85248	3.9665	2.86059	4.41417	11.2374	4.98024	4.9648	12.6132
Rickettsia slovaca 13-B	12.6949	4.37617	5.73239	11.0468	4.91197	2.85384	2.73683	5.55177	5.02107	3.97816	2.93635	4.5113	11.2223	4.84625	5.0413	12.5386
Rickettsia typhi str. Wilmington	13.2272	4.57879	5.36251	12.3635	5.43691	2.14774	1.59011	5.48666	4.59309	3.20838	2.04166	4.41486	12.2747	4.72652	5.26372	13.2836
Riemerella anatipestifer ATCC 11845 = DSM 15868	12.3328	4.83326	6.4228	9.06554	5.31037	3.65642	2.10888	6.34346	5.57011	3.52033	3.72776	4.76774	9.44112	5.40907	5.3265	12.1638
Rivularia sp. PCC 7116	11.6279	4.95066	5.7716	8.90003	5.83176	3.86751	3.34251	5.74425	5.48641	4.49187	3.82685	4.94466	8.30412	5.47598	5.80883	11.625
Robiginitalea biformata HTCC2501	6.53	4.98241	4.91239	5.84693	5.92488	9.42635	7.41945	4.93406	6.11424	7.09745	9.36001	5.01688	3.7026	6.19854	5.89673	6.6371
Roseburia hominis A2-183	7.26643	5.02708	5.53533	7.75254	6.82797	5.7304	6.22968	5.76801	6.86594	6.62293	5.50813	4.94376	4.62103	7.17567	6.66762	7.45748
Roseburia intestinalis XB6B4	9.90745	4.67724	6.45516	8.79574	6.27827	3.28585	4.14909	4.10506	8.03436	4.85879	5.73785	5.01287	5.61523	4.9963	7.3017	7.95233
Roseiflexus castenholzii DSM 13941	4.11934	5.25728	4.87029	5.38808	6.75563	7.09827	11.6431	4.84044	6.61647	11.3436	7.10961	5.283	2.14357	6.63832	6.72965	4.16337
Roseiflexus sp. RS-1	4.14448	5.42647	4.88428	5.34682	6.8185	7.13483	11.3394	4.92458	6.63343	10.998	7.12969	5.40889	2.20563	6.65803	6.81662	4.13031
Roseobacter denitrificans OCh 114	5.20445	5.00925	4.67599	5.63435	7.20012	7.7712	9.91078	4.58431	6.26262	10.4238	7.75203	5.06381	1.85682	6.26213	7.16352	5.2248
Roseobacter litoralis Och 149	5.67914	5.16209	4.74089	5.82568	7.26843	7.33433	9.29499	4.7327	6.25567	9.8854	7.28821	5.14644	2.20456	6.24863	7.25163	5.68122
Rothia dentocariosa ATCC 17931	5.95876	5.47269	5.73514	5.82592	6.28853	6.70057	7.97462	5.76239	6.21909	8.27119	6.85504	5.61623	4.52613	6.28166	6.39675	6.11526
Rothia mucilaginosa DY-18	4.44952	5.84434	5.86624	4.00534	6.43318	7.9954	9.50322	5.94255	6.2494	9.86363	7.85008	5.78481	3.03329	6.17102	6.52839	4.4796
Rubrivivax gelatinosus IL144	2.05629	4.86557	5.17113	2.30102	5.64515	8.94673	15.842	5.15364	5.8722	15.9112	9.0123	4.8599	0.820364	5.86397	5.63022	2.04828
Rubrobacter xylanophilus DSM 9941	1.9805	4.42608	6.168	2.20306	4.61797	12.2317	12.3623	6.12922	6.58362	12.0535	12.0517	4.44663	1.59554	6.62991	4.55349	1.96686
Ruegeria pomeroyi DSS-3	3.60781	4.54451	4.86621	4.86799	6.45261	9.28598	11.4756	4.81107	6.35298	11.9174	9.34986	4.57741	1.47312	6.27737	6.50597	3.6341
Ruegeria sp. TM1040	4.65179	4.70206	5.326	5.10713	6.87999	8.03384	9.90388	5.38124	6.55155	10.9076	8.06395	4.69091	1.70363	6.55549	6.92016	4.62083
Ruminococcus albus 7	8.06465	5.30031	6.38008	8.49005	6.70374	4.31382	4.54715	6.09431	6.71025	5.84275	4.69981	5.29339	6.75646	6.20214	6.91918	7.68192
Ruminococcus bromii	10.6219	5.29611	5.33262	7.94875	6.67218	3.89167	4.60445	5.21506	6.06696	5.31243	3.99669	5.29456	5.83829	5.88302	6.73696	10.4847
Ruminococcus champanellensis 18P13	5.74291	4.79779	5.68866	6.51724	7.10596	6.89241	5.77214	5.47239	6.40943	7.78783	7.73447	5.03096	3.48845	5.76499	7.76743	5.69838
Ruminococcus sp.	8.67939	4.74585	6.23456	8.42937	6.77594	4.95597	3.86949	5.81636	7.29935	5.00967	5.30333	4.73067	5.33435	6.70619	6.93563	8.21324
Runella slithyformis DSM 19594	9.53998	5.38033	4.74249	7.09629	6.32045	6.08925	6.18221	4.75816	5.73719	6.15104	6.01537	5.33602	5.16148	5.72944	6.29955	9.46074
Saccharomonospora azurea NA-128	1.86664	6.43584	4.65201	2.04312	5.3733	9.86807	15.19	4.59091	6.84253	11.8623	9.80148	6.41107	0.915121	6.85615	5.27372	1.8163
Saccharomonospora cyanea NA-134	1.93686	6.54389	4.66638	1.99601	5.50273	10.0622	14.6804	4.67478	6.71632	11.5591	10.0124	6.52684	0.987223	6.7549	5.4555	1.91691
Saccharomonospora glauca K62	2.17463	6.4637	4.63165	2.17338	5.32365	10.0856	14.5248	4.62092	6.90061	11.0829	10.1259	6.46425	1.04454	6.92279	5.29126	2.14943
Saccharomonospora marina XMU15	2.2051	6.13495	4.89785	2.31543	5.84577	9.63589	14.0392	4.88064	6.39398	12.278	9.74785	6.11495	1.10851	6.3527	5.84983	2.18746
Saccharomonospora viridis DSM 43017	2.51029	6.7764	4.44472	2.65016	5.68659	9.84679	13.6973	4.49332	6.99477	10.1275	9.79234	6.67653	1.1899	6.97328	5.65681	2.4833
Saccharophagus degradans 2-40	9.02423	5.5659	5.69527	6.80142	6.50549	5.09177	5.65319	5.69428	4.24796	8.00768	5.06971	5.55599	7.30916	4.27936	6.46317	9.0354
Saccharopolyspora erythraea NRRL 2338	1.80859	5.72395	4.81006	2.08045	5.37813	10.3865	15.0423	4.83256	6.38519	13.1168	10.3132	5.69142	0.851147	6.41224	5.34104	1.82656
Saccharothrix espanaensis DSM 44229	1.69268	6.1473	4.38417	1.67149	5.36216	10.9826	15.4081	4.33797	6.02554	12.8904	10.9868	6.19645	0.815253	6.07056	5.3201	1.70837
Salinibacter ruber DSM 13855	3.10463	5.73024	5.19553	2.91017	5.23151	10.2525	12.4487	5.19668	7.0744	10.1151	10.2209	5.67692	1.53	7.03149	5.22228	3.05894
Salinispora arenicola CNS-205	1.949	6.20317	4.62398	2.42584	5.61294	10.6671	13.7312	4.60801	6.35121	11.4064	10.8634	6.27826	1.28886	6.34261	5.68067	1.96733
Salinispora tropica CNB-440	1.99576	6.0433	4.79572	2.43733	5.54678	10.7865	13.5565	4.76892	6.3951	11.4539	10.8669	6.08636	1.33447	6.37496	5.58319	1.97425
Salmonella bongori NCTC 12419	7.08746	5.36501	5.10096	6.78542	6.61429	6.1047	7.93919	5.02482	5.6663	8.54518	6.05499	5.38023	4.9708	5.6681	6.55157	7.14098
Salmonella enterica subsp. enterica serovar Typhi str. CT18	6.95079	5.27133	5.04563	6.64979	6.4394	6.11524	8.38648	5.06561	5.7209	8.88613	6.19101	5.28796	4.80645	5.73404	6.46288	6.98637
Sanguibacter keddieii DSM 10542	1.11242	6.07435	5.11133	1.69718	4.77365	10.2645	15.6614	5.15255	7.3478	12.1727	10.3995	6.11427	0.761412	7.34053	4.86205	1.15423
Saprospira grandis str. Lewin	9.56765	3.75241	6.58365	6.8857	6.0228	6.41981	4.22704	6.64631	5.19719	7.76448	6.31103	3.7713	6.00177	5.37927	5.92228	9.54731
Sebaldella termitidis ATCC 33386	12.4823	4.12653	5.86566	10.9748	5.47508	3.35606	1.99346	5.75726	5.96742	3.31044	3.49994	4.09193	9.52444	5.78883	5.51068	12.2753
secondary endosymbiont of Ctenarytaina eucalypti Thao2000	8.57399	5.1272	6.14875	8.54089	6.3393	4.29584	4.90439	6.15666	5.83109	6.40397	4.25636	5.10256	7.64646	5.86925	6.28441	8.51889
secondary endosymbiont of Heteropsylla cubana Thao2000	13.8843	4.58436	4.88376	12.1267	4.96249	2.27435	2.29067	4.96855	4.82937	2.75616	2.26169	4.55931	11.8029	4.88126	4.97033	13.9638
Segniliparus rotundus DSM 44985	3.2738	5.16224	5.17484	2.89648	5.44265	9.1813	13.447	5.22419	6.78449	12.1925	9.29513	5.22409	1.00645	6.75909	5.57924	3.35655
Selenomonas ruminantium subsp. lactilytica TAM6421	6.93453	4.4585	5.712	7.64506	7.21415	6.85606	5.45365	5.65816	6.16943	7.84265	6.9855	4.49855	4.432	6.02481	7.34499	6.76996
Selenomonas sputigena ATCC 35185	5.38998	4.55259	5.77894	5.65579	5.85611	5.9927	10.793	5.83777	7.68852	10.3012	6.09007	4.54753	2.44269	7.63308	5.96532	5.47462
Serratia plymuthica AS9	6.05542	5.20607	5.07854	5.71313	7.01827	7.11787	8.84477	5.05561	5.50789	10.1794	7.02308	5.21426	3.47158	5.53319	6.97824	6.00267
Serratia proteamaculans 568	6.16482	5.40857	5.14675	5.7968	7.19563	7.10025	8.1581	5.11374	5.4639	9.59127	7.04866	5.40204	3.69259	5.46763	7.15237	6.09688
Serratia sp. AS12	6.05524	5.20607	5.07848	5.71304	7.01836	7.11792	8.84487	5.05564	5.50782	10.1796	7.0231	5.21418	3.47141	5.53325	6.9782	6.00288
Serratia sp. AS13	6.05527	5.20589	5.07883	5.71337	7.01851	7.11762	8.84452	5.05555	5.50777	10.1794	7.02285	5.2144	3.47181	5.53333	6.97818	6.00272
Serratia symbiotica str. 'Cinara cedri'	11.5787	4.84625	5.35579	13.5521	5.02086	2.13074	2.01133	5.29248	4.0331	3.48504	2.28125	4.97145	14.7001	3.99339	5.12247	11.625
Shewanella amazonensis SB2B	6.39556	5.29579	5.76405	5.76488	7.61624	7.20564	6.14669	5.74319	5.54849	8.73127	7.27726	5.31762	3.65998	5.47906	7.68665	6.36763
Shewanella baltica OS155	8.43357	5.36961	5.68599	7.37771	6.9109	4.93034	5.64419	5.68735	5.52464	7.35645	4.91111	5.31843	5.99779	5.51639	6.86932	8.46618
Shewanella denitrificans OS217	8.70196	5.12932	6.06302	7.58507	7.11856	5.12012	4.31846	6.07611	5.21744	7.14527	5.04001	5.1132	6.4414	5.23854	7.09445	8.59708
Shewanella frigidimarina NCIMB 400	9.69449	5.68003	5.328	8.49039	7.07903	4.06175	4.29672	5.32465	5.03728	5.98662	4.08348	5.71456	7.38209	5.03375	7.11374	9.69344
Shewanella halifaxensis HAW-EB4	8.51797	5.43112	6.33425	7.49203	6.7364	4.5087	4.72464	6.31043	5.60835	6.74729	4.53306	5.42201	6.91262	5.59307	6.71876	8.4093
Shewanella loihica PV-4	5.56982	5.03992	6.5417	6.00422	6.9005	6.80051	6.597	6.56071	6.1926	8.81227	6.75578	5.04761	4.49275	6.20602	6.9138	5.56478
Shewanella oneidensis MR-1	8.62155	5.30323	5.62457	7.49362	6.92444	5.12833	5.26898	5.62924	5.36782	7.19683	5.1625	5.28254	6.12908	5.32259	6.95372	8.59064
Shewanella pealeana ATCC 700345	8.41463	5.37497	6.46396	7.39318	6.68209	4.45648	4.67566	6.42276	5.62237	6.8141	4.53828	5.4502	6.92763	5.59147	6.74704	8.42517
Shewanella piezotolerans WP3	8.96506	5.45795	6.27814	7.7061	6.95387	4.21781	4.21471	6.22102	5.42323	6.55352	4.24353	5.46409	7.06509	5.37812	6.948	8.90976
Shewanella putrefaciens CN-32	8.83811	5.38897	5.59388	7.92285	6.93357	4.87376	4.85551	5.62154	5.37856	6.61978	4.84092	5.32797	6.59355	5.40187	6.87695	8.93221
Shewanella sediminis HAW-EB3	7.75843	5.33477	6.23516	7.57328	6.6399	5.2033	4.94703	6.27656	6.33176	6.15214	5.19824	5.32893	6.17155	6.37658	6.63066	7.84169
Shewanella sp. ANA-3	8.03099	5.24804	5.68911	7.04386	6.79409	5.55571	5.99519	5.67042	5.51794	7.7064	5.5402	5.27503	5.66896	5.50527	6.81507	7.94374
Shewanella sp. MR-4	8.05011	5.25287	5.67609	7.07373	6.77853	5.5142	5.94229	5.68435	5.50559	7.65179	5.53279	5.28493	5.71859	5.50052	6.82394	8.00969
Shewanella sp. MR-7	8.09872	5.29476	5.69711	7.07452	6.83623	5.55804	5.92903	5.65623	5.51689	7.62964	5.48025	5.25952	5.71323	5.49709	6.77992	7.97883
Shewanella sp. W3-18-1	8.85846	5.33145	5.62043	7.86751	6.89099	4.86509	4.90509	5.61998	5.40589	6.68483	4.88654	5.37484	6.5225	5.39978	6.94007	8.82654
Shewanella violacea DSS12	7.8875	5.2252	6.57232	7.94921	6.71842	4.92709	4.16235	6.56879	6.14403	6.07039	4.91592	5.20932	6.8843	6.15392	6.6891	7.92193
Shewanella woodyi ATCC 51908	8.41658	5.33671	6.65235	7.67208	6.87069	4.62634	3.71372	6.70561	5.92607	5.93379	4.5589	5.36589	6.8644	6.01952	6.85967	8.47767
Shigella boydii Sb227	7.13754	5.57708	5.18423	6.5003	6.99271	5.86554	7.47875	5.20534	5.81344	8.31975	5.92769	5.60958	4.45544	5.77998	7.07979	7.07284
Shigella dysenteriae Sd197	7.05028	5.59822	5.23053	6.45086	7.09789	5.97057	7.4777	5.20776	5.71993	8.35742	5.83542	5.583	4.46177	5.82773	6.95212	7.17881
Shigella flexneri 2a str. 301	7.23209	5.61122	5.18951	6.57614	7.05496	5.89666	7.38438	5.20264	5.79905	8.21922	5.79591	5.53664	4.52283	5.81155	6.98103	7.18603
Shigella sonnei Ss046	7.16636	5.55381	5.23623	6.55639	7.03375	5.87035	7.39763	5.17758	5.80832	8.25955	5.88177	5.58079	4.50433	5.79562	7.01481	7.1627
Sideroxydans lithotrophicus ES-1	5.01769	5.07605	5.28157	5.797	7.35111	6.87219	9.16377	5.29382	6.42191	10.3416	6.95546	5.14194	2.3816	6.39108	7.46008	5.05318
Simiduia agarivorans SA1 = DSM 21679	6.07818	5.44115	4.97221	5.62729	7.49807	7.53705	7.92037	4.95755	5.33525	9.65696	7.54668	5.40897	3.20734	5.27785	7.50863	6.02644
Simkania negevensis Z	10.766	4.54226	6.3582	7.4671	6.47673	4.54855	3.58409	6.38135	7.08659	4.76743	4.40001	4.53056	4.80388	7.13293	6.44168	10.7077
Singulisphaera acidiphila DSM 18658	4.15872	5.16026	5.39915	4.08647	5.40331	9.11234	11.1464	5.41992	7.72862	9.07164	9.17428	5.20958	1.51396	7.7377	5.46432	4.21336
Sinorhizobium fredii NGR234	4.05153	4.5023	5.19596	4.73587	5.50768	8.14387	12.7515	5.20381	7.41539	11.5102	7.96984	4.52661	1.51107	7.45047	5.50472	4.01923
Sinorhizobium medicae WSM419	4.40376	4.52357	5.23588	5.03868	5.60834	7.85975	12.0817	5.26478	7.39358	10.9633	7.73994	4.59086	1.79621	7.46793	5.63018	4.40151
Sinorhizobium meliloti 1021	4.11756	4.47781	5.20318	4.83967	5.45598	8.11429	12.658	5.25843	7.44699	11.3598	7.96594	4.46949	1.61767	7.53473	5.41515	4.06529
Slackia heliotrinireducens DSM 20476	4.53375	5.57709	5.22269	4.66279	6.52618	7.88452	10.6029	5.21529	6.64217	10.1599	7.71053	5.47005	2.29422	6.60738	6.44653	4.44393
Sodalis glossinidius str. 'morsitans'	6.27015	4.99486	5.07815	6.33064	6.50562	6.90894	8.70272	5.01189	5.62076	9.73006	7.12603	5.09297	4.27727	5.49533	6.66289	6.19173
Solibacillus silvestris StLB046	11.2113	5.07376	4.99694	9.4901	6.35816	3.77714	4.15312	4.95003	5.75178	4.71448	3.84431	5.05416	7.45086	5.67308	6.37035	11.1305
Solitalea canadensis DSM 3403	11.6021	5.04386	5.37946	9.36908	6.25884	3.93863	3.03877	5.3453	5.51848	4.15023	3.99374	5.06456	8.01508	5.44881	6.31505	11.5181
Sorangium cellulosum 'So ce 56'	1.82494	4.58997	5.29528	2.64545	4.46617	9.58771	16.3624	5.25472	7.18668	14.3352	9.60914	4.57371	0.877835	7.1581	4.43794	1.79475
Sphaerobacter thermophilus DSM 20745	2.0825	5.33076	5.19726	3.24736	5.4319	9.74082	13.3808	5.22392	6.90955	11.8666	10.1086	5.4473	1.43391	6.83932	5.64533	2.11415
Sphaerochaeta coccoides DSM 17374	6.83089	5.31093	5.57192	7.16461	7.31533	6.83951	5.80817	5.75335	7.11293	6.24502	6.47117	5.01258	3.61919	7.3209	6.99041	6.63311
Sphaerochaeta globus str. Buddy	7.24663	5.21974	6.21948	6.86801	7.30685	6.30228	4.65288	6.30038	6.74393	6.23477	6.20947	5.1238	4.25649	6.80559	7.23014	7.27956
Sphaerochaeta pleomorpha str. Grapes	8.57298	4.9112	6.05135	7.43642	6.80357	6.29048	3.94466	5.99827	6.63717	5.25728	6.32981	4.93604	4.95824	6.57802	6.83451	8.46
Sphingobacterium sp. 21	10.3143	4.94866	5.27844	8.78097	5.96198	4.77177	4.50141	5.35954	5.65156	5.15411	4.7296	4.97179	7.39452	5.72015	5.99762	10.4636
Sphingobium chlorophenolicum L-1	3.79815	4.20525	4.75641	5.33062	5.99519	9.01877	12.1277	4.69926	6.6029	12.0251	9.05006	4.26038	1.6942	6.59173	6.00433	3.83997
Sphingobium japonicum UT26S	3.56565	4.12935	4.85504	5.03716	5.96117	9.30019	12.5522	4.74367	6.57269	12.5562	9.12846	4.13524	1.48766	6.57153	5.85689	3.54694
Sphingobium sp. SYK-6	3.14326	4.09349	5.09622	4.98177	6.01267	8.78607	13.0121	5.00134	6.8585	13.1133	8.73823	4.04738	1.3003	6.81935	5.91085	3.08525
Sphingomonas wittichii RW1	2.4161	4.17802	4.73245	4.43527	4.97711	9.28188	15.1695	4.7669	7.18282	13.5536	9.28359	4.18213	1.1858	7.18191	5.01659	2.45633
Sphingopyxis alaskensis RB2256	3.61596	4.36163	4.53538	4.82361	5.46125	8.23908	14.6558	4.43368	6.89594	13.2774	8.18296	4.35545	1.3634	6.91179	5.33755	3.54915
Spirochaeta africana DSM 8902	4.42713	5.14207	5.60424	5.85364	6.98281	8.20709	8.04159	5.74447	6.17958	9.33039	8.12589	5.15434	3.43758	6.29638	7.01848	4.45431
Spirochaeta caldaria DSM 7334	8.73215	4.72297	5.84514	7.95758	6.09377	6.59548	4.19836	5.81412	6.10072	5.38826	6.66658	4.71862	6.3312	5.99502	6.1641	8.67594
Spirochaeta smaragdinae DSM 11293	7.8695	4.6308	5.85257	7.24893	5.92636	6.74246	6.01506	5.81768	7.25609	5.89518	6.73247	4.57985	4.54988	7.23312	5.86349	7.78656
Spirochaeta thermophila DSM 6578	3.39869	5.25955	6.62076	4.31353	5.55179	10.044	8.13008	6.58197	8.3467	6.68403	10.297	5.28275	2.29539	8.32026	5.56264	3.31085
Spirosoma linguale DSM 74	7.59954	5.84182	5.24424	6.25158	6.31324	6.67486	6.89052	5.22683	5.7459	6.86415	6.65414	5.82319	5.2785	5.72462	6.29848	7.56841
Stackebrandtia nassauensis DSM 44728	2.47299	6.27673	4.53397	2.7049	5.76579	10.202	13.7211	4.55779	6.57701	11.1527	9.97422	6.1833	1.17279	6.61532	5.65789	2.43148
Stanieria cyanosphaera PCC 7437	12.1845	4.91491	6.05769	8.82695	5.7778	3.33789	2.75624	6.06488	5.7688	3.96332	3.35687	4.92747	8.25296	5.72069	5.84564	12.2434
Staphylococcus aureus subsp. aureus Mu50	12.1939	5.22666	4.82528	11.2148	6.42526	2.55526	2.54668	4.86193	5.29239	3.36995	2.56211	5.26422	9.54912	5.23723	6.5546	12.3206
Staphylococcus carnosus subsp. carnosus TM300	11.8276	5.13232	5.00093	10.5216	6.55605	2.87833	2.85592	5.23819	5.55384	3.78554	2.70228	5.06253	8.54493	5.7323	6.54506	12.0625
Staphylococcus epidermidis ATCC 12228	12.1157	5.10143	4.98408	11.3281	6.1595	2.63396	2.19859	5.23027	5.33222	2.93953	2.47575	5.12532	9.92187	5.5474	6.21443	12.6918
Staphylococcus haemolyticus JCSC1435	12.2764	5.21223	5.19774	11.1138	6.23904	2.54479	2.45477	5.0523	5.48329	3.14099	2.6395	5.23789	9.80136	5.39293	6.20965	12.0034
Staphylococcus lugdunensis N920143	11.9499	5.18027	5.03589	11.0632	6.57128	2.66772	2.60535	4.8583	5.28374	3.72085	2.85636	5.25266	9.42418	5.13389	6.61604	11.7799
Staphylococcus pseudintermedius ED99	11.0869	5.72643	4.73098	9.73095	6.91455	3.09694	4.09729	4.60253	5.95545	4.05013	3.22084	5.70971	7.31836	5.83781	6.88702	11.0341
Staphylococcus saprophyticus subsp. saprophyticus ATCC 15305	12.073	5.20458	4.93965	11.2345	6.46498	2.66052	2.5584	4.83634	5.28504	3.43352	2.76253	5.23855	9.62873	5.22162	6.45902	11.9991
Staphylothermus hellenicus DSM 12710	9.21475	4.62354	6.32431	10.6935	5.57479	4.2349	2.14523	6.83458	5.61276	3.7176	3.96439	4.75409	10.4538	6.21345	5.61491	10.0234
Staphylothermus marinus F1	10.3006	4.73969	6.80434	10.9605	5.52129	3.60621	2.03842	6.21038	6.24024	3.43467	3.92764	4.74771	10.743	5.59573	5.57981	9.54979
Starkeya novella DSM 506	2.57749	4.35221	5.12896	3.97545	5.44163	9.15509	14.2152	5.17454	6.8044	13.6541	9.09906	4.34069	1.21059	6.82509	5.455	2.59046
Stenotrophomonas maltophilia K279a	2.82089	5.18669	5.19659	3.60139	7.18475	8.93275	11.8114	5.19121	5.4893	13.4591	9.00758	5.248	1.3106	5.54154	7.18846	2.8298
Stigmatella aurantiaca DW4/3-1	2.7006	4.83639	5.91799	2.82518	6.16672	10.7105	10.9486	5.8434	6.40736	11.7415	10.768	4.87261	1.00548	6.38086	6.15486	2.71999
Streptobacillus moniliformis DSM 12112	14.1395	3.81763	5.63715	13.1187	4.89607	2.25722	0.40768	5.69868	5.05035	1.99979	2.23935	3.76542	12.627	5.18502	4.77073	14.3898
Streptococcus agalactiae 2603V/R	11.786	5.05641	5.94325	9.48374	6.23363	3.32334	2.31768	6.00556	5.79808	3.64432	3.28635	5.03767	8.45164	5.85613	6.21914	11.5571
Streptococcus dysgalactiae subsp. equisimilis ATCC 12394	10.707	5.09278	6.24786	8.16559	6.67139	4.2053	2.68915	6.23133	6.02114	4.40655	4.14028	5.13265	6.81369	6.09255	6.62337	10.7593
Streptococcus equi subsp. zooepidemicus MGCS10565	9.47875	4.60446	7.01986	7.98564	6.97382	4.34726	2.50898	6.97609	5.91877	5.96407	4.50698	4.64368	6.71737	5.89041	6.99768	9.46615
Streptococcus gallolyticus subsp. gallolyticus ATCC 43143	11.8274	5.32558	5.38358	8.77438	6.9015	3.40571	3.10358	5.41486	5.77507	4.28834	3.33886	5.28719	6.80697	5.80606	6.86344	11.6975
Streptococcus gordonii str. Challis substr. CH1	10.2624	4.77065	6.76058	8.04553	6.50751	4.16109	2.84577	6.63188	6.63047	4.7203	4.25336	4.75636	6.43877	6.49422	6.50078	10.2203
Streptococcus infantarius subsp. infantarius CJ18	11.6941	5.39202	5.64574	8.53316	6.85565	3.31248	2.90045	5.73999	5.92662	4.15994	3.33265	5.3282	6.78866	5.94407	6.86862	11.5776
Streptococcus intermedius JTH08	11.4795	4.83226	5.97773	8.97115	6.60904	3.5532	2.77233	5.891	6.20793	4.28861	3.5668	4.82321	6.96413	6.1515	6.56968	11.3419
Streptococcus macedonicus ACA-DC 198	11.6585	5.30278	5.437	8.72954	6.81802	3.41445	3.08329	5.5247	5.84991	4.16679	3.4268	5.34334	6.80135	5.95643	6.83975	11.6473
Streptococcus mitis B6	10.3615	5.11076	6.46587	8.00103	6.5957	4.12371	2.78155	6.47668	6.56859	4.1593	4.14006	5.13358	6.41341	6.58387	6.61406	10.4704
Streptococcus mutans UA159	11.7714	4.68252	5.91449	9.09109	6.51308	3.55768	2.4057	6.06427	5.79968	4.322	3.50372	4.66255	7.37539	5.97853	6.46404	11.8939
Streptococcus oralis Uo5	10.085	5.14901	6.61499	7.68305	6.61764	4.28077	3.03576	6.48863	6.84259	4.35455	4.36864	5.14992	5.98686	6.63847	6.69632	10.0079
Streptococcus parasanguinis FW213	10.029	4.90986	6.30648	7.98487	6.60216	4.53655	3.30958	6.27876	6.95664	4.385	4.61363	4.93289	5.64222	6.89567	6.65852	9.95741
Streptococcus parauberis KCTC 11537	11.7832	4.96752	5.56653	9.61963	6.61574	3.53615	2.1406	5.86132	5.60296	3.67464	3.23557	4.88081	7.93494	5.97555	6.45128	12.1535
Streptococcus pasteurianus ATCC 43144	11.7723	5.29067	5.44504	8.84258	6.82375	3.39769	3.00161	5.47204	5.82046	4.19523	3.38588	5.28171	6.93408	5.81155	6.85075	11.6747
Streptococcus pneumoniae R6	10.5464	5.06972	6.43678	8.12788	6.54891	4.08052	2.72612	6.44408	6.55485	4.13291	4.1411	5.08753	6.53066	6.51649	6.61238	10.4437
Streptococcus pseudopneumoniae IS7493	10.4921	5.10131	6.43397	8.06407	6.54581	4.08928	2.7148	6.59661	6.52887	4.1719	4.11972	5.02691	6.52472	6.58402	6.5789	10.427
Streptococcus pyogenes MGAS315	10.8839	5.10445	6.11206	8.38181	6.56378	3.89851	2.66943	6.2475	5.77	4.46362	3.79449	5.18532	7.26454	5.9127	6.63745	11.1105
Streptococcus salivarius JIM8777	10.358	5.52992	6.38875	7.92125	6.66434	4.0029	2.8465	6.33759	6.48022	4.12545	4.16236	5.44981	6.69537	6.19305	6.82022	10.0242
Streptococcus sanguinis SK36	9.22877	4.60364	6.94777	7.52012	6.72591	4.6981	3.30216	6.98713	6.68488	5.70286	4.71007	4.58912	5.66074	6.70871	6.72692	9.2031
Streptococcus suis 05ZYH33	10.0876	5.28462	6.06767	8.06442	6.92265	4.59618	3.15641	6.28047	6.24694	4.50874	4.25782	5.14051	6.24708	6.56616	6.67211	9.9006
Streptococcus thermophilus CNRZ1066	10.6394	5.3358	6.32621	8.32268	6.56516	3.94043	2.74053	6.20518	6.37815	3.94266	3.9769	5.33241	7.04138	6.2324	6.58654	10.4342
Streptococcus uberis 0140J	11.8811	4.85108	5.73887	9.20511	6.55162	3.70589	2.2804	5.76246	5.95379	3.78622	3.72089	4.87051	7.2896	5.95724	6.59125	11.854
Streptomyces avermitilis MA-4680	1.82377	5.79399	4.94542	2.14852	5.2614	10.8628	14.4076	4.84097	6.5229	12.2069	10.8304	5.78357	1.10364	6.50906	5.16036	1.79869
Streptomyces bingchenggensis BCW-1	1.81992	5.51338	4.91297	2.42199	5.45034	11.1216	13.9952	4.85987	6.25387	12.4984	11.0671	5.50819	1.14413	6.29356	5.35236	1.7871
Streptomyces cattleya NRRL 8057 = DSM 46488	1.5971	5.66736	4.39121	1.81897	5.11461	11.8914	14.8558	4.48704	5.77839	13.0143	12.133	5.66522	0.984535	5.77578	5.21091	1.6144
Streptomyces clavuligerus ATCC 27064	1.50648	5.34576	4.61569	2.08843	4.78027	12.2128	14.4843	4.67011	6.33653	12.2317	12.3037	5.37799	0.93326	6.35688	4.84658	1.53783
Streptomyces coelicolor A3(2)	1.58224	5.73518	4.737	1.83144	5.01256	11.3937	14.7839	4.82075	6.31634	12.569	11.4698	5.7526	0.974721	6.31305	5.11702	1.59069
Streptomyces flavogriseus ATCC 33331	1.66466	5.81347	4.95541	2.05332	5.11064	11.2719	14.3436	4.88458	6.69251	11.8788	11.1851	5.7751	1.01904	6.64663	5.04733	1.65784
Streptomyces griseus subsp. griseus NBRC 13350	1.62295	5.57908	4.77877	1.96594	4.86275	11.7928	14.7433	4.76095	6.52348	12.3114	11.7291	5.50366	0.937558	6.47648	4.81652	1.59531
Streptomyces hygroscopicus subsp. jinggangensis 5008	1.63487	5.73844	4.76399	1.9204	5.18963	11.4339	14.5063	4.80968	6.22487	12.556	11.4751	5.69734	1.00833	6.21115	5.20795	1.62209
Streptomyces pristinaespiralis ATCC 25486	1.61995	5.38651	4.57387	1.96674	4.82407	10.3281	13.8047	4.53258	6.17435	11.5867	10.1512	5.3807	0.929208	6.18562	4.76587	1.63479
Streptomyces scabiei 87.22	1.69575	5.83871	4.81576	2.00353	5.13224	11.4566	14.4781	4.78902	6.51645	12.0712	11.2681	5.74122	1.00931	6.48937	5.03509	1.65965
Streptomyces sp. SirexAA-E	1.59544	5.73025	4.76764	1.9528	4.96315	11.4866	14.5267	4.86888	6.4702	12.1243	11.5431	5.76513	1.01735	6.50416	5.06529	1.6189
Streptomyces sp. Tu6071	1.57679	5.39278	4.84413	1.64483	4.35622	11.2462	16.0823	4.73793	6.51862	13.3151	11.4129	5.4502	1.00689	6.46852	4.35756	1.58762
Streptomyces sviceus ATCC 29083	1.78435	5.72746	4.82188	2.0411	5.13006	10.7107	13.5832	4.87034	6.4134	11.4317	10.6908	5.67967	1.04751	6.42315	5.12098	1.75068
Streptomyces venezuelae ATCC 10712	1.53598	5.5187	4.83779	1.83527	4.5878	11.6466	15.1038	4.85009	6.64796	12.3798	11.6566	5.52613	0.956242	6.64248	4.61277	1.54826
Streptomyces violaceusniger Tu 4113	1.74835	5.4931	4.83264	2.48022	5.4102	11.3538	13.9752	4.87154	6.31868	12.413	11.2204	5.4065	1.07709	6.35086	5.3303	1.71814
Streptosporangium roseum DSM 43021	1.72998	5.37684	4.98242	2.46458	5.19413	11.3256	13.9237	5.02593	6.58048	12.1642	11.293	5.35959	1.04925	6.60269	5.19817	1.72945
Sulfobacillus acidophilus DSM 10332	6.12137	5.32144	4.08138	6.04513	5.77812	8.98063	9.51845	4.12422	6.23796	7.84351	8.96499	5.31726	3.43186	6.25584	5.79891	6.17893
Sulfolobus acidocaldarius DSM 639	10.0456	5.16614	6.97749	9.35898	5.44871	4.05425	1.83359	6.99429	6.1295	2.93379	4.07779	5.23563	9.9244	6.17671	5.48779	10.1554
Sulfolobus islandicus M.14.25	10.817	4.76048	6.65532	10.19	5.05537	3.83996	1.97456	6.62764	5.87987	3.03772	3.87963	4.80476	10.6705	5.85937	5.09247	10.8554
Sulfolobus solfataricus P2	10.5717	4.82644	6.71185	9.8252	5.02536	3.9584	2.14645	6.72031	5.98387	3.02776	4.00469	4.92035	10.3543	6.03791	5.07365	10.8117
Sulfolobus tokodaii str. 7	11.7604	4.52267	6.59195	10.5566	4.90939	3.30442	1.48689	6.58461	5.69035	2.75884	3.40012	4.65207	11.0715	5.69933	5.02246	11.9884
Sulfuricurvum kujiense DSM 16994	9.22339	4.91929	4.94418	8.45285	5.74187	5.04252	6.76738	4.91673	7.10068	5.43509	5.06773	4.92228	5.47377	7.07159	5.74649	9.17415
Sulfurihydrogenibium azorense Az-Fu1	13.1264	5.14152	7.01357	8.39783	5.00196	3.18226	1.17023	6.95823	5.57696	2.49854	3.19086	5.17382	9.974	5.49036	5.06553	13.0378
Sulfurihydrogenibium sp. YO3AOP1	13.6265	4.27063	6.10544	9.86472	5.44712	3.00787	1.44628	6.28239	5.59142	3.12341	2.87113	4.25785	9.20225	5.78175	5.42095	13.7003
Sulfurimonas autotrophica DSM 16294	12.3985	4.92821	5.73844	9.59308	6.53809	2.97729	2.39783	5.63748	5.49759	4.28632	3.01435	4.88683	8.22405	5.35887	6.53447	11.9886
Sulfurimonas denitrificans DSM 1251	12.1317	4.55572	6.80272	9.51675	6.12511	2.65244	1.69162	6.65278	5.90436	4.16496	2.69686	4.57385	8.84573	5.74883	6.14882	11.7877
Sulfurimonas gotlandica GD1	11.8796	4.99201	6.65714	9.83879	6.10076	2.46122	1.52113	6.61846	5.88211	3.51853	2.54389	4.95103	9.50506	5.72981	6.17341	11.6271
Sulfurospirillum barnesii SES-3	11.7696	5.15273	5.58339	8.35199	6.93404	4.00258	3.03389	5.54865	5.47706	4.96118	3.87414	4.98692	6.677	5.40268	6.80787	11.4363
Sulfurospirillum deleyianum DSM 6946	11.6232	5.17744	5.58259	8.34648	6.82151	4.02003	3.29538	5.67238	5.67824	4.80296	3.71804	4.9613	6.60672	5.80888	6.56453	11.3204
Sulfurovum sp. NBC37-1	8.61937	5.22453	6.13896	7.9854	6.81941	4.88093	4.072	6.16069	6.86444	4.91852	4.90135	5.25416	5.66508	6.90901	6.82616	8.75999
Symbiobacterium thermophilum IAM 14863	2.31301	5.04339	5.41272	2.92221	5.85867	11.4979	11.6708	5.34562	6.18886	11.6405	11.4004	5.06557	1.33077	6.19121	5.81139	2.30687
Synechococcus elongatus PCC 6301	5.85616	4.80852	6.41453	5.15096	6.95969	6.84832	7.48969	6.44639	6.60264	9.47081	6.83333	4.83345	2.81164	6.61648	7.00268	5.85472
Synechococcus sp. CC9311	6.66463	5.03586	6.26083	5.77221	7.5928	6.47804	5.8461	6.35501	6.80476	7.9338	6.43914	4.99768	2.6713	6.82425	7.62936	6.69424
Synechococcus sp. CC9605	4.76696	4.99088	6.07765	4.57334	7.54328	8.33921	7.5771	6.11242	6.53008	9.75995	8.40473	4.95089	1.56851	6.48193	7.58618	4.73689
Synechococcus sp. CC9902	6.3775	5.16478	5.717	5.57023	7.47695	7.0835	6.77873	5.79401	6.64575	8.14175	7.06252	5.18125	2.32931	6.74321	7.47297	6.46054
Synechococcus sp. JA-2-3B'a(2-13)	5.37939	4.475	6.54749	4.43703	7.14699	9.49958	6.118	6.49645	5.94664	9.3291	9.46	4.45357	2.36592	5.95734	7.06379	5.3236
Synechococcus sp. JA-3-3Ab	4.93169	4.30662	6.67704	3.96367	6.85987	9.83441	6.73815	6.65133	5.80326	10.1271	9.87781	4.34542	2.28423	5.81564	6.86056	4.9232
Synechococcus sp. PCC 6312	8.22506	4.78225	5.7983	6.8375	6.63521	7.43626	4.29341	5.78164	5.96082	5.99853	7.54572	4.86526	4.82198	5.92948	6.7329	8.35569
Synechococcus sp. PCC 7002	8.45695	4.85884	5.25098	6.61143	6.45047	7.45271	5.64197	5.27741	6.07225	6.46346	7.42595	4.8468	4.19854	6.04755	6.48956	8.45512
Synechococcus sp. PCC 7502	10.0248	4.76556	6.1095	8.77544	6.1883	4.89284	3.13713	6.13329	5.67367	4.9758	4.85136	4.76735	7.78853	5.7174	6.17018	10.0289
Synechococcus sp. RCC307	4.62288	4.49645	6.27211	4.22794	7.99362	8.5944	7.61562	6.24726	5.62786	11.7328	8.55755	4.47442	1.37502	5.62723	7.94728	4.58751
Synechococcus sp. WH 7803	4.35179	4.92493	6.0276	4.4839	7.58435	8.41144	8.00738	6.13098	6.67226	10.0909	8.3844	4.95433	1.17982	6.70686	7.68254	4.40655
Synechococcus sp. WH 8102	4.41751	5.10851	6.01028	4.66212	7.5741	8.36985	7.68148	6.07198	6.5675	9.64367	8.37893	5.12507	1.63928	6.57543	7.64447	4.52981
Synechocystis sp. PCC 6803	8.99893	4.92723	5.3	6.86509	6.54291	7.72759	4.24753	5.30924	5.40995	5.80498	7.75722	4.92082	5.13946	5.3675	6.58819	9.09335
Synergistetes bacterium SGP1	3.52747	4.40053	5.2406	3.34989	4.93738	8.69729	9.28043	5.31999	6.43998	8.74831	8.83034	4.46819	1.61318	6.38878	5.13589	3.65817
Syntrophobacter fumaroxidans MPOB	5.14567	4.96805	5.15904	4.86737	5.83273	8.993	10.0465	5.0759	7.43674	8.61694	9.0067	4.94019	1.72498	7.37017	5.78833	5.02766
Syntrophobotulus glycolicus DSM 8271	8.97557	4.34853	5.61399	7.83192	6.31965	6.41285	4.90592	5.69794	6.56429	5.92253	6.23227	4.29475	4.9105	6.65246	6.26165	9.05517
Syntrophomonas wolfei subsp. wolfei str. Goettingen	9.01786	4.43353	6.00979	8.12824	6.11455	6.66281	3.81286	6.02065	5.57937	5.81968	6.49279	4.36323	6.87765	5.69486	5.93963	9.03251
Syntrophothermus lipocalidus DSM 12680	7.13976	5.37721	6.25186	5.65008	5.97583	7.37214	5.91913	6.24088	6.30141	6.37391	7.35979	5.44635	5.00196	6.38471	5.95068	7.25433
Syntrophus aciditrophicus SB	7.44806	4.4562	5.44504	6.95628	6.13585	7.21332	6.7971	5.41824	7.54846	6.44189	7.42387	4.4813	3.17318	7.45309	6.22955	7.37858
Tannerella forsythia ATCC 43037	8.39202	5.3746	4.98987	7.84109	5.91874	5.24642	7.28887	4.93531	7.03108	5.87461	5.33258	5.34832	5.25573	6.89372	5.9753	8.30173
Taylorella asinigenitalis MCE3	10.7125	4.69578	6.11074	9.40229	6.22968	3.8576	2.9471	6.0444	5.92222	4.74771	3.8958	4.66856	8.05702	5.7777	6.28064	10.6495
Taylorella equigenitalis ATCC 35865	11.0006	4.9071	6.10835	9.37659	6.24153	3.78155	2.49422	6.04992	5.74498	4.25322	3.851	4.925	8.40553	5.62535	6.32063	10.9145
Tepidanaerobacter acetatoxydans Re1	11.3254	4.44123	5.8446	9.79776	5.99884	4.236	2.71528	5.81206	5.46969	4.69639	4.25756	4.34851	8.61509	5.38856	5.95471	11.0983
Teredinibacter turnerae T7901	7.51756	5.59403	5.32346	6.16154	6.81386	5.9741	7.3388	5.31938	5.54221	8.35547	5.98531	5.56149	4.72294	5.52255	6.79694	7.47021
Terriglobus roseus DSM 18391	4.21628	5.58156	5.73378	4.393	6.87037	7.22407	10.4483	5.70737	6.72344	10.6537	7.11477	5.53921	2.11454	6.79081	6.73423	4.15455
Terriglobus saanensis SP1PR4	5.10594	5.30041	5.96888	4.95658	6.35273	6.84182	9.41682	5.97253	7.32207	9.1869	6.9532	5.2894	2.55109	7.25477	6.41267	5.11418
Tetragenococcus halophilus	12.3333	4.88118	5.542	9.26746	5.9886	3.318	3.13362	5.4196	5.77145	4.05702	3.44778	4.90502	7.93056	5.60362	6.05786	12.3429
Thauera sp. MZ1T	2.47375	4.74882	5.27231	3.25232	5.77958	8.83139	14.242	5.2728	6.43273	14.1095	8.94144	4.7947	1.06114	6.43604	5.82264	2.52877
Thermacetogenium phaeum DSM 12270	6.67013	4.61066	6.22758	5.53494	6.07981	8.38803	6.30655	6.23265	6.5554	7.35209	8.3357	4.63387	3.738	6.65625	6.0072	6.67112
Thermaerobacter marianensis DSM 12885	1.96246	4.87191	4.59814	2.34254	5.41183	13.3047	12.8302	4.63551	5.37246	12.7476	13.3564	4.8235	1.0283	5.258	5.51525	1.9413
Thermanaerovibrio acidaminovorans DSM 6589	3.05842	4.9588	6.12365	3.88791	6.05797	13.1776	6.86989	6.21107	6.51803	7.45291	12.5696	4.93559	2.39441	6.72723	5.91299	3.144
Thermanaerovibrio velox DSM 12556	4.74523	4.92015	6.44745	4.5862	6.01594	10.8023	5.97388	6.199	6.52507	6.98508	11.2875	4.98805	3.41274	6.28353	6.07698	4.74555
Thermincola potens JR	9.4115	5.06085	5.44227	7.19497	6.27019	6.89539	4.41833	5.46624	5.24461	5.7904	6.78457	5.01274	6.18329	5.30352	6.18715	9.334
Thermoanaerobacter brockii subsp. finnii Ako-1	12.5514	4.37564	6.29975	9.69749	5.63343	3.67499	1.61854	6.14174	5.59245	3.65469	3.79722	4.39082	9.147	5.36339	5.71966	12.3417
Thermoanaerobacter italicus Ab9	12.4144	4.39614	5.98508	9.82885	5.656	3.74348	1.6204	6.23489	5.30322	3.588	3.61566	4.38337	9.25085	5.52716	5.6691	12.7834
Thermoanaerobacter mathranii subsp. mathranii str. A3	12.5409	4.39428	6.18657	9.76102	5.65485	3.66044	1.6358	6.09104	5.49189	3.63542	3.75081	4.39991	9.19513	5.352	5.70485	12.5451
Thermoanaerobacter pseudethanolicus ATCC 33223	12.5302	4.37398	6.2944	9.69433	5.62977	3.67909	1.62052	6.15156	5.58795	3.65543	3.79505	4.3934	9.14498	5.37245	5.72186	12.355
Thermoanaerobacter siderophilus SR4	12.2981	4.37307	5.95467	9.7966	5.84117	3.8587	1.55416	6.39397	5.10102	3.6556	3.44797	4.34524	9.18222	5.76055	5.59312	12.7604
Thermoanaerobacter sp. X513	12.5631	4.36475	6.29452	9.71521	5.67991	3.67907	1.63573	6.08202	5.55888	3.67777	3.79036	4.41535	9.13569	5.35514	5.72176	12.3307
Thermoanaerobacter sp. X514	12.8249	4.29389	6.61473	9.71457	5.45014	3.32212	1.63617	5.76154	6.03628	3.6778	4.14796	4.48667	9.13677	4.87617	5.94984	12.0704
Thermoanaerobacter tengcongensis MB4	11.5028	4.38566	6.77928	8.48796	5.81845	4.37447	1.83339	6.78003	5.87631	4.14234	4.32413	4.42181	7.95815	5.90386	5.82778	11.5836
Thermoanaerobacter wiegelii Rt8.B1	12.3148	4.38347	6.09866	9.78695	5.7321	3.70503	1.60521	6.28501	5.35842	3.67088	3.61584	4.36911	9.17856	5.56797	5.69454	12.6334
Thermoanaerobacterium saccharolyticum JW/SL-YS485	11.5415	4.42407	5.6614	10.632	6.28908	3.38162	2.28061	5.66671	5.62835	4.21743	3.33047	4.51376	8.80011	5.59487	6.41753	11.6204
Thermoanaerobacterium thermosaccharolyticum DSM 571	11.7511	4.3851	5.63008	11.1094	6.14987	3.25284	1.99655	5.61612	5.53944	3.89238	3.24997	4.41536	9.43534	5.48506	6.22055	11.8709
Thermoanaerobacterium xylanolyticum LX-11	11.6543	4.49727	5.78447	10.6555	6.26964	3.22543	2.15305	5.63745	5.71683	4.04982	3.37533	4.54829	8.95083	5.51304	6.37744	11.5913
Thermobacillus composti KWC4	4.60909	4.79376	4.76283	5.3464	5.70082	7.85183	12.2259	4.88793	7.22231	10.5028	7.30043	4.87761	1.97984	7.51812	5.61398	4.80636
Thermobaculum terrenum ATCC BAA-798	4.79978	5.1999	7.43741	5.90641	6.6077	7.44979	5.33544	7.35561	6.45381	7.6975	7.44208	5.16543	5.48221	6.40132	6.54389	4.72172
Thermobifida fusca YX	2.65339	5.83244	5.23073	2.53808	5.85185	10.4227	12.2536	5.19237	6.42529	11.0207	10.4856	5.85078	1.32407	6.44467	5.81248	2.6613
Thermobispora bispora DSM 43833	1.53359	5.15359	4.64867	2.44694	4.73165	11.7065	15.1436	4.68177	6.5308	12.8464	11.6656	5.12287	0.98676	6.55698	4.70783	1.53645
Thermococcus barophilus MP	10.2113	4.48057	7.03262	7.53359	6.52428	4.90956	2.49737	6.95307	6.77889	4.74201	4.90499	4.44665	5.74361	6.75208	6.43761	10.0519
Thermococcus gammatolerans EJ3	6.16592	5.12531	7.08822	4.61911	5.23257	7.67381	6.77425	7.25552	7.6897	6.22796	7.4981	5.20955	3.91036	7.90907	5.26474	6.35581
Thermococcus kodakarensis KOD1	6.67767	5.14565	7.40682	4.87247	5.5378	7.17855	5.93134	7.39141	7.67364	6.05443	7.16175	5.06656	4.21346	7.66047	5.45651	6.57149
Thermococcus onnurineus NA1	6.67567	5.04772	7.4668	5.38302	5.73613	6.75929	5.74203	7.22053	7.6853	6.17529	6.92718	5.02699	4.47606	7.47567	5.67875	6.52358
Thermococcus sibiricus MM 739	10.5169	4.54356	6.85963	7.89691	5.96966	4.97828	2.24169	6.92226	6.535	3.99681	4.98738	4.57022	6.79543	6.59324	6.00071	10.5923
Thermococcus sp. 4557	5.38656	5.18794	6.91049	4.46627	5.28464	8.36312	7.54425	6.91606	7.70166	6.80867	8.24593	5.21444	3.5784	7.7483	5.27007	5.37319
Thermococcus sp. AM4	6.02494	5.14128	7.20864	4.3899	5.06694	7.83234	7.43175	7.02306	8.0022	6.49632	7.83411	5.09426	3.67068	7.88415	4.95239	5.94706
Thermococcus sp. CL1	5.52373	5.18963	7.12732	4.26706	5.20691	8.29226	7.28396	7.17275	7.71174	6.73374	8.24335	5.17276	3.66531	7.74025	5.20701	5.4622
Thermocrinis albus DSM 14484	7.23376	5.96937	7.67285	5.4775	6.04908	6.75561	2.91468	7.8869	6.67644	4.01646	6.65838	5.97304	6.39421	6.86476	6.0784	7.37857
Thermodesulfatator indicus DSM 15286	11.0818	4.43734	6.63067	6.60466	5.28519	5.79906	3.56025	6.75784	5.60213	5.43501	5.63085	4.35514	6.78535	5.73093	5.20135	11.1025
Thermodesulfobacterium sp. OPB45	15.0408	3.47056	6.77335	9.53771	4.43888	3.40882	0.669675	6.55608	5.80203	2.64596	3.56546	3.5006	9.54071	5.54811	4.50557	14.9956
Thermodesulfobium narugense DSM 14796	13.1805	4.27466	6.43163	9.62323	5.60825	3.27459	1.6424	6.12298	5.95029	3.54001	3.52369	4.20404	8.77103	5.55896	5.62031	12.6734
Thermodesulfovibrio yellowstonii DSM 11347	12.8035	4.05878	6.44844	9.59885	6.24074	3.44236	1.00843	6.48138	6.04496	3.50883	3.38207	4.02011	7.82033	6.16293	6.11707	12.8613
Thermofilum pendens Hrk 5	4.58205	5.65703	7.67231	3.18258	4.63929	8.19659	8.34474	7.84376	6.92659	8.09961	8.04259	5.57252	4.94605	7.07115	4.58166	4.64148
Thermogladius cellulolyticus 1633	4.39882	6.4193	7.94099	3.48001	5.11385	7.68574	7.06686	7.77171	7.16787	6.50445	7.81587	6.51477	5.55858	7.02867	5.17932	4.35319
Thermomicrobium roseum DSM 5159	3.0602	5.43628	5.68251	3.96629	5.64282	8.0176	12.4572	5.63389	7.90078	10.4229	8.06483	5.50693	1.54148	7.87477	5.6908	3.10049
Thermomonospora curvata DSM 43183	1.85889	5.02132	4.83994	2.40542	5.62442	11.8627	13.5519	4.84844	5.74035	13.1846	11.7712	5.05854	0.901931	5.81887	5.5916	1.92
Thermoplasma acidophilum DSM 1728	7.18683	4.69786	6.10587	9.19583	6.60532	5.51292	4.81	5.98068	7.38077	5.4887	5.56724	4.64878	6.0134	7.20945	6.60238	6.99397
Thermoplasma volcanium GSS1	9.46288	4.73163	6.29043	9.67723	5.95083	4.40812	3.30319	6.24462	6.38729	4.45645	4.50195	4.66601	8.36117	6.31056	5.91619	9.33144
Thermoproteus tenax Kra 1	4.77187	4.96465	7.07657	5.39939	5.32679	7.80428	7.27809	7.32338	6.73664	7.94509	7.70279	5.01118	5.37718	7.01858	5.33825	4.92528
Thermoproteus uzoniensis 768-20	3.88846	5.15257	6.89074	4.39444	4.82144	8.75866	9.32315	6.69374	6.84379	9.03731	8.99697	5.18005	4.77252	6.64844	4.84721	3.7505
Thermosediminibacter oceani DSM 16646	8.95307	4.70291	5.89903	7.08239	5.40374	6.73139	5.28404	5.85965	6.1396	5.82724	6.87749	4.69699	6.14105	6.01728	5.48075	8.90338
Thermosipho africanus TCF52B	13.8632	4.16987	5.4697	10.6011	5.62828	2.95826	1.24677	5.47178	5.4695	2.65211	3.00319	4.38092	9.14291	5.52479	5.78606	14.6315
Thermosipho melanesiensis BI429	13.9589	4.45109	5.13357	10.48	5.68212	3.40125	1.4995	5.29057	5.27266	2.52026	3.25688	4.47663	9.10989	5.50083	5.63648	14.3293
Thermosphaera aggregans DSM 11486	7.66303	5.23761	7.07287	6.54013	5.66629	6.08282	4.42521	6.93555	6.67563	5.19074	6.33377	5.42438	6.50861	6.59869	5.79267	7.852
Thermosynechococcus elongatus BP-1	6.54662	4.96226	5.99748	5.58304	7.34289	8.07955	5.5453	5.96945	5.7312	8.19706	8.10508	4.94742	3.46866	5.69831	7.33291	6.49277
Thermotoga lettingae TMO	11.2273	4.72594	5.96715	8.91656	6.7637	3.93075	2.71573	5.90964	6.69223	4.05696	3.9781	4.64994	6.15377	6.60611	6.71626	10.9899
Thermotoga maritima MSB8	8.62541	5.3692	6.95767	6.01755	5.91012	5.12688	4.92572	6.80203	8.84231	3.67556	5.5092	5.45589	3.59199	8.59316	6.09037	8.50696
Thermotoga naphthophila RKU-10	8.60858	5.39965	6.91438	6.05535	5.99506	5.25201	4.87761	6.78918	8.75108	3.6603	5.39307	5.42247	3.62323	8.6019	6.04186	8.61427
Thermotoga neapolitana DSM 4359	8.28119	5.58066	6.8218	5.81637	6.27674	5.78665	4.64013	6.89046	8.58444	3.58625	5.62704	5.55068	3.3576	8.64047	6.25944	8.30008
Thermotoga petrophila RKU-1	8.6447	5.49226	6.75905	6.05684	6.11606	5.51173	4.86408	6.94743	8.57577	3.61698	5.12539	5.34371	3.61627	8.81838	5.91332	8.59803
Thermotoga sp. RQ2	8.49644	5.43806	6.77294	6.03789	6.0757	5.49845	4.89692	6.94928	8.55881	3.65166	5.14839	5.39849	3.61444	8.83217	5.9391	8.69126
Thermotoga thermarum DSM 5069	11.4435	5.13142	5.93041	7.14555	6.49597	4.01742	3.43201	5.70109	6.6872	4.19757	4.40694	5.38589	5.02426	6.30008	6.90824	11.7925
Thermovibrio ammonificans HB-1	7.32464	5.18959	7.63154	3.4523	4.71602	8.12305	5.50505	7.88222	6.52325	6.16668	7.98508	5.21354	5.03421	6.74702	4.76683	7.73897
Thermovirga lienii DSM 17291	8.30761	4.73444	7.06047	6.45257	6.19203	6.54227	3.58212	6.74864	6.57911	5.54983	6.97423	4.88944	5.47639	6.23852	6.37579	8.29654
Thermus oshimai JL-2	3.29976	4.00214	6.67297	1.73809	4.8763	15.3287	7.29066	6.75239	5.7784	9.12419	15.4428	3.96001	1.7585	5.79302	4.89898	3.28307
Thermus scotoductus SA-01	4.19861	4.1946	6.76695	2.48236	5.53826	13.7528	6.55927	6.68356	5.80991	8.74181	13.6163	4.1831	2.0957	5.84468	5.40859	4.12344
Thermus sp. CCB_US3_UF1	3.23496	3.9656	6.62603	1.84524	5.2955	15.2549	7.09698	6.55909	5.41824	9.575	15.3772	4.02893	1.72313	5.41102	5.29911	3.28897
Thermus thermophilus HB27	2.95423	3.98385	6.8082	1.59203	4.6231	15.0208	8.3673	6.64524	6.27118	9.44526	14.9991	4.06523	1.48981	6.20653	4.60616	2.92193
Thioalkalimicrobium cyclicum ALM1	8.73744	5.62539	5.05021	7.23298	7.14822	5.51175	5.80097	5.08695	5.09533	7.32411	5.49912	5.51382	5.66502	5.08664	7.08208	8.53997
Thioalkalivibrio nitratireducens DSM 14787	2.90529	5.27038	4.91109	3.71164	5.9897	9.51731	12.9827	4.94352	6.51342	12.0562	9.32315	5.17146	1.38996	6.58938	5.84729	2.87756
Thioalkalivibrio sp. K90mix	2.8668	5.16482	5.1747	3.94448	6.27445	9.6426	12.0163	5.12274	6.4816	11.7459	9.49355	5.0944	1.52794	6.50284	6.13083	2.81605
Thioalkalivibrio sulfidophilus HL-EbGr7	2.99161	5.1073	5.41888	3.9537	6.94055	10.2361	9.95675	5.43888	6.07666	11.1246	10.1994	5.09012	1.46264	6.10434	6.9157	2.98284
Thiobacillus denitrificans ATCC 25259	3.35813	4.96713	5.0604	3.58536	5.37321	7.86664	14.7871	4.98638	6.85897	13.3013	7.87928	5.01439	1.38071	6.87819	5.32722	3.37562
Thiocystis violascens DSM 198	3.92681	4.77189	5.0726	4.95	5.9449	8.38294	11.9411	5.00663	7.22039	10.9519	8.35348	4.80567	1.6292	7.16889	5.9642	3.90943
Thioflavicoccus mobilis 8321	2.98825	4.85816	5.39131	3.9516	5.4313	8.99845	13.0122	5.38403	7.15144	11.8365	8.99884	4.82899	1.61833	7.13282	5.41347	3.00433
Thiomicrospira crunogena XCL-2	10.4388	5.24428	5.04714	7.78937	6.79288	4.76164	4.84258	4.95236	5.96379	5.5649	4.91821	5.33362	5.3241	5.77864	6.9726	10.2751
Thiomonas intermedia K12	3.91897	4.78689	5.18079	4.10178	7.0304	8.28657	11.4082	5.19459	5.65514	13.171	8.3017	4.83185	1.38392	5.67522	7.06909	4.00388
Thiomonas sp. 3As	3.91363	4.81379	5.18843	4.09757	7.02569	8.27356	11.3037	5.20379	5.68226	13.0519	8.28554	4.8419	1.39182	5.66755	7.08389	3.96541
Tistrella mobilis KA081020-065	2.44062	4.2889	4.69842	4.4544	5.83759	10.3657	13.1687	4.69571	6.55391	12.8311	10.3248	4.36758	1.05019	6.58208	5.88543	2.45496
Tolumonas auensis DSM 9187	7.2482	5.48692	5.30137	7.43977	7.54924	5.73908	6.04248	5.24969	6.02165	7.32952	5.65225	5.4431	4.65714	6.02499	7.45043	7.36418
Treponema azotonutricium ZAS-9	8.21733	4.16192	5.63541	7.05006	6.1117	7.71111	5.41828	5.63547	5.86451	7.13658	7.72239	4.19727	4.87119	5.86694	6.14472	8.2546
Treponema brennaborense DSM 12168	8.30913	5.54569	4.02951	6.40435	5.13274	5.56827	10.9729	4.0664	6.43835	8.2066	5.61373	5.47399	4.40846	6.41973	5.11654	8.29362
Treponema denticola ATCC 35405	12.4814	4.13917	5.4586	8.92607	5.14135	4.53886	3.86969	5.55409	5.57485	4.67821	4.40173	4.11498	7.80768	5.74771	5.03974	12.5259
Treponema pallidum subsp. pallidum str. Nichols	6.51963	5.95056	5.88835	5.18053	6.94546	5.91216	7.50468	5.84186	5.94951	8.4972	6.0452	6.07367	4.12483	5.84362	7.12753	6.58386
Treponema paraluiscuniculi Cuniculi A	6.53438	5.94994	5.89206	5.19698	6.94792	5.88439	7.50104	5.83542	5.96821	8.48508	6.04382	6.07003	4.12286	5.84936	7.1303	6.58821
Treponema primitia ZAS-2	7.84996	4.56781	5.32843	6.93415	5.82551	8.70839	5.6128	5.29522	5.75349	6.45398	8.66196	4.52618	5.25138	5.71174	5.79243	7.72656
Treponema succinifaciens DSM 2489	12.8921	4.32648	5.62849	7.84867	6.3853	3.60444	4.04184	5.53965	6.23302	5.52072	3.64269	4.19558	5.18531	6.11958	6.279	12.5572
Trichodesmium erythraeum IMS101	12.3559	4.75618	6.16697	9.64125	5.61253	3.59134	1.68519	6.14914	5.42555	3.26642	3.63519	4.778	9.52632	5.42426	5.61781	12.3679
Tropheryma whipplei str. Twist	8.30743	5.72252	5.92558	7.24219	7.23022	5.60314	4.59678	5.90423	5.87187	6.14352	5.52646	5.45583	5.7883	5.86519	6.94876	7.86799
Truepera radiovictrix DSM 17093	3.16894	5.16719	5.66738	1.91102	4.72737	9.46783	14.1239	5.70081	6.04025	13.3617	9.57724	5.13996	1.97801	6.02325	4.75056	3.19461
Tsukamurella paurometabola DSM 20162	2.0828	5.78653	4.59856	3.30056	5.4083	9.57203	14.5234	4.62792	7.02061	11.7767	9.66288	5.82118	1.25671	6.99634	5.49659	2.06892
Turneriella parva DSM 21527	6.94355	5.09898	5.42441	5.7011	6.53134	5.63356	9.25232	5.44419	6.35014	9.71929	5.59442	5.10954	3.34303	6.40958	6.50224	6.94231
uncultured Termite group 1 bacterium phylotype Rs-D17	13.3943	4.33777	5.60498	9.52413	5.32972	3.15795	3.52629	5.17215	5.87002	4.31432	3.35363	4.48334	8.26704	5.37609	5.53641	12.7519
Ureaplasma parvum serovar 3 str. ATCC 700970	16.2432	4.17271	4.01773	12.8632	5.50619	1.69332	1.43338	3.92408	4.56049	2.31616	1.80679	4.25931	10.987	4.37478	5.68484	16.1569
Ureaplasma urealyticum serovar 10 str. ATCC 33699	15.8725	4.36833	4.06472	12.5138	5.69335	1.60107	1.37739	4.03784	4.46964	2.36118	1.71314	4.52064	10.7839	4.37896	5.90936	16.3342
Variovorax paradoxus EPS	3.14646	4.90136	5.19318	3.49597	6.36118	8.1814	13.4865	5.19249	6.19659	13.9572	8.20643	4.89797	1.03274	6.18164	6.37205	3.19686
Variovorax paradoxus S110	2.92804	4.67347	5.26569	3.37276	6.49096	8.65376	13.3752	5.26739	5.83586	14.6235	8.64802	4.64157	0.985108	5.83656	6.46006	2.94206
Veillonella parvula DSM 2008	9.71263	5.4404	5.58744	9.98672	6.4545	3.77283	3.44804	5.5494	5.42051	4.65509	3.9004	5.42853	9.13955	5.35645	6.46866	9.67886
Verminephrobacter eiseniae EF01-2	3.53084	4.77313	4.96239	4.13372	7.26167	8.84039	11.6388	4.93425	5.37711	13.6958	8.80243	4.72861	1.23047	5.36583	7.20029	3.52423
Verrucomicrobium spinosum DSM 4136	4.38903	5.14634	5.92699	4.33903	7.30189	9.15512	7.87987	6.0155	6.49578	9.38998	8.96385	5.10952	1.61467	6.66095	7.18842	4.42306
Verrucosispora maris AB-18-032	1.72717	6.14634	4.51887	2.17744	5.5757	11.0535	14.2969	4.60466	6.15323	12.1481	10.9498	6.07271	1.11371	6.1829	5.55822	1.72083
Vibrio anguillarum 775	9.13309	5.47504	5.57968	7.54671	7.10113	4.47389	5.10616	5.58456	5.76995	6.5406	4.45553	5.4798	5.73037	5.77622	7.10461	9.14235
Vibrio cholerae O1 str. 2010EL-1786	8.20519	5.45457	5.64509	6.85407	7.2731	4.95012	5.85523	5.62829	5.91083	7.34711	4.97362	5.56505	4.7698	5.95494	7.32269	8.29031
Vibrio fischeri ES114	10.7913	5.46547	5.61751	9.01341	6.75203	3.4875	3.37539	5.60625	5.55921	4.6873	3.42601	5.45192	7.78516	5.5809	6.70553	10.6951
Vibrio furnissii NCTC 11218	7.53825	5.81433	4.93035	6.40842	7.6822	5.35908	7.39308	4.90763	6.01006	8.12362	5.35816	5.83859	3.46082	6.04496	7.64886	7.48158
Vibrio harveyi ATCC BAA-1116	8.60138	5.94142	6.05475	6.71217	7.07117	4.33699	5.28661	6.05392	6.14187	6.31839	4.33403	5.90187	5.49526	6.15189	7.02079	8.57749
Vibrio parahaemolyticus RIMD 2210633	8.8128	5.91509	5.69702	6.76982	7.07872	4.27778	5.60532	5.75167	6.02967	6.43625	4.24297	5.95085	5.27354	6.08436	7.11443	8.95969
Vibrio sp. EJY3	8.7386	5.91528	5.85037	7.06008	7.0084	4.41782	5.18205	5.89224	6.02865	6.10047	4.38197	5.85261	5.78866	6.06698	6.94929	8.76652
Vibrio sp. Ex25	8.96082	5.87686	5.88148	6.9445	7.01262	4.24415	5.34513	5.82375	6.03788	6.30634	4.26573	5.86796	5.65236	5.99832	6.98555	8.79654
Vibrio splendidus LGP32	8.94077	5.92601	6.11156	7.0964	6.93805	4.0988	4.8408	6.12314	6.09745	5.87929	4.0458	5.88524	6.0985	6.09669	6.9096	8.91189
Vibrio vulnificus CMCP6	8.5616	5.62801	5.61276	6.77078	7.30492	4.73049	5.65187	5.60449	6.00773	6.88929	4.7808	5.72135	4.69893	6.04395	7.35374	8.63908
Vulcanisaeta distributa DSM 14429	7.11438	5.68527	6.16443	8.30723	6.26544	6.34302	3.87653	5.9711	5.47416	5.12022	6.54621	5.83105	8.41729	5.30757	6.38447	7.19163
Vulcanisaeta moutnovskia 768-28	7.88923	5.59752	6.12415	9.20159	6.32545	5.69139	3.05409	6.10422	5.40126	4.54053	5.66707	5.60296	9.19655	5.34576	6.36647	7.89175
Waddlia chondrophila WSU 86-1044	10.1474	4.18667	6.06069	7.75444	6.42817	4.81872	4.5378	6.00725	7.21071	5.68451	4.93354	4.1595	4.36297	7.10203	6.45619	10.1495
Weeksella virosa DSM 16922	12.3444	4.86288	5.1174	9.64635	5.92485	3.46985	3.4325	5.14929	5.96634	3.60227	3.45621	4.92043	7.73549	6.04148	5.9391	12.3912
Weissella koreensis KACC 15510	12.0459	4.80184	4.84268	10.5269	6.47132	3.65707	2.82029	4.96128	5.5636	3.76927	3.52435	4.716	8.13658	5.68178	6.3859	12.0952
Wigglesworthia glossinidia endosymbiont of Glossina brevipalpis	17.1544	2.97597	4.29569	14.3861	4.31547	1.87438	0.771796	4.30543	4.566	1.86808	1.84887	2.92896	12.7763	4.54865	4.2954	17.0886
Wigglesworthia glossinidia endosymbiont of Glossina morsitans morsitans (Yale colony)	16.2213	3.6778	4.17075	13.6858	4.92416	1.79227	1.75989	3.92977	4.70846	2.45117	1.99254	3.66529	11.9017	4.48471	4.89442	15.7399
Wolbachia endosymbiont of Culex quinquefasciatus Pel	11.9044	4.75131	6.20208	9.87902	6.18272	2.91847	1.70137	6.39993	5.46391	3.91122	2.87732	4.73532	9.18592	5.62149	6.20701	12.0517
Wolbachia endosymbiont of Drosophila melanogaster	11.6239	4.8312	6.10097	9.67367	6.32672	3.17523	2.01825	6.17299	5.36867	4.22754	3.11631	4.82915	8.91053	5.45922	6.30614	11.8595
Wolbachia endosymbiont of Onchocerca ochengi str. Adamawa_Cameroon	12.5378	5.09442	5.98326	10.3992	6.02324	2.76819	1.48822	6.303	4.93774	3.46632	2.41422	4.66905	10.5159	5.25371	5.60163	12.5441
Wolbachia endosymbiont strain TRS of Brugia malayi	12.0557	5.1584	6.11981	9.88063	6.4833	3.18911	1.71885	6.28072	5.121	3.93368	2.77182	4.68057	9.55445	5.39079	5.89668	11.7645
Wolbachia sp. wRi	11.6591	4.86274	6.00662	9.6207	6.34033	3.23203	1.99824	6.35471	5.2486	4.21739	3.00739	4.76598	8.9012	5.61315	6.22711	11.9447
Wolinella succinogenes DSM 1740	7.91242	3.6148	7.3582	6.79284	6.06377	5.9654	4.6577	7.26272	7.78258	6.75588	6.22976	3.74023	3.91953	7.61351	6.26279	8.06789
Xanthobacter autotrophicus Py2	2.82605	4.29028	5.12197	3.90926	5.86423	9.78539	12.6311	5.03681	6.30871	12.9601	10.3342	4.54417	1.14859	6.28177	6.0599	2.89747
Xanthomonas albilineans GPE PC73	3.75183	5.45192	4.83454	4.53149	7.15094	7.83205	11.8068	4.81387	5.77078	12.4764	7.69864	5.42713	1.8962	5.8433	7.03299	3.68114
Xanthomonas axonopodis pv. citri str. 306	3.37796	5.16134	4.90593	4.17689	7.2468	8.09336	12.2041	4.8829	5.48111	13.6554	8.05746	5.15072	1.51624	5.51705	7.17722	3.39548
Xanthomonas campestris pv. campestris str. 8004	3.33901	5.21865	4.94629	3.99815	7.37657	8.23832	11.9309	5.01679	5.28537	13.7686	8.16219	5.17825	1.50115	5.33703	7.35503	3.34766
Xanthomonas oryzae pv. oryzae KACC 10331	3.63368	5.27081	4.97993	4.28764	7.37567	7.81728	11.7186	4.95564	5.5478	13.2334	7.78144	5.26345	1.61491	5.54573	7.34608	3.62793
Xenorhabdus bovienii SS-2004	8.76626	5.32262	5.19913	8.38152	7.39847	5.46083	4.83832	5.23302	5.78315	6.12018	5.06456	5.06908	5.72165	6.02701	6.93497	8.67924
Xenorhabdus nematophila ATCC 19061	9.06773	5.10214	5.14295	8.56851	7.11383	5.08901	4.61529	5.07101	5.87068	5.90686	5.24463	5.24071	5.82912	5.79111	7.26002	9.08447
Xylanimonas cellulosilytica DSM 15894	1.34042	6.05038	4.48705	1.84494	5.00695	10.3717	16.3337	4.56175	6.61253	13.1229	10.4148	6.06326	0.762883	6.72915	4.97791	1.31966
Xylella fastidiosa Temecula1	6.37852	5.91761	5.24573	6.47964	7.84804	5.96464	6.62048	5.17251	5.76974	7.94408	6.368	6.08889	4.02524	5.77935	7.9365	6.46103
Yersinia enterocolitica subsp. enterocolitica 8081	8.03727	5.31379	5.24308	7.76646	7.2705	5.64772	5.46145	5.28534	5.39195	7.29085	5.61982	5.30343	5.66089	5.41266	7.28168	8.01311
Yersinia pestis CO92	7.86408	5.42952	5.25766	7.65395	7.12508	5.76938	5.6325	5.16739	5.52583	7.00767	5.9239	5.48438	5.69023	5.48777	7.12771	7.85295
Yersinia pseudotuberculosis IP 32953	7.88521	5.39713	5.21259	7.6674	7.07425	5.79743	5.65224	5.1632	5.48533	7.03261	5.89643	5.5089	5.71755	5.45996	7.16199	7.88778
Zobellia galactanivorans	10.1971	5.15217	5.11289	8.00402	5.64883	5.88875	4.70533	5.10543	5.69302	4.54254	5.93137	5.26435	6.92725	5.76488	5.68166	10.3804
Zunongwangia profunda SM-A87	12.2248	4.45577	5.54609	9.6874	5.47504	4.06099	3.02329	5.44625	5.65806	3.92669	4.13598	4.49213	8.55616	5.56212	5.5075	12.2417
Zymomonas mobilis subsp. mobilis ZM4	8.89498	3.88166	5.3192	8.21893	5.86609	5.63437	5.92303	5.00763	6.4315	6.94192	6.00429	4.51924	5.12215	5.97317	6.65043	9.61139
Zymomonas mobilis subsp. pomaceae ATCC 29192	9.79534	4.53056	5.30453	8.56094	6.1463	5.54731	5.2682	5.35122	5.7217	6.34305	5.40449	4.31225	6.52803	5.89211	5.80427	9.48969
	Statistical analysis
Mean	7.8745	4.97146	5.50654	6.94567	6.13664	6.18105	6.83225	5.49541	6.10625	7.39916	6.18812	4.9742	5.18078	6.09366	6.14084	7.86561
Minimum	0.95801	2.08714	2.52645	1.29882	2.59826	1.16895	0.209034	2.66367	2.75456	0.619877	1.08388	2.04878	0.633834	2.89073	2.49613	0.93879
Maximum	21.9563	7.13955	9.00291	17.1862	8.51326	15.3287	18.5191	8.86061	9.02244	15.9475	15.4428	7.13813	16.7393	9.03995	8.55947	21.6656
Median	8.04369	4.96975	5.42473	7.00106	6.18665	5.97637	5.73526	5.41486	6.04972	6.69924	6.00526	4.97117	4.95889	6.04268	6.18696	7.96558
s	4.0513	0.62235	0.749867	2.89973	0.799776	2.65832	4.56776	0.748157	0.842639	3.59283	2.6525	0.619424	3.31009	0.838973	0.794299	4.04158
CV (%)	51.4483	12.5184	13.6178	41.7488	13.0328	43.0075	66.8559	13.6142	13.7996	48.5574	42.8645	12.4527	63.8916	13.768	12.9347	51.383
		Distribution of 1442 archaeal and bacterial genomes in terms of GC content

## Sheet: A-frequency
Supplementary material 2. Dinucleotide frequencies of the archaeal genomes studied (frequencies and statistical analysis)
Genome	Dinucleotide frequency (%)
	AA	AC	AG	AT	CA	CC	CG	CT	GA	GC	GG	GT	TA	TC	TG	TT
Acidianus hospitalis W1	11.8539	4.44773	6.83759	9.95456	4.7699	3.58716	1.96243	6.84629	5.87925	3.24964	3.46151	4.39192	10.5907	5.88131	4.72078	11.5653
Acidilobus saccharovorans 345-15	4.32563	5.18179	7.79277	4.03588	6.10143	8.84652	5.8914	7.87603	5.97199	8.59974	8.76994	5.16034	4.93708	6.08733	6.04784	4.37428
Aciduliprofundum boonei T469	10.0394	4.09301	6.36491	9.91662	6.37903	4.82157	2.11269	6.50898	6.35536	4.34806	4.64844	3.98385	7.64015	6.55963	6.20967	10.0186
Aciduliprofundum sp. MAR08-339	8.50233	4.60974	6.07742	8.67538	6.84265	6.04486	3.06933	6.17324	6.74287	4.62706	5.99949	4.62998	5.77696	6.84843	6.85316	8.5271
Aeropyrum pernix K1	4.08739	5.085	7.87305	4.51669	5.50023	9.10741	5.53526	8.20827	6.20868	7.63822	8.98326	5.12998	5.76578	6.52053	5.56856	4.27168
Archaeoglobus fulgidus DSM 4304	7.99693	4.78466	7.3481	5.67348	6.3078	6.0707	4.59865	7.2287	7.45474	6.00335	6.14529	4.7724	4.0437	7.34714	6.28374	7.9406
Archaeoglobus profundus DSM 5631	9.39325	5.06939	7.2063	7.3431	5.72272	4.46982	3.58819	7.15222	7.32036	4.20659	4.47456	5.07401	6.57578	7.18714	5.80647	9.4101
Archaeoglobus veneficus SNP6	7.91375	5.09421	7.02797	6.28221	6.15113	5.28339	4.96361	7.14591	7.24086	5.81816	5.27103	5.17487	5.0124	7.34828	6.2423	8.0299
Caldisphaera lagunensis DSM 15908	13.2158	3.57941	5.60373	12.6558	5.29969	3.19689	0.899185	5.47172	5.21558	3.01885	3.27648	3.65563	11.3236	5.07232	5.38716	13.1281
Caldivirga maquilingensis IC-167	7.72332	5.9215	6.56759	8.28113	6.36788	6.32659	2.29783	6.57789	4.86189	4.46359	6.3315	5.86865	9.54044	4.85857	6.3287	7.68293
Candidatus Korarchaeum cryptofilum OPF8	5.60457	3.83685	8.41883	7.8149	5.11939	6.97788	3.91757	8.11023	8.48609	5.17603	7.31891	3.89456	6.46504	8.13431	5.22035	5.50449
Candidatus Nitrosoarchaeum limnia SFB1	12.5851	4.45694	5.43826	10.8692	6.95593	2.82538	1.21768	4.91556	6.05376	2.69372	2.75413	4.50388	7.75488	5.93868	6.59496	12.7745
Candidatus Nitrosopumilus koreensis AR1	12.4061	4.75773	5.46342	10.215	7.36803	3.04909	1.25058	5.46836	6.29228	2.97373	3.04781	4.73328	6.77582	6.35551	7.28535	12.5579
Candidatus Nitrosopumilus sp. AR2	12.4444	4.5167	5.41261	10.7026	7.17439	3.03837	1.24348	5.39416	6.28451	2.92542	2.99674	4.53166	7.17309	6.36991	7.0855	12.7065
Candidatus Nitrososphaera gargensis Ga9.2	7.48239	5.12642	6.62656	6.82064	7.27469	5.21634	5.09258	6.52105	6.37129	7.52343	5.34916	4.99868	4.92768	6.23847	7.17426	7.25634
Cenarchaeum symbiosum A	4.43072	5.07915	5.76734	5.90787	6.46379	8.51383	7.81948	5.84333	6.18727	8.8586	8.63162	5.05524	4.10335	6.18879	6.5144	4.62357
Desulfurococcus fermentans DSM 16532	6.57062	5.28973	7.09616	8.33124	5.84373	5.98765	3.35572	7.26117	6.1747	4.79122	5.97595	5.43864	8.6987	6.37967	5.95268	6.85239
Desulfurococcus kamchatkensis 1221n	6.42013	5.39077	6.9281	8.12908	5.89318	6.29231	3.53847	7.41923	6.06414	4.88111	5.85392	5.3967	8.49063	6.579	5.87545	6.84775
Desulfurococcus mucosus DSM 2162	4.76169	5.72576	7.30566	5.46447	6.28736	7.84117	5.1955	7.55835	6.47768	6.56333	7.48693	5.73139	5.73086	6.75212	6.27123	4.84651
Ferroglobus placidus DSM 10642	9.81266	4.80821	7.34857	6.07782	4.95855	4.65044	5.07325	7.25245	7.90934	4.74205	4.76555	4.7838	5.3667	7.73399	5.01337	9.70325
Ferroplasma acidarmanus fer1	10.7637	4.25719	5.18894	11.5497	6.37393	4.43358	2.09122	5.06465	5.53458	3.89178	4.6207	4.21561	9.0877	5.38078	6.36181	10.5257
Fervidicoccus fontis Kam940	10.8675	3.91099	6.82449	9.34813	5.42857	4.03986	2.45231	7.00369	6.46556	4.28068	3.86452	3.93896	8.18948	6.69289	5.40848	11.2838
Halalkalicoccus jeotgali B3	2.89119	6.20583	4.97235	3.4345	4.03807	8.75521	14.705	4.96772	8.61506	8.89554	8.75667	6.22616	1.95951	8.60961	4.05925	2.9075
Haloarcula hispanica ATCC 33960	3.23734	6.76832	5.16867	3.40031	5.09152	7.93821	13.1892	5.19642	7.96088	8.73452	7.84464	6.79834	2.28487	7.97426	5.13592	3.27663
Haloarcula marismortui ATCC 43049	3.45026	6.79735	5.2345	3.54059	5.39135	7.69891	12.65	5.24134	7.8207	8.67026	7.66911	6.78966	2.36039	7.81511	5.39612	3.47433
Halobacterium salinarum R1	2.36741	6.86555	4.2667	2.5029	5.03128	9.00967	15.7317	4.28844	7.23407	10.9039	8.96264	6.85311	1.36984	7.282	4.99265	2.33808
Halobacterium sp. NRC-1	2.38666	6.86672	4.27973	2.51931	5.03555	8.98891	15.6829	4.30048	7.24155	10.8728	8.93986	6.85103	1.38871	7.27933	5.00283	2.36362
Haloferax mediterranei ATCC 33500	3.83898	6.97729	4.94424	3.44432	4.64522	7.12419	13.6961	5.04923	8.44791	7.79336	7.22714	7.13813	2.27269	8.61991	4.73908	4.04221
Haloferax volcanii DS2	2.77949	6.57746	4.68723	2.50611	3.8484	8.34977	16.385	4.75732	8.31799	9.9525	8.36336	6.6643	1.60442	8.46073	3.86255	2.88339
Halogeometricum borinquense DSM 11551	3.8482	7.13955	4.92894	3.54733	4.78046	7.09466	13.7419	4.98439	8.54708	7.81672	7.02141	7.07704	2.28828	8.55041	4.77007	3.86358
Halomicrobium mukohataei DSM 12286	2.49369	6.74486	5.11177	2.84676	4.48541	8.19952	15.0475	5.03262	8.51571	9.30607	8.23566	6.80659	1.70227	8.51462	4.46908	2.48787
halophilic archaeon DL31	3.185	6.47863	5.43373	3.00492	5.14739	8.41902	13.0433	5.33513	7.93767	9.18002	8.34774	6.48731	1.83221	7.86721	5.12793	3.17278
Halopiger xanaduensis SH-6	2.72371	6.35448	4.91534	3.04266	3.72775	8.11637	16.2235	4.89587	8.80115	9.73534	8.16582	6.31593	1.78356	8.75737	3.71354	2.72756
Haloquadratum walsbyi DSM 16790	6.40895	6.16844	5.40062	8.13186	7.48599	4.78861	6.37333	5.40924	7.58667	5.43328	4.66217	6.12461	4.62823	7.66686	7.37062	6.36052
Halorhabdus utahensis DSM 12940	3.25338	6.56688	4.97453	3.90754	4.87578	8.08822	13.568	4.90587	8.72024	8.18386	8.13352	6.42449	1.85293	8.5989	4.78607	3.15982
Halorubrum lacusprofundi ATCC 49239	2.76867	6.47141	4.84988	3.19692	4.13239	8.16611	15.3462	4.93718	8.52484	9.31432	8.2175	6.53853	1.86095	8.63004	4.1816	2.86345
Haloterrigena turkmenica DSM 5511	2.60072	6.37477	4.90216	3.12674	3.71444	8.18264	16.0881	4.9529	8.93247	9.34072	8.16855	6.45355	1.75676	9.03995	3.73648	2.62906
Halovivax ruber XH-70	2.85486	6.7725	4.80189	3.38285	4.32644	8.00338	15.0112	4.81117	8.84377	8.54388	8.00958	6.78658	1.78704	8.83248	4.36109	2.87127
Hyperthermus butylicus DSM 5456	4.59955	5.59634	8.02016	5.03868	6.23323	7.09955	5.5916	7.91693	5.83944	8.42054	7.09841	5.53701	6.5825	5.72482	6.1853	4.51594
Ignicoccus hospitalis KIN4/I	5.35861	5.53294	7.61797	3.18696	4.72773	8.81077	7.09953	7.62606	6.81853	7.07995	8.80522	5.5526	4.79169	6.84042	4.73351	5.41749
Ignisphaera aggregans DSM 17230	8.58641	4.55049	7.5044	11.5769	5.62461	3.56512	1.10946	7.40659	6.35086	3.35211	3.643	4.63482	11.6563	6.23806	5.72392	8.47692
Metallosphaera cuprina Ar-4	8.6325	5.34937	7.40697	7.41713	5.06948	5.16245	3.35915	7.66008	6.8987	3.5784	4.97205	5.29427	8.20525	7.16093	5.00525	8.82801
Metallosphaera sedula DSM 5348	7.38772	5.38778	7.49349	6.79794	5.77687	6.44079	3.34139	7.22472	7.38233	3.878	6.76349	5.41776	6.52001	7.0772	5.84322	7.2673
Methanobacterium sp. AL-21	11.5758	5.10014	5.34277	9.89422	6.87864	4.17095	1.5541	5.45254	5.75195	2.84772	4.00425	5.16853	7.70658	5.93741	6.87129	11.7432
Methanobacterium sp. SWAN-1	12.0132	4.90218	5.51207	9.75881	6.46756	4.1082	1.78379	5.47421	5.74792	3.09895	4.15108	4.90006	7.95754	5.72443	6.45107	11.9489
Methanobrevibacter ruminantium M1	12.7352	3.89156	5.75	11.186	5.98958	3.29286	1.30635	5.73685	5.8726	3.20999	3.24581	3.98696	8.96534	5.93122	6.01321	12.8864
Methanobrevibacter smithii ATCC 35061	13.7559	4.74757	5.25454	11.4316	6.60985	3.22822	1.09521	5.16842	5.24316	2.76933	2.71288	4.20719	9.58067	5.35658	5.86992	12.9689
Methanocaldococcus fervens AG86	13.3584	3.9395	5.8803	10.766	5.61937	3.55871	1.05167	5.76785	5.62193	2.97005	3.66739	3.95297	9.34454	5.52934	5.61297	13.3591
Methanocaldococcus infernus ME	12.039	3.86277	7.70159	9.52271	4.95914	3.90147	0.241983	7.90021	6.05273	2.97848	3.74223	3.84229	10.0753	6.26008	4.92993	11.9901
Methanocaldococcus jannaschii DSM 2661	13.4158	3.87851	6.0433	11.103	5.52359	3.32415	0.783198	5.90455	5.76245	2.7875	3.49472	3.84584	9.73874	5.54533	5.56923	13.2786
Methanocaldococcus sp. FS406-22	13.0405	3.91416	6.07585	10.9575	5.58344	3.48701	0.834953	6.01111	5.7249	2.88517	3.55606	3.9592	9.63918	5.63018	5.65846	13.0423
Methanocaldococcus vulcanius M7	13.4973	4.06258	5.52989	11.1162	5.39292	3.39014	1.41703	5.62328	5.79364	2.50405	3.34015	4.02817	9.52209	5.8666	5.37894	13.537
Methanocella arvoryzae MRE50	5.10246	5.23366	6.32498	5.9084	6.23297	7.25089	7.43598	6.40498	6.90798	7.86641	7.22378	5.27998	4.32612	6.97387	6.29341	5.23413
Methanocella conradii HZ254	5.87752	4.71322	6.22762	6.87573	5.94706	7.25233	6.88393	6.14029	6.3115	8.09094	7.4422	4.67198	5.55806	6.16712	5.96287	5.87764
Methanocella paludicola SANAE	5.4145	5.01573	5.66449	6.39511	5.63481	7.58461	8.57293	5.67592	6.73379	8.09948	7.52652	5.08883	4.70674	6.76845	5.68465	5.43343
Methanococcoides burtonii DSM 6242	9.18109	4.97167	5.80878	9.58058	7.00516	4.37051	2.98692	5.84412	6.82337	4.05009	4.52709	5.15081	6.53247	6.81448	7.22857	9.12428
Methanococcus aeolicus Nankai-3	13.3856	3.76579	4.35661	13.3335	5.5742	3.6397	1.41306	4.3821	4.89557	2.68111	3.62823	3.82351	10.9861	4.92246	5.63052	13.582
Methanococcus maripaludis S2	14.0222	4.58614	4.88033	10.1685	5.93937	3.3161	2.43797	4.81375	5.65878	3.04563	3.35024	4.53852	8.03685	5.55933	5.92462	13.7217
Methanococcus vannielii SB	14.5225	4.45726	4.78254	10.6985	5.48165	3.30247	2.06343	4.75371	5.11736	2.81783	3.38293	4.40889	9.33922	5.02376	5.49811	14.3498
Methanococcus voltae A3	14.0753	4.43951	4.41002	12.5873	5.09449	2.83544	1.98648	4.52131	4.54909	2.43283	2.71687	4.4581	11.7933	4.72995	5.04352	14.3265
Methanocorpusculum labreanum Z	7.12885	5.14792	5.27131	7.42443	6.07387	6.26462	7.41479	5.35092	7.84565	5.7804	6.19066	5.08571	3.92407	7.91125	6.02567	7.15988
Methanoculleus marisnigri JR1	3.65845	5.35927	5.33707	4.56927	4.81482	9.22469	11.5698	5.42206	8.10617	8.28409	9.30096	5.34026	2.34458	8.16323	4.82378	3.68109
Methanofollis liminatans DSM 4140	3.93103	4.99115	5.52519	5.09782	5.4096	9.24504	10.3049	5.49113	7.99031	8.23373	9.2884	4.99188	2.21421	7.98069	5.38585	3.89455
Methanohalobium evestigatum Z-7303	10.6436	5.31781	5.21777	10.2824	6.88257	4.19192	2.17311	5.4231	5.78224	3.06522	3.86266	5.24801	8.15327	6.09575	6.70459	10.9559
Methanohalophilus mahii DSM 5219	8.83984	4.92501	5.59226	9.10489	7.13975	5.53368	2.96508	5.67902	6.31612	4.40732	5.54213	5.03507	6.16625	6.45158	7.20117	9.10082
Methanolobus psychrophilus R15	7.92699	5.04151	6.34223	8.43952	7.16754	5.38274	3.41913	6.33904	6.69741	5.23404	5.41173	4.95921	5.95831	6.65016	7.1293	7.90112
Methanomethylovorans hollandica DSM 15978	8.28016	4.99374	6.36394	8.95458	7.21408	4.91325	2.72683	6.38762	6.45448	4.84144	5.02025	5.06616	6.6437	6.49338	7.27131	8.3751
Methanoplanus limicola DSM 2279	9.76146	4.96432	6.22213	9.24961	7.15001	5.30612	3.38288	5.74074	7.15189	4.43197	4.84791	4.18233	6.13416	6.87731	6.16115	8.41392
Methanoplanus petrolearius DSM 11571	7.81099	4.80141	5.74096	8.1577	5.76885	6.04335	6.19603	5.66418	7.88914	5.05239	6.11879	4.66646	5.04205	7.77526	5.671	7.60144
Methanopyrus kandleri AV19	3.48243	6.57576	5.81138	3.59547	4.77018	9.07421	11.0295	5.84996	8.07956	6.9383	8.94412	6.47328	3.13286	8.13561	4.65024	3.45712
Methanoregula boonei 6A8	6.12542	5.11726	5.30468	6.26644	6.27281	8.26936	7.39702	5.28809	6.93728	6.97334	8.33885	5.03688	3.47829	6.86732	6.2458	6.08115
Methanoregula formicicum SMSP	5.64697	5.20937	5.35341	6.27256	6.32311	8.11977	7.85658	5.32927	7.465	6.87518	8.08432	5.14269	3.04719	7.42441	6.27292	5.57724
Methanosaeta concilii GP6	5.98596	3.85522	6.89388	7.7322	6.64347	7.15516	4.76517	6.8983	7.5709	6.92223	7.21742	3.85771	4.2669	7.52949	6.69183	6.01418
Methanosaeta harundinacea 6Ac	3.73929	4.3174	6.52533	5.01907	4.55815	10.5039	8.67571	6.55058	8.53694	6.8315	10.5747	4.39602	2.76674	8.63554	4.56339	3.80584
Methanosaeta thermophila PT	4.45567	4.62423	7.03342	7.10998	6.93956	6.71668	6.1752	7.10041	8.20944	7.31658	6.49002	4.59741	3.61863	8.2743	6.91482	4.42364
Methanosalsum zhilinae DSM 4017	9.28592	4.70679	5.89284	10.3212	7.23447	4.38478	1.9315	6.01695	6.57848	3.82839	4.42939	4.7521	7.10793	6.64773	7.33464	9.5469
Methanosarcina acetivorans C2A	9.83964	4.63798	6.26582	7.7362	5.99184	5.42708	3.58632	6.35287	6.7048	4.49736	5.3982	4.72243	5.94335	6.7957	6.07244	10.028
Methanosarcina barkeri str. Fusaro	10.9431	4.67151	6.35619	8.53536	6.08001	4.50907	2.79305	6.33259	6.43884	4.0907	4.41743	4.61435	7.04423	6.44343	5.99466	10.7355
Methanosarcina mazei Go1	10.347	4.50597	6.47577	7.99088	6.03921	5.13458	3.07857	6.47363	6.63367	4.5067	5.11964	4.49891	6.29974	6.57874	6.08491	10.2321
Methanosphaera stadtmanae DSM 3091	13.5278	4.83687	4.98359	13.1595	6.0925	2.31051	0.517879	4.98602	4.92514	1.82845	2.30423	4.669	11.9623	4.93108	5.92112	13.0441
Methanosphaerula palustris E1-9c	4.67003	5.33214	5.77406	6.40901	6.33665	7.9926	7.47486	5.82589	8.23958	5.99456	7.99476	5.49479	2.93898	8.31071	6.48	4.73137
Methanospirillum hungatei JF-1	7.78439	4.9512	5.77024	9.18046	7.02004	6.07898	3.93575	5.63252	7.67191	4.08405	6.01286	4.71293	5.20998	7.55306	6.7629	7.63873
Methanothermobacter marburgensis str. Marburg	6.50623	5.30038	6.55401	7.26901	7.34296	7.4718	2.93982	6.55731	6.89805	4.61823	7.47369	5.34755	4.88238	6.92148	7.37	6.54697
Methanothermobacter thermautotrophicus str. Delta H	5.96908	5.27003	6.66328	7.18292	7.2527	7.64987	3.15152	6.67675	7.14353	4.65314	7.65164	5.36475	4.72	7.15774	7.34668	6.14637
Methanothermococcus okinawensis IH1	13.5937	3.813	4.6282	13.2862	5.52816	3.41294	1.12149	4.64084	4.90507	2.5196	3.38744	3.78316	11.2941	4.95788	5.45815	13.6701
Methanothermus fervidus DSM 2088	13.2343	4.36139	5.58415	11.0396	6.10452	3.22414	0.968359	5.5601	5.40761	2.82143	3.16229	4.38858	9.47302	5.45015	6.06511	13.1552
Methanotorris igneus Kol 5	13.8484	4.19368	5.60383	10.9477	5.89975	3.47035	1.16611	4.84965	5.91647	2.70613	4.00616	4.28531	8.92899	5.0157	6.13797	13.0239
Nanoarchaeum equitans Kin4-M	13.3522	3.85855	5.75696	11.2521	4.69418	3.77034	1.54863	5.74637	4.73758	3.35802	3.79825	3.90622	11.4361	4.77261	4.69622	13.3156
Natrialba magadii ATCC 43099	3.43331	6.90533	5.33749	3.61813	5.13082	7.07274	13.2007	5.31665	8.54894	8.19821	7.03222	6.92057	2.18121	8.54462	5.12951	3.42956
Natrinema pellirubrum DSM 15624	2.84676	6.52485	4.81855	3.32401	4.04872	8.3815	15.2131	4.86509	8.68714	8.87136	8.36288	6.50214	1.93155	8.73067	4.02899	2.86273
Natrinema sp. J7-2	3.00152	6.58255	4.80084	3.5525	4.25113	8.04054	15.0737	4.74018	8.73144	8.81033	8.05163	6.54991	1.95331	8.67203	4.21725	2.97093
Natronobacterium gregoryi SP2	3.37516	7.09018	5.27717	3.23066	4.5029	7.21854	14.0899	5.25975	9.02244	7.85607	7.30211	6.98374	2.07267	8.90637	4.49512	3.31717
Natronococcus occultus SP4	2.78779	6.51981	5.10728	3.12826	3.88668	8.28675	15.1479	5.15352	8.92215	8.79572	8.29749	6.44558	1.94654	8.87261	3.90821	2.79367
Natronomonas pharaonis DSM 2160	3.45127	6.47945	4.97715	3.34003	4.80599	7.8771	13.9958	5.01218	7.85756	9.38949	7.9994	6.50272	2.13311	7.94503	4.77678	3.45693
Nitrosopumilus maritimus SCM1	12.1394	4.76788	5.56484	10.1269	7.41884	2.99564	1.149	5.65334	6.2984	2.89626	2.90708	4.84891	6.74235	6.55709	7.32973	12.6043
Picrophilus torridus DSM 9790	10.8501	4.08825	4.84257	12.2032	6.54909	4.20727	2.45334	4.918	5.37352	4.26627	4.14951	4.05338	9.2113	5.56597	6.39727	10.871
Pyrobaculum aerophilum str. IM2	7.01039	5.18995	6.80395	5.49129	5.30028	7.12023	6.41834	6.58001	5.80873	7.59408	7.36293	5.17789	6.37618	5.51464	5.35837	6.89273
Pyrobaculum arsenaticum DSM 13514	5.54219	5.50268	6.91682	4.54383	5.57302	8.05841	7.04812	6.93281	5.99866	7.99062	7.95931	5.48995	5.39165	6.06065	5.51428	5.47699
Pyrobaculum calidifontis JCM 11548	5.00574	5.60291	7.0989	3.78005	5.75988	8.63863	7.18958	6.98498	5.89052	8.50172	8.56044	5.62511	4.83145	5.82981	5.72888	4.9714
Pyrobaculum islandicum DSM 4184	6.72711	5.45926	7.14542	5.89011	5.36317	6.56345	5.70318	7.12417	6.05836	6.72738	6.60178	5.45756	7.07325	6.00388	5.39471	6.70718
Pyrobaculum neutrophilum V24Sta	4.08696	5.4249	7.07258	3.60138	5.21109	9.42745	8.21337	6.91233	6.44257	8.66398	9.6286	5.41128	4.44519	6.24792	5.23188	3.97854
Pyrobaculum oguniense TE7	5.52665	5.44948	6.89445	4.56607	5.52583	7.99181	7.08542	6.88086	6.00821	8.06439	8.04197	5.48355	5.37596	5.97825	5.57628	5.55083
Pyrobaculum sp. 1860	4.77323	5.52575	7.01358	4.22112	5.40833	8.38154	7.41869	6.8551	6.23358	8.21768	8.83949	5.61238	5.11854	5.93868	5.63139	4.81092
Pyrococcus abyssi GE5	8.51785	4.74875	7.44659	6.86923	5.23433	6.11501	3.53314	7.55072	7.03019	4.43087	6.07676	4.74286	6.80006	7.13862	5.22413	8.54091
Pyrococcus furiosus DSM 3638	10.0625	4.51784	7.41311	7.62288	5.74043	5.13637	2.06125	7.42762	6.77886	3.93014	5.15445	4.54075	7.03449	6.78133	5.77543	10.0225
Pyrococcus horikoshii OT3	9.37973	4.50974	7.32814	7.77628	5.27459	5.78975	2.65498	7.48425	6.7565	3.92349	5.57261	4.42277	7.58307	6.98066	5.11957	9.44387
Pyrococcus sp. NA2	9.00662	4.62301	7.3608	7.6175	5.82807	5.57519	2.63743	7.40136	7.17948	3.99598	5.53242	4.59029	6.59376	7.24787	5.76752	9.04267
Pyrococcus sp. ST04	9.37466	4.68028	7.33083	7.48864	5.84138	5.50399	2.51623	7.45127	6.88987	4.12693	5.40088	4.56277	6.76844	7.00168	5.73251	9.32964
Pyrococcus yayanosii CH1	6.62761	4.79451	7.546	5.44222	5.40465	7.37621	5.53169	7.29198	7.65912	5.99656	7.58316	4.7941	4.71891	7.43731	5.37209	6.42386
Pyrolobus fumarii 1A	4.26878	5.99051	7.49501	4.80549	6.04682	6.82593	7.08156	7.44326	6.35926	8.27976	6.87323	5.99436	5.88493	6.30137	6.0568	4.29292
Staphylothermus hellenicus DSM 12710	9.21475	4.62354	6.32431	10.6935	5.57479	4.2349	2.14523	6.83458	5.61276	3.7176	3.96439	4.75409	10.4538	6.21345	5.61491	10.0234
Staphylothermus marinus F1	10.3006	4.73969	6.80434	10.9605	5.52129	3.60621	2.03842	6.21038	6.24024	3.43467	3.92764	4.74771	10.743	5.59573	5.57981	9.54979
Sulfolobus acidocaldarius DSM 639	10.0456	5.16614	6.97749	9.35898	5.44871	4.05425	1.83359	6.99429	6.1295	2.93379	4.07779	5.23563	9.9244	6.17671	5.48779	10.1554
Sulfolobus islandicus M.14.25	10.817	4.76048	6.65532	10.19	5.05537	3.83996	1.97456	6.62764	5.87987	3.03772	3.87963	4.80476	10.6705	5.85937	5.09247	10.8554
Sulfolobus solfataricus P2	10.5717	4.82644	6.71185	9.8252	5.02536	3.9584	2.14645	6.72031	5.98387	3.02776	4.00469	4.92035	10.3543	6.03791	5.07365	10.8117
Sulfolobus tokodaii str. 7	11.7604	4.52267	6.59195	10.5566	4.90939	3.30442	1.48689	6.58461	5.69035	2.75884	3.40012	4.65207	11.0715	5.69933	5.02246	11.9884
Thermococcus barophilus MP	10.2113	4.48057	7.03262	7.53359	6.52428	4.90956	2.49737	6.95307	6.77889	4.74201	4.90499	4.44665	5.74361	6.75208	6.43761	10.0519
Thermococcus gammatolerans EJ3	6.16592	5.12531	7.08822	4.61911	5.23257	7.67381	6.77425	7.25552	7.6897	6.22796	7.4981	5.20955	3.91036	7.90907	5.26474	6.35581
Thermococcus kodakarensis KOD1	6.67767	5.14565	7.40682	4.87247	5.5378	7.17855	5.93134	7.39141	7.67364	6.05443	7.16175	5.06656	4.21346	7.66047	5.45651	6.57149
Thermococcus onnurineus NA1	6.67567	5.04772	7.4668	5.38302	5.73613	6.75929	5.74203	7.22053	7.6853	6.17529	6.92718	5.02699	4.47606	7.47567	5.67875	6.52358
Thermococcus sibiricus MM 739	10.5169	4.54356	6.85963	7.89691	5.96966	4.97828	2.24169	6.92226	6.535	3.99681	4.98738	4.57022	6.79543	6.59324	6.00071	10.5923
Thermococcus sp. 4557	5.38656	5.18794	6.91049	4.46627	5.28464	8.36312	7.54425	6.91606	7.70166	6.80867	8.24593	5.21444	3.5784	7.7483	5.27007	5.37319
Thermococcus sp. AM4	6.02494	5.14128	7.20864	4.3899	5.06694	7.83234	7.43175	7.02306	8.0022	6.49632	7.83411	5.09426	3.67068	7.88415	4.95239	5.94706
Thermococcus sp. CL1	5.52373	5.18963	7.12732	4.26706	5.20691	8.29226	7.28396	7.17275	7.71174	6.73374	8.24335	5.17276	3.66531	7.74025	5.20701	5.4622
Thermofilum pendens Hrk 5	4.58205	5.65703	7.67231	3.18258	4.63929	8.19659	8.34474	7.84376	6.92659	8.09961	8.04259	5.57252	4.94605	7.07115	4.58166	4.64148
Thermogladius cellulolyticus 1633	4.39882	6.4193	7.94099	3.48001	5.11385	7.68574	7.06686	7.77171	7.16787	6.50445	7.81587	6.51477	5.55858	7.02867	5.17932	4.35319
Thermoplasma acidophilum DSM 1728	7.18683	4.69786	6.10587	9.19583	6.60532	5.51292	4.81	5.98068	7.38077	5.4887	5.56724	4.64878	6.0134	7.20945	6.60238	6.99397
Thermoplasma volcanium GSS1	9.46288	4.73163	6.29043	9.67723	5.95083	4.40812	3.30319	6.24462	6.38729	4.45645	4.50195	4.66601	8.36117	6.31056	5.91619	9.33144
Thermoproteus tenax Kra 1	4.77187	4.96465	7.07657	5.39939	5.32679	7.80428	7.27809	7.32338	6.73664	7.94509	7.70279	5.01118	5.37718	7.01858	5.33825	4.92528
Thermoproteus uzoniensis 768-20	3.88846	5.15257	6.89074	4.39444	4.82144	8.75866	9.32315	6.69374	6.84379	9.03731	8.99697	5.18005	4.77252	6.64844	4.84721	3.7505
Thermosphaera aggregans DSM 11486	7.66303	5.23761	7.07287	6.54013	5.66629	6.08282	4.42521	6.93555	6.67563	5.19074	6.33377	5.42438	6.50861	6.59869	5.79267	7.852
Vulcanisaeta distributa DSM 14429	7.11438	5.68527	6.16443	8.30723	6.26544	6.34302	3.87653	5.9711	5.47416	5.12022	6.54621	5.83105	8.41729	5.30757	6.38447	7.19163
Vulcanisaeta moutnovskia 768-28	7.88923	5.59752	6.12415	9.20159	6.32545	5.69139	3.05409	6.10422	5.40126	4.54053	5.66707	5.60296	9.19655	5.34576	6.36647	7.89175
	Statistical analysis
Mean	7.64535	5.16056	6.19488	7.20015	5.69449	6.11632	5.80628	6.18479	6.82358	5.70035	6.11773	5.15675	6.03752	6.82465	5.67951	7.63913
Minimum	2.36741	3.57941	4.2667	2.5029	3.71444	2.31051	0.241983	4.28844	4.54909	1.82845	2.30423	3.65563	1.36984	4.72995	3.71354	2.33808
Maximum	14.5225	7.13955	8.41883	13.3335	7.48599	10.5039	16.385	8.20827	9.02244	10.9039	10.5747	7.13813	11.9623	9.03995	7.37062	14.3498
Median	7.18683	5.06939	6.22762	7.3431	5.61937	6.11501	4.42521	6.17324	6.73379	5.17603	6.14529	5.06616	5.88493	6.75212	5.65846	7.19163
s	3.51325	0.850002	0.988748	2.96126	0.875798	1.99884	4.54977	0.998952	1.08837	2.31756	2.01478	0.857418	2.86822	1.09311	0.855478	3.4923
CV (%)	45.9528	16.4711	15.9607	41.1277	15.3797	32.6804	78.3594	16.1518	15.9501	40.6565	32.9334	16.6271	47.5066	16.0172	15.0625	45.7159
		Distribution of 133 archaeal genomes in terms of GC content

## Sheet: B-frequency
Supplementary material 2. Dinucleotide frequencies of the bacterial genomes studied (frequencies and statistical analysis)
Genome	Dinucleotide frequency (%)
	AA	AC	AG	AT	CA	CC	CG	CT	GA	GC	GG	GT	TA	TC	TG	TT
[Cellvibrio] gilvus ATCC 13127	1.02616	6.18652	4.28565	1.56194	4.97493	10.102	17.538	4.32388	6.37598	14.2632	10.041	6.19392	0.68321	6.38706	5.00947	1.04706
[Ruminococcus] obeum	9.91422	4.82154	6.48406	8.65141	6.53229	3.62763	3.9664	4.81673	7.88673	4.76965	5.1721	4.97713	5.53793	5.72414	7.18309	8.19571
[Ruminococcus] torques	9.76781	4.65036	6.58441	8.96729	6.57289	3.47496	3.34461	5.20241	7.84767	4.29853	4.49687	4.90328	5.78119	6.17079	7.12073	8.90118
Acaryochloris marina MBIC11017	7.98553	4.91451	6.27127	7.24194	6.95635	6.2284	4.24784	6.27095	6.38731	6.09866	6.16521	4.89912	5.08404	6.46199	6.86598	7.92089
Acetobacter pasteurianus IFO 3283-03	6.81663	5.09258	5.33147	6.27565	8.03375	7.24105	6.01589	5.44453	4.84951	9.42817	7.05593	4.96876	3.81645	4.9734	7.89909	6.75716
Acetobacterium woodii DSM 1030	11.6769	4.55197	4.54492	9.71446	6.14039	4.50712	4.30832	4.36509	6.10929	4.4488	4.8104	4.64874	6.56167	5.81303	6.35358	11.4453
Acetohalobium arabaticum DSM 5501	10.545	4.24045	7.13384	9.86976	5.3331	3.88412	1.95409	7.01062	6.31759	3.90226	3.9385	4.29103	9.59331	6.1551	5.42295	10.4083
Acholeplasma laidlawii PG-8A	12.1565	5.38347	5.38988	11.1435	6.26377	2.72253	1.61544	5.38146	5.22722	2.67624	2.67196	5.36917	10.4258	5.20097	6.26731	12.1047
Achromobacter xylosoxidans A8	3.33225	4.77624	4.92305	3.97526	6.62678	9.1087	12.3496	5.00172	5.51009	13.6588	8.98853	4.74336	1.53767	5.54309	6.63958	3.28531
Acidaminococcus fermentans DSM 20731	5.96982	4.82087	5.38024	5.82397	6.96958	9.77119	5.77817	5.43342	6.32634	6.96799	9.76436	4.83168	2.72916	6.39231	6.9676	6.07331
Acidaminococcus intestini RyC-MR95	7.77095	4.5489	5.63337	6.87203	6.63913	7.14658	5.5863	5.6765	6.50504	6.77797	7.02944	4.65965	3.91018	6.57502	6.72298	7.94593
Acidimicrobium ferrooxidans DSM 10331	1.84472	5.77183	5.38159	2.89451	5.21427	8.79932	14.8024	5.33321	7.8561	11.6751	8.82754	5.78146	0.977547	7.9029	5.12868	1.80886
Acidiphilium cryptum JF-5	2.80338	4.2158	4.48448	4.43234	5.34812	9.52816	14.7583	4.6287	6.64512	13.7496	9.16717	4.16756	1.13938	6.76969	5.31953	2.84265
Acidiphilium multivorum AIU301	2.88597	4.26022	4.51815	4.48615	5.38759	9.40183	14.5368	4.66068	6.68849	13.5681	9.1313	4.20442	1.18843	6.75672	5.4061	2.91907
Acidithiobacillus caldus SM-1	4.14815	4.93881	5.56683	4.63082	6.65771	9.10916	9.2807	5.60568	6.18462	10.3265	9.18675	4.96746	2.29409	6.27878	6.63108	4.19282
Acidithiobacillus ferrivorans SS3	5.39942	5.0518	5.32955	5.98438	7.12104	7.9836	7.97976	5.32914	5.92346	9.44549	7.84567	4.96616	3.32123	5.93266	7.0258	5.36085
Acidithiobacillus ferrooxidans ATCC 53993	4.81432	4.90898	5.18829	5.62263	6.83721	8.54918	8.73417	5.14493	6.0916	9.78632	8.73389	4.97321	2.79109	6.021	6.92868	4.8745
Acidobacterium capsulatum ATCC 51196	4.51917	4.6735	5.77023	4.85059	6.9358	7.68814	9.99233	5.78075	6.40374	11.5669	7.52569	4.6037	1.95481	6.4685	6.81172	4.45445
Acidothermus cellulolyticus 11B	2.95625	5.77167	4.35827	3.43694	5.37114	9.32512	14.3205	4.41045	6.89545	11.4011	9.41958	5.76402	1.30029	6.92938	5.3817	2.95813
Acidovorax avenae subsp. avenae ATCC 19860	2.54029	4.67339	5.06907	3.3362	6.59708	9.96905	12.7616	5.10606	5.43615	14.3659	9.95756	4.62764	1.04544	5.42552	6.59896	2.49011
Acidovorax citrulli AAC00-1	2.62645	4.66063	5.08337	3.34597	6.46361	9.79528	12.8531	5.08204	5.52942	14.225	9.89205	4.69176	1.09693	5.51311	6.50973	2.63152
Acidovorax ebreus TPSY	3.02976	4.97962	5.26067	3.38173	7.30214	9.18418	11.6731	5.22242	5.0425	14.2447	9.20904	4.95584	1.27742	4.97333	7.30928	2.95419
Acidovorax sp. JS42	3.13971	4.95429	5.31667	3.49216	7.28913	9.03448	11.4373	5.28237	5.15002	13.9103	9.07	4.99884	1.32394	5.14431	7.30512	3.15135
Acidovorax sp. KKS102	3.49562	5.19379	5.37684	3.50655	7.79869	9.11993	10.1356	5.36803	4.95769	13.193	9.17339	5.17213	1.32082	4.91553	7.81036	3.46196
Acinetobacter baumannii ATCC 17978	11.0698	5.34384	5.50244	8.64742	6.87766	3.7162	3.36936	5.41845	5.25264	5.14569	3.77733	5.38347	7.36343	5.17594	6.91	11.0463
Acinetobacter calcoaceticus PHEA-2	11.0629	5.33881	5.48786	8.66272	6.92406	3.63845	3.34864	5.4506	5.24874	5.17715	3.66723	5.36918	7.31658	5.20734	6.95855	11.1412
Acinetobacter lwoffii WJ10621	10.1197	5.48949	5.37427	8.13847	7.41757	4.02023	3.89707	5.30534	5.47605	5.70389	4.12512	5.56458	6.10868	5.42659	7.47321	10.2239
Acinetobacter oleivorans DR1	11.1703	5.34892	5.46362	8.68576	6.95316	3.63912	3.29468	5.49528	5.24524	5.14042	3.63821	5.32597	7.29991	5.25379	6.95333	11.0923
Acinetobacter sp. ADP1	10.1999	5.26118	5.23915	9.1051	7.49651	3.89633	3.5674	5.15684	5.67003	5.37223	3.96672	5.30353	6.43888	5.58734	7.53922	10.1997
Actinobacillus pleuropneumoniae serovar 5b str. L20	11.0955	5.30539	4.42237	8.47323	5.49193	4.24435	6.50091	4.43473	5.43632	5.66265	4.18676	5.34188	7.27278	5.45953	5.51752	11.1541
Actinobacillus succinogenes 130Z	10.2715	5.33259	3.96924	8.03182	5.75782	5.21787	7.49096	3.92721	5.55068	6.3411	5.30698	5.32599	6.02519	5.50231	5.75756	10.1911
Actinobacillus suis H91-0380	11.1672	5.35872	4.76571	8.57474	6.11383	3.96553	5.24938	4.76338	5.26725	5.58199	3.95515	5.34182	7.31813	5.18588	6.17589	11.2031
Actinoplanes missouriensis 431	1.7807	5.66106	4.68642	2.44834	5.19329	10.5475	14.985	4.67374	6.6185	12.5651	10.5759	5.67631	0.984022	6.62586	5.18852	1.78979
Actinoplanes sp. SE50/110	1.76783	5.65764	4.49607	2.45346	5.35077	11.0241	14.7937	4.47674	6.27429	12.7146	11.0564	5.62661	0.982094	6.24891	5.3258	1.75097
Actinosynnema mirum DSM 43827	1.41964	5.65062	4.65976	1.40621	5.1986	11.5464	15.4729	4.64934	5.82935	13.8082	11.5418	5.66223	0.68864	5.86208	5.16705	1.43711
Advenella kashmirensis WT001	5.99412	5.11331	4.97374	6.43427	7.5968	6.93732	7.89786	5.03402	5.54538	9.85008	6.93693	5.08482	3.37914	5.56528	7.60869	6.04822
Aequorivita sublithincola DSM 14238	13.1234	4.79508	5.09738	8.91702	6.01948	3.71818	3.32536	5.13158	5.45473	4.15679	3.63422	4.75089	7.33528	5.52457	5.93966	13.0763
Aerococcus urinae ACS-120-V-Col10a	10.2042	4.7819	6.30229	8.08035	6.07341	5.40593	3.29024	6.17067	6.13074	4.75542	5.40166	4.65484	6.9604	5.997	5.94847	9.84246
Aeromicrobium marinum DSM 15272	1.38056	6.19841	4.66485	2.13423	5.23625	10.612	14.9429	4.71135	7.03228	11.6378	10.666	6.23874	0.728934	7.0543	5.30112	1.4078
Aeromonas hydrophila subsp. hydrophila ATCC 7966	3.8572	4.74919	6.0539	4.59238	7.30047	8.99976	8.39756	6.03314	6.06069	10.937	9.05427	4.76551	2.03429	6.04498	7.31175	3.8079
Aeromonas salmonicida subsp. salmonicida A449	4.44756	4.95009	6.08725	5.21483	7.57043	8.3136	7.2212	6.12883	6.10973	9.85207	8.35607	4.95923	2.57201	6.1183	7.61258	4.48622
Aeromonas veronii B565	4.5268	4.90412	6.0426	5.23142	7.41887	8.31173	7.64041	6.05139	6.19735	10.0321	8.2703	4.79685	2.5619	6.17446	7.3433	4.49637
Aggregatibacter actinomycetemcomitans D7S-1	10.4941	5.24709	4.21433	7.96809	6.40214	5.16155	6.37096	4.20446	5.2936	6.50664	5.18581	5.18806	5.73365	5.22379	6.40322	10.402
Aggregatibacter aphrophilus NJ8700	10.9135	5.34475	4.42786	8.29266	6.52481	4.65077	5.49274	4.37953	5.21138	5.91677	4.72691	5.32807	6.32909	5.13555	6.53557	10.79
Agrobacterium radiobacter K84	4.57828	4.46838	5.17603	5.71963	6.11512	7.53107	11.286	5.21107	7.22733	10.846	7.40819	4.48331	2.02158	7.29781	6.09463	4.53555
Agrobacterium sp. H13-3	5.43589	4.75078	4.98653	5.63	6.45201	7.52204	10.5856	4.99775	6.82317	10.4209	7.26549	4.60992	2.09215	6.86372	6.28183	5.28219
Agrobacterium tumefaciens str. C58	5.23313	4.59282	4.88803	5.69209	6.34513	7.7167	10.8322	4.9707	6.85815	10.6216	7.49366	4.49508	1.96966	6.93356	6.25465	5.10283
Agrobacterium vitis S4	5.44265	4.43079	5.03944	6.1302	6.80499	7.5497	9.18462	5.07414	6.53988	10.1049	7.75896	4.60474	2.25557	6.52802	7.02549	5.52589
Akkermansia muciniphila ATCC BAA-835	6.63894	4.58699	5.24327	5.72493	6.45081	8.83615	7.2927	5.19947	6.30704	8.18025	8.96254	4.53342	2.79734	6.17574	6.48474	6.58567
Alcanivorax borkumensis SK2	6.14568	5.34222	5.52715	5.61692	7.268	7.43639	7.08596	5.54529	5.49013	9.08754	7.4613	5.35315	3.72816	5.46953	7.31768	6.12488
Alcanivorax dieselolei B5	4.26131	5.30423	4.93916	4.6476	6.8016	9.18128	9.92445	4.9879	5.97242	10.3891	9.10312	5.2717	2.11697	6.02063	6.7696	4.30892
Algoriphagus sp. PR1	11.101	4.25856	6.09971	9.03037	6.31173	4.65415	2.19058	6.15443	6.54359	3.80778	4.69586	4.32771	6.53331	6.5904	6.3888	11.2912
Alicycliphilus denitrificans BC	2.57677	4.6553	5.30111	3.26447	6.89528	9.43642	12.4752	5.32129	5.12213	14.8518	9.4659	4.71045	1.20347	5.1847	6.90805	2.62768
Alicyclobacillus acidocaldarius subsp. acidocaldarius Tc-4-1	4.21559	5.46247	5.05543	4.57711	6.19786	7.78871	11.8679	5.04941	7.11379	10.4887	7.62585	5.39083	1.7833	7.16404	6.06998	4.14863
Aliivibrio salmonicida LFI1238	10.5697	5.27279	5.44776	9.09237	6.44899	3.55012	3.85509	5.30344	5.77325	4.72045	3.7596	5.5537	7.59066	5.61428	6.74456	10.7033
Alistipes finegoldii DSM 17242	5.76688	5.32438	4.94382	5.61314	5.58109	7.06712	10.7851	4.90097	6.93041	8.96354	7.00376	5.41369	3.36984	6.97926	5.5787	5.77826
Alistipes shahii WAL 8301	5.4562	5.23262	4.77515	5.0704	5.27678	7.11875	10.605	4.7122	6.81944	8.62155	7.28762	5.37478	2.9816	6.73977	5.43587	5.46731
Alkalilimnicola ehrlichii MLHE-1	2.57926	5.03901	5.287	3.39105	6.4357	11.1999	10.8787	5.23709	5.73832	11.8289	11.2193	4.99331	1.54304	5.68365	6.3948	2.55096
Alkaliphilus metalliredigens QYMF	10.9079	4.59558	6.04283	10.0694	6.28599	4.22037	1.85558	5.93983	6.05382	3.5395	4.27991	4.64702	8.36794	5.94633	6.34194	10.9061
Alkaliphilus oremlandii OhILAs	11.2096	4.28492	6.06783	10.5045	5.83239	3.91726	2.28381	5.85547	6.18494	3.73084	4.10695	4.34565	8.83995	5.9559	5.9098	10.9701
Allochromatium vinosum DSM 180	2.90073	4.88638	5.41521	4.62222	6.09359	8.34185	12.3495	5.36326	7.43301	11.4994	8.36839	4.92361	1.39718	7.42051	6.09138	2.89376
alpha proteobacterium HIMB5	15.0103	4.01265	5.22171	11.2507	5.71359	2.50737	0.865917	5.30814	5.26489	2.51213	2.44617	4.0137	9.50662	5.36286	5.70309	15.3001
alpha proteobacterium HIMB59	13.6145	4.09183	5.60652	10.696	5.74601	3.16291	1.68042	5.60496	5.88855	3.03441	3.10979	4.03631	8.75978	5.90515	5.67233	13.3906
Alteromonas macleodii str. 'Deep ecotype'	9.13185	5.70223	5.93716	6.81168	6.43042	4.49085	5.49962	5.85175	5.15512	7.04164	4.63327	5.78256	6.86546	5.03796	6.54253	9.08555
Alteromonas sp. SN2	9.34325	5.78322	5.75769	7.41259	6.65572	4.55005	4.88338	5.83486	5.05645	6.52668	4.38716	5.61251	7.24132	5.06407	6.55455	9.33651
Aminobacterium colombiense DSM 12261	8.94763	4.47069	6.53623	7.28727	6.24465	5.98574	3.92903	6.46034	6.50069	5.62115	5.98236	4.58292	5.54885	6.54219	6.2395	9.12076
Aminomonas paucivorans DSM 12260	2.94319	4.82083	5.92129	2.5844	5.33688	13.5594	8.72119	5.99391	6.94511	8.46691	13.8619	4.69795	1.0445	6.76428	5.46748	2.86696
Ammonifex degensii KC4	5.36479	4.76899	6.93653	3.23759	5.33811	9.96043	7.39237	6.91473	6.18602	8.79217	10.1005	4.76415	3.41897	6.08406	5.41344	5.32717
Amphibacillus xylanus NBRC 15112	11.5757	5.02556	5.55718	10.1802	6.28807	3.01667	2.98908	5.29378	6.17575	3.66937	3.20212	5.08339	8.29913	5.87604	6.38225	11.3857
Amycolatopsis mediterranei U32	2.02967	5.76337	4.59147	2.0009	5.00644	10.4286	15.6352	4.61613	6.46769	13	10.4248	5.71397	0.881611	6.49437	4.95502	1.9908
Amycolicicoccus subflavus DQS3-9A1	3.57229	5.89728	5.31746	4.03407	6.26691	7.72796	11.7136	5.34502	7.12555	10.2879	7.80074	5.97652	1.85635	7.14032	6.35892	3.57904
Anabaena cylindrica PCC 7122	10.8574	5.15718	5.94121	8.7066	6.49138	4.24811	2.74577	5.90459	5.60621	4.38101	4.2606	5.15845	7.70739	5.60357	6.45869	10.7719
Anabaena sp. 90	11.2202	5.04656	5.75822	9.00205	6.29613	4.35862	2.6891	5.67852	5.65932	4.05591	4.36194	5.02233	7.85135	5.56128	6.29025	11.1482
Anabaena variabilis ATCC 29413	9.93949	5.42519	6.04881	7.95713	6.59724	4.75024	3.34297	5.99598	5.59388	4.9847	4.77179	5.41382	7.24	5.52631	6.60061	9.81186
Anaerobaculum mobile DSM 13181	8.22757	4.7069	6.17027	7.15856	6.19073	6.55728	5.22039	6.0716	6.34267	6.50692	6.50003	4.57843	5.50234	6.2689	6.0374	7.96002
Anaerococcus prevotii DSM 20548	11.1819	4.09635	7.24255	9.74459	5.12956	3.83168	1.77386	6.97888	6.74528	3.45644	4.03061	4.12248	9.20871	6.32952	5.30778	10.8199
Anaerolinea thermophila UNI-1	6.84477	5.04003	5.51136	5.75202	7.0781	7.72426	6.65883	5.49732	6.1199	8.06281	7.70637	5.0021	3.10544	6.13137	7.01462	6.7507
Anaeromyxobacter dehalogenans 2CP-C	1.31743	4.57253	4.84247	1.75493	4.38689	10.8773	17.3875	4.89457	6.0627	15.9475	10.7546	4.5942	0.720338	6.14889	4.37445	1.36368
Anaeromyxobacter sp. Fw109-5	1.44297	4.67282	5.16803	1.94089	3.96337	10.3871	17.3095	5.18531	7.06106	14.6772	10.2659	4.68192	0.757315	7.1082	3.9426	1.43577
Anaeromyxobacter sp. K	1.3224	4.60077	4.79754	1.80286	4.40891	10.815	17.337	4.89218	6.08341	15.8816	10.8163	4.6062	0.708823	6.15568	4.43673	1.33451
Anaplasma centrale str. Israel	6.67026	5.77981	6.37966	6.14499	7.33557	5.97586	5.05094	6.26232	5.57049	7.49127	6.32828	5.97014	5.39839	5.37784	7.60123	6.66297
Anaplasma marginale str. St. Maries	6.82942	5.84536	6.2478	6.23636	7.47182	6.17858	5.17122	6.28955	5.37996	7.59832	5.95732	5.71586	5.47765	5.489	7.27511	6.83668
Anaplasma phagocytophilum HZ	8.31568	5.41134	6.80611	8.36611	6.55789	4.02907	3.18158	6.67548	5.74452	5.38945	4.33072	5.72725	8.28115	5.61416	6.87353	8.69596
Anoxybacillus flavithermus WK1	10.7534	5.46164	4.49197	8.50466	6.38666	3.67925	6.30429	4.36751	6.29702	5.48697	3.79602	5.45904	5.7746	6.10986	6.44677	10.6804
Aquifex aeolicus VF5	10.3483	5.48509	7.2729	5.30666	4.55724	5.80649	4.09867	7.21966	6.97239	3.55913	5.87172	5.39084	6.53496	6.83135	4.55086	10.1938
Arcanobacterium haemolyticum DSM 20595	6.53711	5.88434	5.19804	6.0156	7.06376	6.42604	8.13527	5.1562	6.49109	7.94496	6.23371	5.68224	3.54313	6.52593	6.78498	6.37761
Arcobacter butzleri RM4018	15.59	4.06497	5.4514	11.4821	5.58894	1.96446	0.578153	5.42872	5.14247	2.41345	1.93046	3.99851	10.267	5.11739	5.52487	15.4571
Arcobacter nitrofigilis DSM 7299	14.4515	4.25235	5.72489	11.4518	5.66227	2.33319	0.534735	5.65172	5.12929	2.497	2.32549	4.22717	10.6374	5.09938	5.59383	14.428
Arcobacter sp. L	15.5504	3.93442	5.18985	11.9517	5.66516	1.95684	0.504231	5.26304	5.05983	2.28566	1.92846	3.9005	10.351	5.21236	5.55194	15.6946
Aromatoleum aromaticum EbN1	3.48233	5.09151	4.99457	3.89528	5.70489	7.72645	14.1528	4.95348	6.95161	12.8051	7.74803	5.07913	1.32484	6.91458	5.68848	3.48696
Arthrobacter arilaitensis Re117	4.69362	5.10417	5.77987	4.74993	6.98391	7.89896	8.9625	5.67454	6.44062	10.0828	8.02139	5.22173	2.20942	6.43396	7.00283	4.73972
Arthrobacter aurescens TC1	4.07868	5.72295	5.46477	3.6452	6.75162	9.20459	9.82808	5.39959	6.40148	9.87427	9.20076	5.6826	1.6798	6.38206	6.66553	4.01802
Arthrobacter chlorophenolicus A6	3.17115	5.48033	5.1803	3.04109	6.43441	10.6228	10.9314	5.18239	5.92112	11.1221	10.6169	5.44851	1.34623	5.94578	6.38	3.17504
Arthrobacter phenanthrenivorans Sphe3	3.30646	5.39842	5.35049	3.15205	6.47078	10.476	10.4871	5.41032	6.02419	10.9267	10.4501	5.33967	1.40598	6.04315	6.4529	3.30568
Arthrobacter sp. FB24	3.37103	5.47444	5.22507	3.24318	6.28814	10.1434	11.1316	5.19849	6.21931	10.8998	10.1539	5.4315	1.43526	6.24389	6.19401	3.34694
Arthrobacter sp. Rue61a	4.06659	5.71655	5.46056	3.66433	6.73439	9.18067	9.82849	5.41071	6.42224	9.86438	9.19824	5.67768	1.68483	6.39264	6.67525	4.02243
Arthrospira platensis NIES-39	8.88529	5.10289	5.61038	7.84147	6.01581	6.15643	4.06063	5.66736	5.92605	4.67165	6.08869	5.0636	6.61294	5.96926	5.99029	8.92919
Aster yellows witches'-broom phytoplasma AYWB	17.1031	4.0115	4.50006	10.692	5.03377	2.49785	1.30278	4.5111	4.44303	2.34783	2.57611	4.17384	9.72674	4.48832	5.16185	17.4302
Asticcacaulis excentricus CB 48	4.97973	5.0715	5.20892	4.96669	6.30949	8.06392	10.2225	5.22206	6.30695	10.3538	8.03972	5.06305	2.63065	6.32872	6.2924	4.9399
Atopobium parvulum DSM 20469	8.21141	5.51884	6.82146	6.55303	7.15227	4.40671	4.39356	6.81408	6.26025	6.6239	4.46721	5.56865	5.48081	6.21718	7.23777	8.27288
Azoarcus sp. BH72	2.93295	4.93497	4.93193	3.27259	6.02003	9.05634	13.9266	5.03672	5.93573	14.125	8.97974	4.83625	1.18372	5.92346	6.03838	2.86556
Azorhizobium caulinodans ORS 571	2.80556	4.32672	5.12307	4.08001	5.94193	9.81396	12.7712	5.20393	6.48869	13.1082	9.70797	4.28316	1.09917	6.48216	5.98575	2.77854
Azospirillum brasilense Sp245	2.67133	4.79901	4.83661	3.26932	5.57448	10.2391	13.3802	4.9917	6.37668	12.7738	10.4023	4.82431	0.953815	6.37357	5.75798	2.71224
Azospirillum lipoferum 4B	2.83436	4.65574	4.88915	3.80493	5.83135	9.958	13.036	4.87978	6.44035	12.6818	10.0884	4.68941	1.07816	6.40956	5.8864	2.83663
Azospirillum sp. B510	2.8324	4.59163	4.79155	3.95867	5.76573	10.147	13.1935	4.75597	6.52782	12.6536	10.1628	4.55394	1.04829	6.46996	5.7503	2.79695
Azotobacter vinelandii DJ	3.18976	4.6116	5.58323	3.71095	6.11293	9.33099	11.831	5.47023	6.2291	12.5	9.42369	4.77761	1.56375	6.30259	6.09246	3.27011
Bacillus amyloliquefaciens FZB42	9.21822	4.60816	5.25743	7.64255	6.1771	5.16431	6.62912	5.24556	6.78571	6.64612	5.18396	4.64379	4.54534	6.7975	6.18907	9.26607
Bacillus anthracis str. Ames	11.8363	5.14188	5.27839	9.98521	6.00393	3.20843	3.2166	5.36241	5.63001	3.72401	3.12659	5.10486	8.77154	5.71705	5.96389	11.9289
Bacillus cellulosilyticus DSM 2522	11.2211	5.04922	5.81346	9.58	5.94828	3.44027	2.95386	5.72962	6.01962	3.69932	3.57571	5.15527	8.47479	5.88322	6.1069	11.3493
Bacillus cereus ATCC 14579	11.9201	5.10086	5.36534	9.98809	5.97558	3.17894	3.12384	5.34387	5.6728	3.68552	3.19429	5.1058	8.80593	5.65691	5.97493	11.9072
Bacillus clausii KSM-K16	9.87156	4.99121	5.4106	7.32436	6.77523	4.86225	5.35908	5.42749	5.79409	6.71287	4.81769	5.00464	5.15687	5.8577	6.74191	9.89247
Bacillus coagulans 2-6	9.89132	4.48049	4.60925	7.35702	6.38122	6.1634	6.54178	4.64287	5.90066	7.10766	6.08748	4.46699	4.16488	5.97772	6.32428	9.90291
Bacillus cytotoxicus NVH 391-98	11.8042	4.91115	5.26919	10.0123	6.24039	3.34224	3.10062	5.34284	5.77352	3.92312	3.27131	4.88277	8.17867	5.84956	6.20961	11.8886
Bacillus halodurans C-125	9.62821	5.14341	5.65655	7.79459	6.27458	4.66417	5.18967	5.53102	6.88262	5.15202	4.83227	5.15914	5.43734	6.69987	6.34757	9.60698
Bacillus licheniformis DSM 13 = ATCC 14580	9.48277	4.4569	5.36639	7.5392	6.20396	5.07903	6.439	5.36907	6.91212	6.6084	5.09575	4.48707	4.24642	6.9467	6.2022	9.56502
Bacillus megaterium DSM 319	11.3854	4.91636	5.82199	8.68333	6.07047	3.48602	3.68971	5.91863	5.75017	4.87789	3.44186	4.89686	7.60104	5.88455	6.01325	11.5625
Bacillus megaterium WSH-002	4.77187	4.96465	7.07657	5.39939	5.32679	7.80428	7.27809	7.32338	6.73664	7.94509	7.70279	5.01118	5.37718	7.01858	5.33825	4.92528
Bacillus mycoides Rock3-17	11.9432	4.86973	5.42988	10.01	6.07452	3.1971	2.86591	5.1793	5.83486	3.66575	3.37068	5.0038	8.40047	5.58393	6.20857	11.8116
Bacillus pseudofirmus OF4	9.90848	4.87041	6.00545	8.73121	6.43268	4.06684	3.55906	6.29379	6.18581	4.91428	3.92073	4.89417	6.98858	6.50084	6.42976	10.2979
Bacillus pseudomycoides DSM 12442	12.0276	4.8219	5.58643	10.0084	6.00355	3.07292	2.8451	5.05784	5.99831	3.64973	3.50785	5.04459	8.41491	5.43478	6.26114	11.7309
Bacillus pumilus SAFR-032	10.1191	4.84804	5.77074	8.57465	7.03038	3.95728	3.85573	5.79968	6.67095	5.14798	3.97213	4.85279	5.49208	6.68977	7.04526	10.1735
Bacillus selenitireducens MLS10	7.63627	5.19095	5.56898	7.40412	6.51201	5.43615	6.45581	5.28033	7.92429	5.68033	6.0594	5.32166	3.72775	7.37687	6.90149	7.52359
Bacillus sp. JS	9.77266	4.58761	5.5986	8.07251	6.67056	4.62828	5.04785	5.58768	6.55613	6.16131	4.65301	4.62195	5.03201	6.55717	6.69293	9.75974
Bacillus subtilis BEST7613	9.42942	4.75199	5.46296	7.50444	6.61767	6.09939	4.67539	5.44888	6.01559	5.99509	6.11339	4.7618	5.08612	5.99484	6.63414	9.40888
Bacillus subtilis subsp. subtilis str. 168	9.85111	4.60311	5.58499	8.14353	6.66417	4.59822	4.90032	5.64398	6.49558	6.0263	4.55894	4.6269	5.17186	6.57906	6.66348	9.88845
Bacillus thuringiensis serovar konkukian str. 97-27	11.8349	5.13029	5.28723	9.9815	5.97967	3.21325	3.22868	5.3589	5.63198	3.72554	3.15674	5.11058	8.78736	5.71142	5.9522	11.9097
Bacillus weihenstephanensis KBAB4	11.7842	5.09357	5.30673	9.93088	5.97755	3.29722	3.21317	5.40867	5.63986	3.73837	3.20318	5.08355	8.71379	5.76745	5.94189	11.8999
Bacteriovorax marinus SJ	10.9225	4.56528	7.26865	8.65887	5.63195	3.33627	2.04055	7.39907	6.93177	3.46069	3.33939	4.60757	7.92906	7.0456	5.69086	11.1719
Bacteroides coprosuis DSM 18011	11.2028	4.83215	6.38369	9.9493	5.84772	3.29949	1.90437	6.45264	5.85782	3.4395	3.29671	4.89151	9.4596	5.93309	5.90073	11.3455
Bacteroides fragilis NCTC 9343	9.00735	5.35621	5.47807	8.54736	6.34315	5.04924	4.70122	5.47613	6.48063	4.70452	5.10442	5.33125	6.55785	6.45977	6.33714	9.06569
Bacteroides helcogenes P 36-108	8.65244	5.23033	5.56787	8.19724	6.86738	5.24914	4.75155	5.50918	6.23153	5.66137	5.20708	5.24023	5.89654	6.23641	6.81372	8.68798
Bacteroides salanitronis DSM 18170	8.40961	5.27682	5.22754	7.75257	6.53629	5.59828	5.99446	5.21693	6.24205	6.21679	5.57245	5.27149	5.47857	6.25407	6.50834	8.44374
Bacteroides thetaiotaomicron VPI-5482	8.91957	5.26283	5.5981	8.67524	6.3259	4.76798	4.63178	5.61944	6.58016	4.74228	4.83501	5.33461	6.6301	6.572	6.4272	9.0778
Bacteroides uniformis	12.9732	6.42336	6.618	8.41849	7.42579	4.07786	3.46472	4.73966	7.54258	4.39903	4.48662	4.09732	6.49148	4.79805	5.96594	8.07786
Bacteroides vulgatus ATCC 8482	9.44037	5.25452	5.35237	8.90121	6.65325	5.09551	4.05532	5.39144	6.11512	4.69933	5.02118	5.17035	6.73973	6.14616	6.5771	9.38703
Bacteroides xylanisolvens XB1A	8.95429	4.91814	5.29944	8.62804	5.86673	4.36241	4.33914	5.24646	6.35025	4.42424	4.74046	5.33413	6.62844	6.11006	6.47011	9.38992
Bartonella bacilliformis KC583	11.2299	4.49226	5.51716	9.32928	6.59832	3.43234	3.09864	5.36076	5.87334	4.95938	3.97863	4.93723	6.86703	5.60615	7.15416	11.5654
Bartonella clarridgeiae 73	11.9152	4.66428	5.33583	9.97772	6.56454	3.30772	2.74452	5.2745	5.66866	4.29449	3.18708	4.68549	7.74465	5.62479	6.56822	12.4424
Bartonella grahamii as4aup	11.7953	4.84704	5.5656	9.20683	6.97446	3.76979	3.12955	5.26283	5.77455	4.84845	3.70542	4.59218	6.87046	5.6714	6.52002	11.4661
Bartonella henselae str. Houston-1	11.7701	4.91915	5.60271	9.02164	7.07948	3.80788	3.09951	5.32463	5.81949	4.85022	3.63896	4.6102	6.64453	5.73425	6.57763	11.4996
Bartonella quintana str. Toulouse	11.5245	4.9009	5.44359	8.94173	7.04877	3.89887	3.28428	5.37093	5.8225	5.00903	3.7146	4.64789	6.41495	5.79404	6.7515	11.432
Bartonella tribocorum CIP 105476	11.786	4.92692	5.34764	9.04771	7.16364	4.37504	3.32085	5.35433	5.62557	4.99836	3.65517	4.36313	6.53307	5.91353	6.31853	11.2705
Baumannia cicadellinicola str. Hc (Homalodisca coagulata)	10.9347	5.3109	5.78234	11.3222	5.58677	2.80096	2.40894	5.82897	4.65714	3.84994	2.80417	5.29647	12.1709	4.66385	5.61198	10.9613
Bdellovibrio bacteriovorus HD100	7.96426	5.23956	5.58702	5.84785	7.12545	6.40746	6.12467	5.61612	6.78611	6.87733	6.42805	5.2803	2.76287	6.74936	7.23203	7.97156
Beijerinckia indica subsp. indica ATCC 9039	5.72677	4.17855	5.13319	6.40219	6.18711	7.26774	9.90892	5.18799	7.22338	9.84022	7.28139	4.16316	2.30344	7.26525	6.18464	5.74605
Belliella baltica DSM 15883	11.955	4.35553	5.99665	9.41833	6.52608	3.91277	2.02035	5.96403	6.51447	3.66736	3.9055	4.30256	6.72993	6.48759	6.46739	11.7765
Beutenbergia cavernae DSM 12333	1.10947	6.01814	4.50302	1.84114	4.41626	10.1469	17.5656	4.48181	7.19372	13.2943	10.0482	5.96983	0.752337	7.15125	4.38921	1.11885
Bifidobacterium adolescentis ATCC 15703	4.76263	5.71748	4.58504	5.42289	6.66075	7.24195	11.1777	4.57322	6.89381	9.75195	7.17716	5.70767	2.17085	6.94238	6.59055	4.62385
Bifidobacterium animalis subsp. lactis Bi-07	3.84182	5.63776	4.82061	5.42624	6.96836	7.25431	11.2211	4.82762	7.00328	10.3103	7.21717	5.67969	1.91297	7.06914	6.95149	3.85812
Bifidobacterium asteroides PRL2011	3.78941	5.07894	5.90121	5.10948	7.13869	9.37294	7.50034	5.97715	6.75411	8.75729	9.40035	5.15272	2.19679	6.77995	7.26262	3.82803
Bifidobacterium bifidum BGN4	3.45282	5.79818	4.6105	4.79551	6.37633	7.89881	12.4101	4.65687	7.01806	10.6574	7.88784	5.74287	1.80981	6.98766	6.39778	3.4995
Bifidobacterium breve ACS-071-V-Sch8b	4.44938	5.60677	5.01351	5.55117	7.0744	7.43732	9.84859	4.96994	6.64969	9.57748	7.56892	5.60062	2.44736	6.70868	6.9657	4.53046
Bifidobacterium dentium Bd1	4.57584	5.7811	4.64704	5.90635	6.88258	7.41885	10.5404	4.63642	7.07705	9.16083	7.23481	5.58568	2.37486	7.11752	6.63607	4.42442
Bifidobacterium longum NCC2705	4.26688	5.69834	4.89631	5.11314	6.77237	7.77568	10.6431	4.86533	6.66722	9.90872	7.75392	5.73348	2.2682	6.67377	6.77002	4.19354
Blastococcus saxobsidens	1.23485	5.54718	4.79027	1.89439	5.05553	11.3128	15.2338	4.77995	6.41619	13.0974	11.4166	5.63569	0.760111	6.42466	5.12526	1.27528
Blattabacterium sp. (Blaberus giganteus)	16.307	3.40484	4.63774	13.0487	4.86519	2.41241	1.06824	4.79255	5.469	1.63725	2.23916	3.18868	10.757	5.68389	4.58895	15.8994
Blattabacterium sp. (Blattella germanica) str. Bge	15.4731	3.20641	5.08598	12.3786	4.78575	2.38314	1.09288	4.89582	6.09972	1.74735	2.6248	3.51229	9.78552	5.82069	5.18051	15.9275
Blattabacterium sp. (Cryptocercus punctulatus) str. Cpu	16.4764	2.83915	4.59897	13.8209	3.93549	2.27324	0.942147	4.40797	5.36646	1.33208	2.47811	3.11138	11.957	5.11437	4.2688	17.0775
Blattabacterium sp. (Mastotermes darwiniensis) str. MADAR	15.4429	3.57601	4.87597	12.5271	4.91871	3.03331	1.18996	5.19918	5.72502	1.58724	2.61576	3.20955	10.3352	6.14477	4.45588	15.1618
Blattabacterium sp. (Periplaneta americana) str. BPLAN	15.4561	3.50647	5.20288	11.9997	4.89393	3.01039	1.23094	5.44873	5.9985	1.76611	2.69705	3.16534	9.81643	6.30101	4.49612	15.0104
Bordetella avium 197N	4.44627	4.666	5.24787	4.88689	6.92506	8.27744	10.4047	5.24329	5.70009	12.2013	8.18621	4.64451	2.17558	5.70583	6.89329	4.39571
Bordetella bronchiseptica RB50	2.77775	4.65308	4.74137	3.75921	6.39406	9.30844	13.4392	4.74876	5.33204	14.6611	9.51882	4.6746	1.42754	5.26783	6.4872	2.80901
Bordetella parapertussis 12822	2.76861	4.61659	4.75872	3.76651	6.382	9.2242	13.4634	4.71553	5.33023	14.7023	9.57753	4.70472	1.42956	5.24209	6.51509	2.80288
Bordetella pertussis Tohama I	2.85342	4.69413	4.80416	3.78438	6.48223	9.28058	13.1912	4.77423	5.3267	14.446	9.48233	4.7373	1.47372	5.30749	6.5147	2.84742
Bordetella petrii DSM 12804	3.54985	4.94398	4.7873	4.00653	6.75491	8.99994	12.19	4.89061	5.27339	13.6438	8.89753	4.83261	1.70949	5.2478	6.77246	3.49979
Borrelia afzelii PKo	15.389	3.58651	5.38197	11.2945	5.18604	2.61886	0.970849	5.50866	5.11866	2.83424	2.53315	3.54067	9.95833	5.24479	5.14075	15.693
Borrelia bissettii DN127	15.3798	3.5195	5.36695	11.1805	5.24172	2.69519	1.02581	5.46209	5.10483	3.0218	2.64478	3.50662	9.72041	5.18832	5.2405	15.7012
Borrelia burgdorferi B31	15.3545	3.51358	5.40142	11.2037	5.22925	2.65185	0.982736	5.49256	5.11045	2.99872	2.61902	3.50721	9.77849	5.19291	5.23189	15.7223
Borrelia crocidurae str. Achema	14.778	3.84458	5.17751	12.2221	5.4294	2.36417	0.739334	5.26876	5.19948	2.31023	2.35449	3.88624	10.6153	5.28279	5.4791	15.0486
Borrelia duttonii Ly	14.7217	3.87174	5.17188	12.2074	5.44257	2.38302	0.737813	5.3068	5.18948	2.30875	2.34288	3.87475	10.619	5.30669	5.46329	15.0523
Borrelia garinii PBi	15.3853	3.51044	5.43957	11.3207	5.11266	2.6087	0.982809	5.55745	5.11709	2.90087	2.55307	3.47218	10.0409	5.24161	5.06776	15.6889
Borrelia hermsii DAH	13.8223	3.80416	5.71763	11.4818	5.43919	2.73131	0.96172	5.78214	5.46055	2.84743	2.7158	3.8896	10.1039	5.53146	5.51823	14.1928
Borrelia recurrentis A1	14.7978	3.88343	5.15833	12.2282	5.45382	2.38695	0.731809	5.32138	5.16821	2.30306	2.3095	3.84348	10.6479	5.32052	5.42461	15.0209
Borrelia turicatae 91E135	14.1295	3.89544	5.55504	11.5757	5.4457	2.59918	0.906	5.59396	5.43	2.57868	2.59155	3.97393	10.1503	5.47154	5.52157	14.5819
Borrelia valaisiana VS116	15.4806	3.60607	5.33104	11.3183	5.16559	2.57059	0.979313	5.40232	5.1046	2.74337	2.52153	3.61385	9.98508	5.19767	5.15147	15.8284
Brachybacterium faecium DSM 4810	1.23181	4.95797	5.23481	2.56391	5.13857	10.8381	14.8076	5.18552	6.92087	13.2567	10.9118	4.98651	0.697208	6.91708	5.12164	1.2298
Brachyspira hyodysenteriae WA1	13.7258	3.47186	5.69235	13.6606	4.85438	2.07309	0.904658	5.58858	5.03867	2.96831	2.12498	3.51009	12.9318	4.90743	4.92006	13.6273
Brachyspira intermedia PWS/A	13.569	3.54716	5.62236	13.5449	4.95176	2.16189	0.930559	5.61355	4.92749	2.97465	2.10582	3.55294	12.8352	4.97406	4.90216	13.7866
Brachyspira murdochii DSM 12563	13.4475	3.65377	5.67397	13.1331	4.92229	2.2316	1.03674	5.81451	4.74862	3.13659	2.17234	3.68875	12.79	4.98318	4.86325	13.7039
Brachyspira pilosicoli 95/1000	13.4375	3.74375	5.82615	12.7774	4.98364	2.23342	0.871699	5.93112	4.67209	3.22853	2.16703	3.80944	12.6916	4.81422	5.01221	13.8002
Bradyrhizobiaceae bacterium SG-6C	4.26855	4.73763	4.83169	5.15359	6.14315	7.41144	12.4492	4.84324	7.05481	11.6495	7.42841	4.73449	1.52493	7.04851	6.15784	4.32039
Bradyrhizobium japonicum USDA 110	3.5515	4.64522	5.16761	4.59307	5.79699	7.87595	13.173	5.17141	7.19727	12.2995	7.88534	4.65994	1.41165	7.19677	5.81602	3.55879
Bradyrhizobium sp. BTAi1	3.16368	4.57201	5.06743	4.71926	5.98163	7.99664	13.4225	5.11214	7.1487	12.7553	7.95027	4.55305	1.22836	7.18895	5.96714	3.17303
Bradyrhizobium sp. ORS 278	2.99435	4.61261	5.13995	4.5004	5.84745	7.97299	13.8187	5.10908	7.205	12.9789	7.94893	4.62934	1.20051	7.18369	5.85462	3.00349
Bradyrhizobium sp. S23321	3.47961	4.67376	5.122	4.61589	5.85117	7.88133	13.3266	5.08959	7.21973	12.4179	7.87277	4.63894	1.34075	7.17571	5.82796	3.46628
Bradyrhizobium sp. WSM471	3.73356	4.67223	5.14814	4.71331	5.87704	7.73752	12.8892	5.17296	7.17302	12.0799	7.7916	4.68351	1.48362	7.18711	5.89905	3.75694
Brenneria sp. EniD312	6.15791	4.87462	4.83924	6.22252	6.2634	7.14812	9.53845	4.85154	5.75852	10.1167	7.3116	4.86299	3.91446	5.66207	6.36053	6.09895
Brevibacillus brevis NBRC 100599	8.16194	5.20461	5.77433	7.19893	6.83925	5.30376	5.71852	5.78591	6.8193	6.30487	5.28439	5.21754	4.51932	6.83422	6.84884	8.18427
Brevundimonas subvibrioides ATCC 15264	2.43105	4.97152	4.81058	3.56446	5.3582	10.4406	13.4976	4.84639	6.95355	11.8174	10.5424	4.9665	1.03481	6.91335	5.4292	2.42231
Brucella abortus bv. 1 str. 9-941	5.9195	4.27919	4.91906	6.25269	6.63082	7.21044	9.79171	4.95469	6.42585	10.6829	7.24565	4.27736	2.39432	6.41517	6.67527	5.92543
Brucella canis ATCC 23365	5.92366	4.30718	4.88752	6.24973	6.64523	7.29019	9.79363	4.9849	6.40721	10.6942	7.18046	4.24687	2.39205	6.42237	6.66712	5.90769
Brucella melitensis bv. 1 str. 16M	5.90589	4.24243	4.98226	6.25498	6.66127	7.1827	9.78671	4.88927	6.42129	10.685	7.28519	4.31065	2.39711	6.40985	6.648	5.93682
Brucella microti CCM 4915	5.9226	4.3081	4.88969	6.24711	6.64782	7.29279	9.79332	4.98525	6.40867	10.6991	7.18453	4.24275	2.38841	6.41922	6.66747	5.90289
Brucella ovis ATCC 25840	5.93622	4.30469	4.89756	6.26251	6.66332	7.26126	9.76765	4.98808	6.40505	10.6993	7.16452	4.24538	2.39646	6.41503	6.68451	5.90844
Brucella pinnipedialis B2/94	5.9279	4.31993	4.89447	6.26132	6.66385	7.28019	9.77084	4.98834	6.4123	10.6729	7.16537	4.24518	2.39964	6.43021	6.66503	5.90254
Brucella suis 1330	5.92304	4.30668	4.88789	6.24951	6.64517	7.29147	9.79831	4.98276	6.40887	10.6975	7.18159	4.24566	2.3901	6.42205	6.66581	5.90358
Buchnera aphidicola (Cinara tujafilina)	16.5448	3.48981	3.64602	14.7427	4.34703	1.95629	1.49936	3.69771	4.19532	1.75109	2.01495	3.57005	13.336	4.30343	4.37108	16.5343
Buchnera aphidicola BCc	18.4318	3.02897	3.64067	14.9818	4.01125	1.57525	0.79735	3.62891	4.03022	1.31299	1.62232	3.11879	13.61	4.09555	4.02398	18.0902
Buchnera aphidicola str. APS (Acyrthosiphon pisum)	15.6094	3.91631	4.63913	12.9086	4.95739	2.09309	1.51168	4.52098	4.99469	2.15537	2.11603	3.96313	11.512	4.91852	4.96238	15.2213
Buchnera aphidicola str. Bp (Baizongia pistaciae)	15.238	4.22238	4.2555	13.3996	4.90504	1.95624	1.49859	4.29771	4.39057	1.98627	1.95169	4.35534	12.5819	4.49269	4.97809	15.4903
Buchnera aphidicola str. Sg (Schizaphis graminum)	16.385	3.7348	4.58069	12.7772	4.75124	1.95462	1.33837	4.4884	4.91696	2.00202	2.00498	3.87386	11.4244	4.84135	4.87378	16.0523
Buchnera aphidicola str. Ua (Uroleucon ambrosiae)	15.9966	3.72665	4.21496	14.2736	5.00342	1.76314	1.14596	4.13436	4.6178	2.01291	1.79174	3.6662	12.594	4.54435	4.93598	15.5782
Burkholderia ambifaria AMMD	3.05472	5.30912	4.30562	3.96967	5.41014	7.13534	16.5399	4.2709	6.84472	14.1001	7.16707	5.31264	1.32954	6.81175	5.41192	3.02693
Burkholderia cenocepacia AU 1054	3.05709	5.34918	4.24475	3.91085	5.33979	7.18643	16.6933	4.23446	6.8301	14.1261	7.17351	5.34149	1.3349	6.79223	5.35969	3.02617
Burkholderia cepacia GG4	3.02286	5.35294	4.33532	3.90554	5.44456	7.14393	16.41	4.32816	6.82093	13.9827	7.15344	5.40114	1.32832	6.84707	5.45945	3.06356
Burkholderia gladioli BSR3	2.7653	4.5949	4.88587	3.79406	5.64261	8.39383	15.0489	4.8075	6.37433	14.5916	8.48744	4.63777	1.25789	6.31251	5.66893	2.73658
Burkholderia glumae BGR1	2.77842	4.76886	4.67705	3.6005	5.46018	8.19239	15.8324	4.66873	6.3374	14.8852	8.21834	4.79119	1.24883	6.30726	5.50433	2.72899
Burkholderia mallei ATCC 23344	2.89784	4.82186	4.21313	3.81133	4.83785	7.15704	18.1954	4.22409	6.82369	15.5236	6.90586	4.81799	1.18478	6.91189	4.75676	2.91689
Burkholderia multivorans ATCC 17616	3.04995	5.22784	4.32098	4.01123	5.22198	6.72895	17.1043	4.33829	6.96821	14.4703	6.77342	5.21157	1.36985	6.9664	5.22486	3.01184
Burkholderia phenoliruptrix BR3459a	4.04742	5.20433	4.67649	4.26807	5.97701	6.84761	14.3485	4.70691	6.51711	13.2724	6.7651	5.17208	1.65476	6.55565	5.93663	4.04992
Burkholderia phymatum STM815	3.97079	5.40659	4.6602	4.57858	6.10529	6.50488	14.2271	4.68973	6.84768	12.7117	6.2892	5.34603	1.69241	6.90383	6.01812	4.04793
Burkholderia phytofirmans PsJN	4.25572	5.34322	4.64227	4.54829	6.07124	6.71212	13.7442	4.66518	6.63291	12.4906	6.68524	5.34488	1.82962	6.64689	6.08184	4.30578
Burkholderia pseudomallei K96243	2.96482	4.84557	4.21682	3.91539	4.87453	7.08034	17.9524	4.23212	6.84737	15.2948	6.93835	4.83881	1.25589	6.91866	4.81178	3.01232
Burkholderia rhizoxinica HKI 454	4.38847	5.44923	4.70183	4.95037	6.71116	6.89008	12.318	4.68296	6.03261	12.2551	6.91255	5.40593	2.35767	6.00779	6.67385	4.2551
Burkholderia sp. 383	3.12736	5.39379	4.32074	4.01481	5.54109	7.14722	16.0807	4.30511	6.82074	13.7366	7.20622	5.43478	1.36751	6.79657	5.59063	3.11615
Burkholderia sp. CCGE1001	4.05337	5.18076	4.68689	4.25228	5.96264	6.82761	14.3686	4.69802	6.51236	13.3088	6.77488	5.1777	1.64491	6.53965	5.94343	4.0681
Burkholderia sp. CCGE1002	3.81475	5.30526	4.67533	4.43734	5.82625	6.63267	14.6754	4.6386	6.89204	12.9551	6.6105	5.30708	1.69965	6.8799	5.80349	3.84662
Burkholderia sp. CCGE1003	4.12468	5.27117	4.79037	4.18731	6.17301	6.74891	13.9471	4.76848	6.35139	13.2737	6.7136	5.26947	1.72446	6.34375	6.15706	4.15551
Burkholderia sp. KJ006	2.94394	5.28914	4.31503	3.8539	5.37127	7.07737	16.9093	4.32678	6.77653	14.5507	6.97454	5.2487	1.31026	6.76754	5.35156	2.93349
Burkholderia sp. YI23	3.8794	4.96394	4.58483	4.68621	5.53135	6.43892	15.2811	4.60428	7.18484	13.2644	6.38404	4.96271	1.5188	7.18842	5.54598	3.98074
Burkholderia thailandensis E264	3.00452	4.84303	4.33009	3.94855	4.82123	6.68889	17.7772	4.23257	7.07829	15.0032	7.04154	4.98521	1.22214	6.98477	4.95942	3.07936
Burkholderia vietnamiensis G4	3.13381	5.2395	4.42522	3.9253	5.42889	7.02559	16.3819	4.41435	6.78888	14.2521	7.05832	5.24258	1.37225	6.7335	5.47647	3.10133
Burkholderia xenovorans LB400	4.14448	5.31441	4.67508	4.53915	6.09021	6.94197	13.5507	4.66959	6.59555	12.4378	7.01555	5.32648	1.84286	6.55827	6.1341	4.16384
Burkholderiales bacterium JOSHI_001	2.78726	5.02963	5.11082	2.66442	7.28795	10.0585	11.8569	5.07786	4.70087	14.5268	10.1831	5.06486	0.816087	4.6663	7.32475	2.84024
butyrate-producing bacterium SS3/4	7.35703	4.7371	5.71497	7.21021	5.95956	5.50691	5.88236	5.52369	7.33892	5.6203	5.76601	4.75399	4.36332	7.00793	6.11607	7.1332
butyrate-producing bacterium SSC/2	11.9041	4.51511	7.22743	10.2838	6.81732	2.49757	2.53141	3.95147	8.40831	3.42617	4.04577	4.59675	6.80069	5.35889	6.67237	8.91046
Butyrivibrio fibrisolvens	9.56592	4.71356	6.10079	9.54791	6.74461	4.03255	2.10452	6.78667	5.68794	4.50822	3.47468	4.55334	7.92974	6.41403	6.54413	9.78856
Butyrivibrio proteoclasticus B316	9.17063	4.6353	6.77218	9.39139	6.88154	4.05627	2.45569	6.73944	6.64199	4.76934	4.02016	4.63481	7.27528	6.67198	6.81825	9.06527
Caldicellulosiruptor bescii DSM 6725	12.475	4.62976	6.14101	9.09348	6.52478	3.34717	1.48093	6.0385	5.78744	3.77985	3.46016	4.75365	7.552	5.63459	6.69901	12.6026
Caldicellulosiruptor hydrothermalis 108	12.2616	4.7461	6.10844	8.79223	6.84321	3.56978	1.59254	6.24758	5.66212	4.05681	3.47403	4.66879	7.14147	5.88041	6.68675	12.2682
Caldicellulosiruptor kristjanssonii 177R1B	12.3157	4.64835	6.28946	8.72666	6.60301	3.44288	1.62291	6.12143	5.91608	4.02882	3.5916	4.7708	7.14542	5.67018	6.80333	12.3034
Caldicellulosiruptor kronotskyensis 2002	12.586	4.72258	6.08911	9.19236	6.72432	3.33468	1.45521	5.99335	5.69569	3.78626	3.42603	4.68035	7.58409	5.66404	6.61794	12.448
Caldicellulosiruptor lactoaceticus 6A	11.9132	4.74064	5.73024	8.72997	6.82756	3.90716	1.61821	6.74168	5.22292	4.04956	3.18621	4.57741	7.15042	6.39724	6.50144	12.7062
Caldicellulosiruptor obsidiansis OB47	12.5747	4.68764	6.14356	9.05533	6.64306	3.35334	1.48902	6.04259	5.8038	3.78744	3.45731	4.66675	7.43967	5.69959	6.62541	12.5308
Caldicellulosiruptor owensensis OL	12.5495	4.66379	6.22261	9.03824	6.58713	3.3544	1.52349	6.00971	5.93519	3.82667	3.53188	4.67034	7.40232	5.62987	6.68611	12.3688
Caldicellulosiruptor saccharolyticus DSM 8903	12.7928	4.64742	6.66649	9.03432	6.4485	3.02612	1.44475	5.65429	6.29676	3.80904	3.75649	4.81814	7.60297	5.09108	6.8127	12.0982
Caldilinea aerophila DSM 14535 = NBRC 104270	5.02596	5.02924	5.63524	5.09146	7.07013	7.22871	9.59414	5.56358	6.42782	10.8144	7.09843	4.9699	2.258	6.38416	6.98278	4.82603
Caldisericum exile AZM16c01	12.6877	4.65868	5.75482	9.03368	6.10409	3.64334	2.13638	5.83871	5.90533	3.40254	3.66581	4.67871	7.4377	6.01796	6.09536	12.9391
Calditerrivibrio nitroreducens DSM 19672	11.513	4.36549	5.68737	10.4662	5.95352	4.29982	1.84175	5.69923	5.96876	3.19904	4.34876	4.44209	8.59677	5.92997	6.08077	11.6075
Caldithrix abyssi DSM 13497	10.4792	4.515	4.76107	7.60916	5.9941	5.59168	6.16083	4.71409	5.62491	6.74267	5.66781	4.59885	5.26617	5.61139	6.04451	10.6145
Calothrix sp. PCC 6303	10.6371	5.26762	5.6743	8.5224	6.53419	4.53361	3.15899	5.69646	5.69089	4.45109	4.5046	5.22596	7.23926	5.67093	6.53465	10.658
Calothrix sp. PCC 7507	9.68651	5.30761	6.1069	7.78792	6.76299	4.72953	3.53569	6.1252	5.72272	5.35399	4.71562	5.30143	6.71673	5.76228	6.73555	9.64934
Campylobacter concisus 13826	11.4487	4.19487	6.58863	8.06479	5.94389	3.31749	3.93186	6.63941	5.37903	6.86709	3.19068	4.15949	7.52542	5.4532	5.88507	11.4103
Campylobacter curvus 525.92	9.80772	4.23759	5.89647	7.58346	5.32349	4.09976	6.91344	5.99382	5.92894	7.94866	4.04319	4.28406	6.46509	6.0445	5.35175	10.0781
Campylobacter fetus subsp. fetus 82-40	13.1225	4.2423	6.24155	10.2294	4.88319	2.56048	3.0289	5.9809	5.40056	4.60754	2.70358	4.14239	10.4295	5.04315	4.88004	12.5041
Campylobacter hominis ATCC BAA-381	15.3467	3.85503	4.57332	10.3718	5.2264	2.46682	3.5698	4.55316	4.96514	4.56777	2.53098	3.85304	8.60868	4.92651	5.24288	15.3418
Campylobacter jejuni subsp. jejuni NCTC 11168 = ATCC 700819	15.2247	3.77757	5.75718	10.0685	5.51843	2.59431	1.43913	5.79233	4.82571	4.07175	2.57579	3.73115	9.25902	4.90058	5.43229	15.0316
Campylobacter lari RM2100	15.1462	3.74845	5.76613	10.5547	5.59517	2.39128	1.08112	5.7639	4.62064	4.06651	2.44215	3.74274	9.85343	4.62523	5.58265	15.0197
Candidatus Accumulibacter phosphatis clade IIA str. UW-1	3.56397	5.14174	5.37493	3.84753	6.15398	8.07612	12.436	5.35181	6.73587	12.0469	8.15437	5.1559	1.47435	6.75311	6.12776	3.60564
Candidatus Amoebophilus asiaticus 5a2	11.1578	4.75429	6.87537	9.73931	5.66069	3.38714	1.59699	6.76462	4.8307	4.59275	3.46308	4.74908	10.8776	4.67527	5.70018	11.1751
Candidatus Arthromitus sp. SFB-mouse-Japan	13.3274	4.00388	5.38986	13.1268	5.11517	2.52228	1.00654	5.25912	5.56585	2.03271	2.66308	4.09548	11.8395	5.34425	5.29758	13.4104
Candidatus Arthromitus sp. SFB-mouse-Yit	13.369	3.9845	5.36997	13.1959	5.10194	2.50272	0.986261	5.23343	5.55353	2.00101	2.64228	4.08668	11.8949	5.33612	5.28494	13.4569
Candidatus Arthromitus sp. SFB-rat-Yit	13.7276	4.01556	5.15475	13.0613	5.17698	2.5109	1.07716	5.15244	5.42686	2.01411	2.55326	4.06722	11.6278	5.37691	5.27628	13.781
Candidatus Azobacteroides pseudotrichonymphae genomovar. CFP2	12.764	4.60903	5.28251	10.9436	5.8754	3.26313	2.01875	5.42494	5.6617	2.84328	3.08256	4.48777	9.29802	5.86678	5.6915	12.887
Candidatus Blochmannia floridanus	13.3068	4.18294	4.52678	14.4217	5.28562	2.20379	1.53652	4.16438	5.03716	2.06773	2.50285	4.58518	12.8085	4.73584	5.62677	13.0075
Candidatus Blochmannia pennsylvanicus str. BPEN	13.1982	4.71419	4.4402	13.4223	5.82326	2.45575	2.23949	4.301	4.90821	2.80754	2.49769	4.53178	11.8451	4.84202	5.56784	12.4054
Candidatus Blochmannia vafer str. BVAF	13.8013	4.15772	4.66949	13.9018	5.24174	2.30741	1.53657	4.28102	4.95292	2.23988	2.55693	4.39174	12.5342	4.66174	5.37848	13.3871
Candidatus Carsonella ruddii HC isolate Thao2000	21.9563	2.32544	2.52645	16.2516	3.0711	1.28128	0.279847	2.66367	2.99587	0.619877	1.08388	2.18221	15.0359	3.06929	2.99166	21.6656
Candidatus Carsonella ruddii PV	20.9437	3.02391	2.93309	14.8966	3.5613	1.27458	0.5781	3.04207	3.20366	0.880616	1.11424	2.90992	14.088	3.27694	3.483	20.7903
Candidatus Chloracidobacterium thermophilum B	4.81405	5.57795	5.07887	3.86365	6.94163	8.80469	9.86037	5.0931	5.83825	10.4699	8.76911	5.5608	1.74053	5.84734	6.92967	4.81013
Candidatus Cloacamonas acidaminovorans	11.6682	4.3408	5.65435	9.28174	6.03738	4.65796	2.71566	5.66054	5.59961	4.29269	4.54612	4.36359	7.63987	5.78008	5.88588	11.8755
Candidatus Desulforudis audaxviator MP104C	5.17209	5.46428	5.26318	3.8701	5.88838	10.0548	9.39214	5.12021	6.14329	8.83895	9.99262	5.41674	2.56585	6.09749	5.74371	4.97618
Candidatus Hamiltonella defensa 5AT (Acyrthosiphon pisum)	10.9471	4.67974	5.26813	8.96874	6.52149	4.56175	3.89479	5.24174	6.02915	4.91951	4.48603	4.6687	6.36592	6.05877	6.45449	10.9292
Candidatus Hodgkinia cicadicola Dsem	4.79644	4.56973	6.14073	2.2727	4.96196	4.7276	9.69373	8.2792	4.20949	13.9185	6.32919	6.26521	3.81101	4.44664	8.55947	7.01837
Candidatus Koribacter versatilis Ellin345	5.2081	5.39416	5.37425	4.8523	6.16707	6.80949	10.8333	5.34624	7.1661	9.8257	6.84727	5.38869	2.28755	7.12671	6.17298	5.2001
Candidatus Liberibacter asiaticus str. psy62	10.9803	4.53376	5.52526	10.4758	6.08143	3.47992	3.04687	5.54335	6.38159	3.76159	3.55806	4.61572	8.07169	6.37638	6.18678	11.3816
Candidatus Liberibacter solanacearum CLso-ZC1	12.2278	4.64898	5.35804	10.7136	6.2499	3.69561	2.77713	5.57349	6.06234	3.65492	3.17029	4.05721	8.4084	6.29655	5.63938	11.4662
Candidatus Midichloria mitochondrii IricVA	11.4262	4.32843	6.45214	9.55555	5.73711	3.64052	2.38196	6.31469	5.50302	4.74762	3.79199	4.43665	9.0959	5.35772	5.85319	11.3773
Candidatus Moranella endobia PCIT	8.84202	5.68724	5.79907	8.41103	6.81878	4.40745	4.95306	5.50592	5.04595	6.68911	4.47321	5.62519	8.03243	4.90142	6.6083	8.19981
Candidatus Mycoplasma haemolamae str. Purdue	9.96784	5.00063	9.00291	6.45219	5.30717	3.82761	1.46371	8.86061	7.3426	3.47773	3.99171	4.99945	7.80584	7.15313	5.35328	9.99361
Candidatus Mycoplasma haemominutum 'Birmingham 1'	11.4249	4.40882	7.37391	8.54968	5.26447	3.83806	1.42543	7.70298	6.3443	3.28365	3.36694	4.29693	8.72345	6.70041	5.12553	12.1706
Candidatus Nitrospira defluvii	4.73547	5.28887	5.29506	5.25693	6.38399	7.9043	9.86537	5.18908	7.34552	8.92904	8.09257	5.31672	2.11133	7.22053	6.43087	4.63436
Candidatus Pelagibacter sp. IMCC9063	13.9257	4.13271	5.64899	10.0643	5.60999	3.09794	1.41735	5.74457	5.31639	3.23976	3.07622	4.16844	8.91957	5.39944	5.65833	14.5803
Candidatus Pelagibacter ubique HTCC1062	14.6991	4.21178	5.49681	10.9006	5.76975	2.65534	0.915907	5.43133	5.20952	2.79525	2.71089	4.19512	9.62989	5.10996	5.78717	14.4816
Candidatus Phytoplasma australiense	17.1316	3.94701	4.37248	10.3441	5.08388	2.58012	1.50678	4.5009	4.62852	2.37898	2.60194	4.14361	8.95122	4.76557	5.27184	17.7914
Candidatus Phytoplasma mali	19.1794	3.3068	4.02198	13.2789	4.04906	1.57374	1.02302	3.64736	4.36221	1.47938	1.81961	3.43937	12.1962	3.93327	4.23596	18.4538
Candidatus Portiera aleyrodidarum BT-B	16.2712	4.74904	5.37655	11.6617	4.89391	1.81833	1.14783	4.10729	4.21867	2.08993	2.41876	5.47899	12.6744	3.31006	5.26322	14.5201
Candidatus Protochlamydia amoebophila UWE25	13.2426	4.08873	5.77072	9.4643	5.77635	3.3086	2.46477	5.76521	6.01562	3.92882	3.34298	4.11487	7.53173	5.98878	5.82382	13.3712
Candidatus Puniceispirillum marinum IMCC1322	7.52842	4.81426	4.77984	8.43511	7.73419	5.68032	6.17165	4.73495	5.73886	8.097	5.77463	4.92209	4.55616	5.72956	7.80646	7.4965
Candidatus Rickettsia amblyommii str. GAT-30V	12.6751	4.39695	5.7654	11.0762	4.99306	2.84352	2.60215	5.62738	5.01799	3.97657	2.8784	4.49234	11.2274	4.84907	5.11935	12.4591
Candidatus Riesia pediculicola USDA	14.7243	3.43548	5.20675	11.808	4.69856	2.27355	1.86511	5.34516	6.91256	1.56828	2.24691	3.57232	8.83913	6.90508	4.98129	15.6175
Candidatus Ruthia magnifica str. Cm (Calyptogena magnifica)	12.4479	5.16402	5.05324	10.3342	6.78	3.02408	2.11797	5.01835	4.66867	4.09535	3.13573	5.19331	9.10292	4.65695	6.78612	12.4211
Candidatus Solibacter usitatus Ellin6076	4.3276	4.98199	5.09637	4.61752	5.85147	8.32633	11.6933	5.16103	6.69452	10.9772	8.22514	4.97343	2.14989	6.74667	5.85542	4.32209
Candidatus Sulcia muelleri CARI	17.9722	2.76771	4.37633	14.8855	3.70981	1.83068	0.555495	4.15934	4.49459	1.35981	2.03718	2.98579	13.8252	4.29713	3.90836	16.8348
Candidatus Sulcia muelleri GWSS	16.4311	3.07011	4.57054	14.7343	3.91685	2.00872	0.648803	4.45528	4.47849	1.49432	2.13335	3.30511	13.9796	4.4565	4.05858	16.2584
Candidatus Tremblaya princeps PCVAL	3.37148	5.49125	6.50975	4.78946	7.62758	7.8392	7.46203	7.26553	4.61599	11.9024	6.7696	5.34946	4.54617	4.96149	7.89606	3.60253
Candidatus Vesicomyosocius okutanii HA	12.9435	5.164	5.10051	11.1683	6.21404	2.77639	1.69172	5.1327	4.63346	3.2681	2.81484	5.06372	10.5852	4.60636	6.17305	12.6642
Candidatus Zinderia insecticola CARI	21.1581	2.08714	2.81929	17.1862	2.59826	1.16895	0.225831	2.89169	2.75456	0.737907	1.11285	2.04878	16.7393	2.89073	2.49613	21.0843
Capnocytophaga canimorsus Cc5	12.8478	5.01403	5.13665	8.99885	5.90413	3.83685	3.22827	5.12004	5.44726	3.8183	3.81616	4.93839	7.79815	5.42011	5.83906	12.8359
Capnocytophaga ochracea DSM 7271	10.5594	5.49281	6.29884	7.86211	5.67116	4.17218	3.65709	6.29402	5.38102	4.74047	4.14291	5.52913	8.60159	5.38898	5.69469	10.5136
Carboxydothermus hydrogenoformans Z-2901	11.7824	4.56944	5.42536	7.22788	4.99763	6.43992	4.17952	5.42519	5.05068	4.9694	6.42306	4.56428	7.17438	5.0635	4.97947	11.7278
Carnobacterium sp. 17-4	12.2581	4.96753	5.62617	9.57734	6.16835	3.21892	2.61087	5.59433	5.92985	3.57482	3.20534	4.94939	8.0728	5.83119	6.21703	12.198
Catenulispora acidiphila DSM 44928	2.00258	5.6038	4.9818	2.53358	5.43865	10.0415	14.4358	4.99004	6.57089	12.6722	10.0365	5.58147	1.10965	6.58854	5.40691	2.00605
Caulobacter crescentus CB15	2.9515	4.74298	5.30087	3.46295	5.59632	9.67138	13.1422	5.26051	6.69651	12.5485	9.61233	4.68627	1.21398	6.70751	5.48822	2.91799
Caulobacter segnis ATCC 21756	2.90204	4.74588	5.23589	3.31056	5.26394	9.70678	13.6297	5.27848	6.81675	12.6533	9.63062	4.68728	1.21163	6.77295	5.29173	2.86241
Caulobacter sp. K31	2.9508	4.7783	5.07946	3.49355	5.55093	10.0566	13.0781	5.10308	6.58944	12.3318	10.0242	4.72912	1.21093	6.62208	5.49275	2.90885
Cellulomonas fimi ATCC 484	0.95801	6.19608	4.19657	1.29882	4.35244	10.2876	18.486	4.1998	6.68882	14.1934	10.3275	6.18879	0.650182	6.64872	4.38849	0.93879
Cellulomonas flavigena DSM 20109	0.974782	6.34093	4.22051	1.34438	4.74476	10.2792	17.8955	4.23023	6.47789	14.0757	10.2977	6.29257	0.683162	6.45388	4.73014	0.958581
Cellulophaga algicola DSM 14237	12.543	4.81001	5.75325	9.91111	5.56981	3.31373	2.16897	5.8031	5.08742	3.63282	3.3496	4.84073	9.81711	5.09906	5.63875	12.6615
Cellulophaga lytica DSM 7489	13.2223	5.48422	5.89105	9.29676	5.60936	2.87682	1.53234	5.95318	4.10934	3.61886	2.92506	5.48594	10.9533	3.99181	5.79075	13.2589
Cellvibrio japonicus Ueda107	6.94037	5.28704	5.1447	6.69921	7.56293	7.13368	6.27087	5.13738	5.0804	8.46597	7.12367	5.21635	4.48764	5.21819	7.34711	6.8845
Chamaesiphon minutus PCC 6605	8.2773	4.99802	5.67202	8.19149	6.06345	5.01495	6.1248	5.68537	6.72394	6.15059	4.97981	4.98431	6.07413	6.72501	6.06204	8.27278
Chelativorans sp. BNC1	4.54916	4.34691	5.34386	5.1893	5.94546	8.13064	11.1259	5.41487	6.94975	11.1773	8.00765	4.31525	1.98486	6.96201	5.97254	4.58456
Chitinophaga pinensis DSM 2588	8.03037	5.70867	5.7432	8.10901	6.95873	5.4615	4.58709	5.7971	5.90777	5.69958	5.2965	5.51886	6.69438	5.93467	6.79591	7.75667
Chlamydia muridarum Nigg	10.5953	4.4798	6.91505	7.87465	5.80512	4.3318	3.07265	6.89343	6.77805	4.5443	4.44271	4.46797	6.6869	6.74711	5.80261	10.559
Chlamydia psittaci CP3	10.5291	4.85871	6.7119	8.37659	5.84035	4.02414	3.02436	6.71755	6.50902	4.16719	3.94539	4.8273	7.59792	6.55627	5.76724	10.5469
Chlamydia trachomatis D/UW-3/CX	10.0088	4.61402	7.15297	7.64524	5.84479	4.28952	3.37893	7.13216	6.97484	4.79234	4.33422	4.5605	6.59269	6.94952	5.79568	9.93374
Chlamydophila abortus S26/3	10.3115	4.88292	6.62999	8.26372	5.91012	4.19722	3.28004	6.61898	6.51875	4.3421	4.14112	4.85811	7.34785	6.58402	5.80893	10.3047
Chlamydophila caviae GPIC	10.087	4.129	7.19374	8.44482	5.30526	3.66902	3.06769	6.38888	6.87862	4.499	4.49254	5.00165	7.58382	6.13384	6.11784	11.0073
Chlamydophila felis Fe/C-56	10.7155	4.60489	6.66836	8.27858	5.64928	4.18079	3.11403	6.69838	6.52054	4.32056	4.24699	4.64485	7.38211	6.53623	5.70347	10.7355
Chlamydophila pecorum E58	10.2581	4.41124	7.2818	7.56964	5.90926	4.64918	2.7741	7.278	6.63806	4.84534	4.61329	4.36876	6.71527	6.70478	5.79635	10.1868
Chlamydophila pneumoniae J138	10.1962	4.69368	7.15976	7.81166	5.81478	4.33365	2.99968	7.17729	6.97371	4.38583	4.32876	4.56772	6.87661	6.91215	5.76782	10.0005
Chlamydophila psittaci 08DC60	10.5475	4.85542	6.70528	8.37461	5.84566	4.0202	3.02441	6.72013	6.49761	4.17694	3.94947	4.81967	7.59212	6.55776	5.76452	10.5487
Chlorobaculum parvum NCIB 8327	6.08641	5.03104	5.61232	5.42279	6.33981	6.56543	9.35084	5.6111	7.22355	9.06669	6.59592	5.04279	2.50279	7.20403	6.36986	5.97463
Chlorobium chlorochromatii CaD3	9.85864	5.17224	5.44385	7.46952	7.24885	4.53163	4.88201	5.30703	4.89414	7.51217	4.70919	5.19316	5.94259	4.75351	7.27361	9.80787
Chlorobium limicola DSM 245	7.2088	4.90645	5.58451	6.5966	6.32793	6.36965	7.5141	5.6317	7.09545	7.30123	6.14976	4.92704	3.66418	7.26605	6.22511	7.23145
Chlorobium luteolum DSM 273	5.30116	5.06914	5.86661	5.34979	6.61562	7.91867	8.36551	5.85236	7.22099	8.6147	7.89372	4.84849	2.44896	7.14961	6.45206	5.0326
Chlorobium phaeobacteroides DSM 266	8.08989	4.86617	5.59411	7.07317	6.68298	5.87485	6.20996	5.76432	6.7975	6.62548	5.51425	4.88213	4.05294	7.16561	6.50103	8.30562
Chlorobium phaeovibrioides DSM 265	6.82398	5.01496	6.07543	5.92707	7.26148	7.09309	6.21255	5.99042	6.90111	7.68119	7.07642	4.77549	2.85481	6.76831	7.06981	6.47388
Chlorobium tepidum TLS	5.9647	5.08482	5.53026	5.3019	6.38248	6.78686	9.69783	5.57532	7.19721	9.34418	6.64718	4.89832	2.33723	7.22659	6.21171	5.81277
Chloroflexus aggregans DSM 9485	5.12889	6.00346	4.86923	5.77234	6.76947	6.9622	9.64843	4.83508	6.14334	9.07943	6.93716	6.05341	3.73224	6.17008	6.75852	5.13673
Chloroflexus aurantiacus J-10-fl	4.76729	5.85934	5.1965	5.76198	7.30748	7.202	8.59434	5.26576	6.11761	9.17101	7.19437	5.84459	3.39273	6.13724	7.34236	4.84539
Chloroflexus sp. Y-400-fl	4.7757	5.87081	5.19405	5.75563	7.31256	7.19386	8.59266	5.27061	6.11594	9.1654	7.19003	5.84084	3.392	6.13963	7.33547	4.8548
Chloroherpeton thalassium ATCC 35110	10.789	4.40668	4.82931	7.41632	6.43929	4.57264	6.71814	4.78789	6.03464	7.50865	4.54404	4.43361	4.17835	6.02999	6.42948	10.8819
Chromobacterium violaceum ATCC 12472	3.66161	4.47755	5.34138	4.05697	6.64744	8.74928	11.7178	5.30597	5.59222	13.5724	8.73193	4.51662	1.63624	5.62127	6.62205	3.74919
Chromohalobacter salexigens DSM 3043	3.26141	5.06859	5.20309	4.49551	6.42212	8.29078	11.9336	5.11893	6.63858	11.8264	8.48452	5.19684	1.70649	6.57966	6.52513	3.24824
Chroococcidiopsis thermalis PCC 7203	9.06039	5.29742	6.17452	7.21108	6.32817	4.68993	5.02795	6.211	6.12422	6.11798	4.6531	5.28792	6.23064	6.15172	6.32765	9.1063
Citrobacter koseri ATCC BAA-895	6.51364	5.44769	5.03851	6.16645	6.92532	6.57616	8.69731	5.15579	5.73586	9.36589	6.17929	5.1922	3.99147	5.96482	6.55813	6.49146
Citrobacter rodentium ICC168	6.25802	5.06529	5.2975	6.00493	6.44792	6.5289	9.00269	5.18765	5.89965	9.7731	6.71107	5.17129	4.02017	5.79987	6.54383	6.28813
Clavibacter michiganensis subsp. michiganensis NCPPB 382	1.20237	5.36379	4.61319	2.40551	4.38292	9.98217	17.2453	4.68339	7.19869	13.6991	10.0449	5.42771	0.800845	7.24879	4.46698	1.2343
Clostridiales genomosp. BVAB3 str. UPII9-5	9.81713	4.93948	5.13083	7.97422	6.36156	5.1131	5.56996	5.15515	5.54515	6.50103	4.99999	4.9654	6.13783	5.64615	6.31078	9.83227
Clostridium acetobutylicum ATCC 824	12.8683	4.32678	6.03284	11.3398	5.43341	2.88233	1.07009	6.03627	5.18496	3.05691	2.92828	4.33353	11.0811	5.15608	5.47248	12.7968
Clostridium acidurici 9a	12.2634	4.46577	6.60509	11.7693	4.89461	2.50762	0.948111	6.51511	5.5443	2.45236	2.58262	4.48989	12.4013	5.4397	4.93338	12.1875
Clostridium beijerinckii NCIMB 8052	13.1639	4.05381	5.8704	12.2674	5.43441	2.60581	1.06772	5.66855	5.434	2.92786	2.6606	4.05664	11.3232	5.18902	5.48037	12.7963
Clostridium botulinum A str. ATCC 19397	13.1791	3.92031	5.74026	12.491	4.75653	2.83858	0.677503	6.1347	4.65571	2.57032	2.68045	3.89155	12.7393	5.07811	4.69982	13.9468
Clostridium cellulolyticum H10	10.8238	4.97318	5.82809	9.61198	6.30402	4.21344	2.34327	5.86867	5.52237	3.98494	4.19589	4.97141	8.58687	5.55784	6.30734	10.9069
Clostridium cellulovorans 743B	12.3524	4.43805	5.98633	11.3055	5.57611	2.91202	1.12105	6.24622	5.19074	2.9662	2.7667	4.43037	10.9631	5.53913	5.47993	12.7261
Clostridium cf. saccharolyticum K10	7.26367	4.26134	7.19322	6.2756	5.98683	5.61694	4.79153	5.67461	7.82705	6.43291	7.56478	4.23662	3.91602	5.75886	6.5119	6.41428
Clostridium clariflavum DSM 19732	11.574	4.6209	5.30264	10.1975	6.17142	4.16875	2.32471	5.75585	5.23328	3.7518	3.75284	4.55853	8.71642	5.87928	5.91625	12.0758
Clostridium difficile 630	13.1687	4.39072	5.92877	12.0798	5.36218	2.50864	0.721986	5.81262	5.17455	2.45911	2.5574	4.46405	11.8625	5.04695	5.44695	13.015
Clostridium kluyveri DSM 555	12.2055	4.23481	5.72282	11.5745	5.64579	3.58244	1.11264	5.95003	5.07873	3.06294	3.37107	4.21673	10.8076	5.41071	5.52293	12.5008
Clostridium lentocellum DSM 5427	11.4271	4.80835	6.62148	10.0445	5.79542	3.26867	1.45884	6.52417	5.31045	3.77626	3.35743	4.8334	10.3684	5.19382	5.8398	11.3719
Clostridium ljungdahlii DSM 13528	12.814	4.35247	5.984	11.4123	5.60871	3.00274	0.93584	5.91493	5.14637	3.04369	3.06572	4.38793	10.9938	5.0633	5.65815	12.616
Clostridium novyi NT	13.6322	4.30475	5.89496	11.9627	5.18244	2.60013	0.790197	5.79357	5.11242	2.50683	2.62439	4.24572	11.8676	4.95463	5.17977	13.3476
Clostridium perfringens str. 13	13.213	3.94995	6.01419	11.7949	4.81387	2.7907	0.517941	6.61417	4.90221	2.4663	2.57106	3.88982	12.043	5.52974	4.72619	14.163
Clostridium phytofermentans ISDg	11.2281	4.82035	5.87341	10.4636	5.9486	3.37489	2.4154	5.73553	5.98369	3.47438	3.53677	4.87927	9.22507	5.8048	6.04853	11.1876
Clostridium saccharolyticum WM1	8.79771	4.41794	5.77724	8.37832	6.59836	6.31156	3.78906	5.84625	6.27999	5.43897	6.27245	4.46811	5.69514	6.37676	6.62077	8.93137
Clostridium sp. BNL1100	11.0871	4.9573	5.79661	9.72065	6.3772	4.17806	2.36203	5.68109	5.56502	3.97759	4.21287	4.90181	8.53235	5.48543	6.28578	10.8791
Clostridium sp. DL-VIII	13.178	3.9935	5.91891	12.1766	5.50848	2.60673	1.05714	5.57494	5.45205	3.04434	2.77766	4.07825	11.1284	5.1027	5.59863	12.802
Clostridium sp. SY8519	6.97163	4.70534	5.52886	7.32949	6.71639	6.77605	6.34833	5.55002	6.8384	7.00104	6.78332	4.72696	4.00891	6.90833	6.6892	7.11773
Clostridium sticklandii DSM 519	11.7805	4.04311	6.87685	10.7014	5.62343	2.97287	1.25065	6.83424	5.78918	3.86469	2.9599	4.00477	10.2087	5.80053	5.53114	11.758
Clostridium tetani E88	13.1986	4.04612	5.94931	12.1189	4.91532	2.90581	0.649531	6.17865	4.89195	2.47152	2.73277	4.00375	12.307	5.22586	4.76838	13.6365
Clostridium thermocellum ATCC 27405	11.2217	4.79367	5.3593	9.083	6.29485	4.64093	3.16179	5.44907	5.74041	4.29821	4.63495	4.76637	7.20071	5.81383	6.2839	11.2573
Collimonas fungivorans Ter331	5.12993	4.79449	5.07087	5.2648	6.96569	7.40967	10.3829	5.04061	5.7533	11.826	7.39409	4.78377	2.41115	5.76871	6.90933	5.09449
Colwellia psychrerythraea 34H	10.9185	5.46946	5.70022	8.94461	6.49379	3.52389	3.28751	5.66149	4.98783	5.02706	3.54364	5.48022	8.63267	4.94627	6.50738	10.8755
Comamonas testosteroni CNB-2	4.06326	4.60885	5.94716	4.62266	7.84118	8.11398	8.79552	5.99943	5.60138	12.3862	8.07573	4.62558	1.7361	5.64109	7.87047	4.07141
Conexibacter woesei DSM 14684	1.3448	5.17105	4.94126	2.13287	4.24509	8.51031	18.5191	5.01594	7.24427	15.3684	8.64679	5.18352	0.75583	7.24074	4.33578	1.34424
Coprococcus catus GD/7	8.85967	4.44971	6.43523	9.03394	6.74011	3.6763	3.76532	4.71987	7.70533	5.24841	5.50767	5.06506	5.47378	5.52689	7.81834	8.28864
Coprococcus sp. ART55/1	6.46893	4.86797	5.6412	8.38865	6.96889	4.63864	3.35308	6.17053	6.22064	4.79695	4.12721	4.80015	5.70745	6.82768	6.82355	6.66297
Coprothermobacter proteolyticus DSM 5265	8.9167	5.6913	6.78913	6.36699	6.98324	5.07463	3.38919	6.60476	5.97834	5.66204	5.38658	5.6913	5.88584	5.62379	7.15343	8.80273
Coraliomargarita akajimensis DSM 45221	5.92422	5.46266	5.84856	5.85925	6.95103	6.216	7.66245	5.75135	7.02112	7.96055	6.39154	5.64775	3.19833	6.94161	7.11841	6.04516
Corallococcus coralloides DSM 2259	2.15713	5.22101	5.49718	2.21544	6.01467	10.3729	13.011	5.46076	6.06665	13.2639	10.5106	5.19643	0.852319	6.00153	6.01878	2.13968
Coriobacterium glomerans PW2	3.6799	4.81325	5.58033	5.74189	5.9526	6.81081	11.7647	5.64532	8.13994	10.416	6.89925	4.76485	2.04298	8.13332	5.97581	3.63902
Corynebacterium aurimucosum ATCC 700975	4.17947	5.31129	5.77954	4.28107	6.48838	8.34474	9.64612	5.83398	6.37333	10.1921	8.3737	5.38182	2.51019	6.46508	6.52157	4.31759
Corynebacterium diphtheriae NCTC 13129	6.09415	5.87648	5.65061	5.61866	7.14175	6.42244	7.54727	5.61943	6.29715	8.10987	6.43172	5.9089	3.70689	6.3221	7.118	6.13457
Corynebacterium efficiens YS-314	3.0063	5.99001	4.97952	4.42682	6.89593	10.1272	9.48407	4.99236	6.84452	8.53099	10.2655	5.99942	1.65594	6.85135	6.91131	3.03874
Corynebacterium genitalium ATCC 33030	3.72761	5.92544	5.37581	3.71293	6.35707	8.29996	11.3835	5.35671	6.91155	10.3437	8.24349	5.83046	1.74565	6.82814	6.32634	3.6188
Corynebacterium glutamicum ATCC 13032	6.16731	5.75258	5.67263	5.50378	7.46918	6.77936	7.05599	5.72581	6.5184	7.91563	6.68698	5.65891	2.94144	6.58276	7.3643	6.20493
Corynebacterium jeikeium K411	4.04037	5.54238	5.68601	3.89954	6.50401	8.54214	9.99729	5.75984	6.23659	10.2508	8.46108	5.6437	2.38729	6.46803	6.44776	4.1332
Corynebacterium kroppenstedtii DSM 44385	4.91556	5.93742	5.04851	5.20299	6.39116	7.53861	9.71251	5.07147	6.95781	8.18047	7.52705	6.08075	2.83991	7.05725	6.45806	5.08047
Corynebacterium pseudotuberculosis 31	6.45139	5.37225	6.15457	5.91177	6.74198	6.53467	6.73463	6.19153	6.35905	7.83184	6.43132	5.33899	4.3376	6.46406	6.64064	6.50372
Corynebacterium resistens DSM 45100	5.27953	5.64312	5.52087	4.92252	6.93866	7.60717	8.51829	5.60852	6.31386	8.93319	7.51225	5.65996	2.83396	6.48915	6.86789	5.35107
Corynebacterium ulcerans BR-AD22	6.06417	5.55749	6.05581	5.57583	6.8885	6.70269	7.20208	6.10362	6.44988	8.02805	6.50667	5.5182	3.85079	6.60865	6.73821	6.14935
Corynebacterium urealyticum DSM 7109	3.37343	5.47569	5.64173	3.58945	6.21467	9.41049	10.9499	5.63051	6.70297	10.7073	9.28927	5.2801	1.78924	6.6121	6.09872	3.23436
Corynebacterium variabile DSM 44702	2.06944	6.3438	5.01726	2.93649	5.74459	10.2321	12.5259	5.02426	7.32416	9.59524	10.2936	6.40605	1.22878	7.35574	5.78228	2.1203
Coxiella burnetii RSA 493	10.9133	4.66616	4.89621	8.25037	5.78946	4.94276	5.70251	4.88929	5.77232	5.95726	4.96772	4.63915	6.25095	5.75789	5.77002	10.8347
Crinalium epipsammum PCC 9333	10.4568	5.23976	6.18278	8.07549	6.42477	4.26052	3.30267	6.21926	5.37047	5.26771	4.13494	5.18174	7.70281	5.43923	6.33447	10.4066
Croceibacter atlanticus HTCC2559	12.1263	5.31632	6.03672	9.41401	6.01098	3.0104	1.88909	6.18471	4.81029	3.76006	2.89299	5.34149	9.94578	5.0084	5.98603	12.2664
Cronobacter sakazakii ATCC BAA-894	5.84002	5.03863	5.21132	5.44951	6.36741	6.54567	10.1781	5.28027	5.7298	11.0386	6.56908	5.05818	3.60223	5.74859	6.43711	5.90547
Cronobacter turicensis z3032	5.73046	4.97664	5.2559	5.39434	6.3338	6.68867	10.4807	5.17149	5.78404	11.2764	6.70935	4.97235	3.50919	5.7329	6.29617	5.68622
Cryptobacterium curtum DSM 15641	6.65711	5.51143	5.53646	6.606	7.07089	5.40956	7.24965	5.70694	5.95839	8.48639	5.43614	5.59364	4.62467	6.02966	7.2523	6.8708
Cupriavidus metallidurans CH34	3.45071	5.23172	4.92662	4.35435	6.66124	8.03444	12.1785	5.06247	6.19765	12.3679	8.02356	5.26989	1.65383	6.30255	6.73036	3.55424
Cupriavidus necator N-1	2.95693	4.83892	5.09128	3.81241	6.85669	8.83722	12.5096	5.06612	5.42339	14.1297	8.88272	4.86521	1.46255	5.46373	6.81748	2.98601
Cupriavidus taiwanensis LMG 19424	2.77848	4.77572	4.91322	3.64517	6.60621	8.9243	13.3516	4.91947	5.36301	14.7051	8.99304	4.81641	1.36487	5.39643	6.61976	2.82715
Cyanobacterium aponinum PCC 10605	12.5066	4.60531	5.63414	9.72495	5.39528	4.10707	2.3189	5.7083	5.59449	3.18498	4.08038	4.56892	8.9746	5.63219	5.39535	12.5685
Cyanobacterium stanieri PCC 7202	11.3089	4.77584	5.3152	9.33991	5.83269	5.41016	2.80463	5.30559	5.60439	3.54753	5.40754	4.7522	7.99385	5.61953	5.78429	11.1977
cyanobacterium UCYN-A	13.2602	4.43467	6.10304	10.8282	5.16967	2.70778	1.57369	6.01598	5.51314	2.92865	2.77586	4.43204	10.6831	5.39602	5.1971	12.9808
Cyanobium gracile PCC 6307	2.32021	4.39123	5.89287	3.1683	6.5857	11.7847	10.1856	5.86112	5.91938	12.4118	11.6989	4.26001	0.947324	5.82935	6.51276	2.23076
Cyanothece sp. ATCC 51142	11.5279	4.94354	5.78277	8.87535	5.72408	4.61088	2.87367	5.75044	5.97716	3.4344	4.6232	4.93711	7.90044	5.97026	5.69222	11.3766
Cyanothece sp. PCC 7424	11.3345	4.6541	5.7913	8.76718	5.3116	4.75406	3.35288	5.86817	6.15634	3.66061	4.80545	4.69986	7.74466	6.21795	5.37262	11.5087
Cyanothece sp. PCC 7425	7.21332	4.97119	6.15937	6.25573	7.00314	7.54979	4.75839	6.15517	6.19264	6.70937	7.46271	4.95734	4.19051	6.23614	6.94159	7.24359
Cyanothece sp. PCC 7822	10.9433	4.73869	6.02139	8.22842	5.63541	4.90443	3.59276	6.00179	5.97958	4.5395	4.84725	4.72185	7.37352	5.95177	5.62678	10.8935
Cyanothece sp. PCC 8801	10.9477	4.86762	5.7485	8.53417	5.63393	5.01488	3.45883	5.78697	6.1391	3.87215	5.00527	4.85001	7.37725	6.13996	5.65394	10.9697
Cyanothece sp. PCC 8802	10.9052	4.86251	5.74449	8.52692	5.62982	5.0371	3.47162	5.79113	6.13652	3.87682	5.01838	4.85996	7.3676	6.15325	5.65719	10.9615
Cyclobacterium marinum DSM 745	11.6529	4.52457	5.64262	9.19932	6.35982	5.00472	2.11204	5.5972	5.69858	3.8871	5.00301	4.4836	7.3081	5.6574	6.31461	11.5544
Cycloclasticus sp. P1	10.0551	5.44174	5.52688	8.03033	6.81077	4.50983	4.19628	5.4739	5.08655	5.98215	4.50184	5.43759	7.10164	5.05705	6.78309	10.0053
Cylindrospermum stagnale PCC 7417	9.86607	5.18645	6.10917	7.69656	6.67052	4.86137	3.54097	6.08536	5.70162	5.44145	4.83397	5.16717	6.62003	5.66896	6.6601	9.89023
Cytophaga hutchinsonii ATCC 33406	10.8934	5.24369	5.00528	9.51749	6.73545	3.99579	3.76221	4.91774	5.28339	4.93623	3.99378	5.22185	7.74762	5.23545	6.674	10.8366
Dactylococcopsis salina PCC 8305	10.4931	5.1614	5.64408	7.58491	5.97592	5.16159	4.46683	5.64693	6.63252	4.35884	5.12252	5.07323	5.78195	6.56944	5.95368	10.3731
Dechloromonas aromatica RCB	5.10306	4.88287	5.24738	5.08204	6.72566	7.79282	9.76099	5.33849	6.42862	10.5062	7.7786	4.91582	2.05801	6.43609	6.84228	5.10106
Dechlorosoma suillum PS	3.56908	4.5062	5.59767	3.62844	6.61866	10.8731	9.51051	5.52007	5.64852	11.5337	11.0862	4.57691	1.4651	5.60933	6.651	3.60556
Deferribacter desulfuricans SSM1	13.606	4.27245	5.601	10.8844	5.80839	3.08107	1.04888	5.59648	5.18478	3.00534	3.06164	4.3317	9.7646	5.17596	5.87194	13.7055
Dehalobacter sp. CF	8.86277	4.64207	5.38271	8.22872	6.69382	6.00508	4.59514	6.0546	5.91498	5.58989	4.88696	4.56769	5.64467	7.1116	6.0947	9.72459
Dehalobacter sp. DCA	8.72942	4.62665	5.37383	8.16244	6.69001	6.07381	4.68141	6.06325	5.91915	5.64654	4.94314	4.58929	5.55374	7.16148	6.09974	9.68611
Dehalococcoides ethenogenes 195	7.77625	4.78506	6.06769	6.82144	6.26303	7.21322	4.75914	5.96168	5.0609	7.14878	7.46918	4.97435	6.35026	5.05001	6.3572	7.94179
Dehalococcoides sp. BAV1	8.20245	5.06874	5.96203	7.12308	6.48369	6.97464	4.2762	6.0329	5.07567	6.50396	6.80122	5.02433	6.5945	5.2201	6.36572	8.29076
Dehalococcoides sp. CBDB1	8.27717	5.03532	6.01562	7.1742	6.46091	6.83117	4.2225	5.93873	5.12447	6.45646	6.92927	5.06241	6.63977	5.13034	6.40523	8.29645
Dehalococcoides sp. GT	8.14379	5.01591	6.04785	7.0631	6.45523	6.87805	4.31451	6.00374	5.15677	6.49037	6.92988	5.08597	6.51486	5.2672	6.37075	8.26201
Dehalococcoides sp. VS	8.27494	5.00028	6.02627	7.13108	6.44503	6.83337	4.40189	5.94696	5.09855	6.67426	6.87999	4.99137	6.61405	5.11935	6.33601	8.22662
Dehalogenimonas lykanthroporepellens BL-DC-9	5.97145	5.2448	5.15764	5.98449	6.06288	8.0363	8.01614	5.21035	6.53012	7.58863	8.27828	5.3217	3.79393	6.45594	6.26667	6.08067
Deinococcus deserti VCD115	3.49566	5.50864	5.96771	3.34866	7.27662	9.28042	9.17413	5.98307	5.72341	11.1861	9.2807	5.48375	1.82503	5.73908	7.25137	3.47566
Deinococcus geothermalis DSM 11300	3.05512	5.18903	5.66913	2.72718	6.49642	10.091	10.9885	5.79413	5.7048	12.3537	10.093	5.11474	1.38416	5.73625	6.51568	3.08722
Deinococcus gobiensis I-0	2.1181	5.00692	5.24544	2.14655	5.70303	11.1189	13.2408	5.36887	5.53406	13.833	11.0873	4.98271	1.16182	5.47288	5.86348	2.11567
Deinococcus maricopensis DSM 21211	2.39138	5.81264	4.6796	2.18252	5.86792	9.47667	14.8153	4.69943	5.64792	13.9744	9.54181	5.80152	1.15892	5.59564	5.92892	2.42536
Deinococcus peraridilitoris DSM 19664	3.75255	5.65544	5.52846	3.0358	6.60442	8.54953	11.2227	5.55747	6.15322	11.602	8.5908	5.69421	1.46204	6.1271	6.69835	3.7659
Deinococcus proteolyticus MRP	3.24178	4.98403	6.01823	2.68032	7.01662	10.1336	10.0077	5.94576	4.95999	12.9465	10.1193	5.03326	1.70596	5.03954	6.91383	3.25361
Deinococcus radiodurans R1	3.42821	5.18079	5.50434	2.43131	6.18553	9.73664	12.0476	5.54168	5.58435	13.032	9.70721	5.13074	1.34692	5.56213	6.19513	3.38133
Delftia acidovorans SPH-1	2.97093	4.49143	5.5569	3.69747	7.46072	9.35454	10.7986	5.48707	5.09802	14.1308	9.51109	4.63538	1.18705	5.12414	7.50873	2.98709
Delftia sp. Cs1-4	2.92774	4.55693	5.45892	3.66715	7.42536	9.48262	10.8824	5.53908	5.08608	14.238	9.52179	4.5426	1.17158	5.05186	7.52541	2.92244
Denitrovibrio acetiphilus DSM 12809	9.10292	5.25354	6.44823	8.10679	6.76154	4.37802	3.69433	6.41323	6.4573	5.28011	4.41253	5.13961	6.5897	6.33545	6.73445	8.89228
Desulfarculus baarsii DSM 2075	3.97234	4.40812	4.93122	3.75785	6.42203	10.4681	11.0485	4.97244	5.36125	12.6003	10.3859	4.44499	1.31391	5.43462	6.42676	4.05167
Desulfatibacillum alkenivorans AK-01	7.31947	4.55672	5.01626	5.84196	6.4084	8.76719	7.10638	5.09141	5.9702	7.97561	8.63329	4.53213	3.03636	6.07386	6.35529	7.31546
Desulfitobacterium dehalogenans ATCC 51507	8.92407	4.44706	6.16171	8.00937	6.19355	6.22204	3.93738	6.11939	6.51569	5.30401	6.23974	4.43737	5.90892	6.49924	6.15797	8.92249
Desulfitobacterium dichloroeliminans LMG P-21439	9.01401	4.66703	6.27936	8.01463	6.15688	5.66158	4.03388	6.27091	6.56528	5.25186	5.65678	4.62073	6.23883	6.54282	6.12463	8.9008
Desulfitobacterium hafniense Y51	8.21741	4.46863	5.83894	7.58555	6.69398	7.23715	4.42058	6.25924	6.0209	6.14203	6.37737	4.20865	5.17823	6.76314	6.11207	8.47613
Desulfobacca acetoxidans DSM 11109	6.84041	4.56166	5.68844	6.44453	6.13294	8.22806	6.36468	5.69922	6.37629	7.29415	8.23032	4.56547	4.18542	6.34101	6.18278	6.8646
Desulfobacter postgatei 2ac9	8.74548	4.5059	5.01721	7.77451	6.71497	6.81271	4.63771	4.94893	6.09914	5.83819	7.20253	4.91567	4.48351	5.95755	7.198	9.09208
Desulfobacterium autotrophicum HRM2	8.37586	4.88072	5.21657	7.08513	7.25679	7.70421	4.29003	5.21813	6.2064	5.60163	7.67534	4.8945	3.71924	6.2826	7.19592	8.39694
Desulfobacula toluolica Tol2	10.8578	4.44412	4.93541	8.94376	7.01821	5.50672	3.15029	4.9423	5.99805	4.70184	5.59629	4.53515	5.30702	5.96485	7.14934	10.9488
Desulfobulbus propionicus DSM 2032	5.27653	4.90476	5.13483	5.26163	6.83108	8.86141	8.67114	5.13455	6.47997	9.23355	8.82541	4.89048	1.99015	6.49846	6.79803	5.20802
Desulfococcus oleovorans Hxd3	6.56679	5.11695	4.76935	5.50644	6.68912	9.06138	7.48868	4.80086	5.85145	8.10978	9.10651	5.06084	2.85216	5.75194	6.76404	6.50371
Desulfohalobium retbaense DSM 5692	5.84505	4.9558	5.39737	5.06368	6.59599	8.89979	7.91564	5.37007	6.48947	8.46527	8.87822	4.9256	2.33135	6.46066	6.56732	5.83873
Desulfomicrobium baculatum DSM 4028	5.34206	4.71621	5.36276	5.21154	6.65341	8.49711	8.85938	5.33278	6.63697	9.44706	8.43023	4.79007	2.00015	6.6823	6.65196	5.38601
Desulfomonile tiedjei DSM 6799	7.24307	5.04641	5.84195	6.83306	6.45908	6.2383	6.48728	5.82254	7.58771	6.17116	6.24933	5.06212	3.67463	7.55134	6.49176	7.24024
Desulfosporosinus acidiphilus SJ4	10.1186	4.68737	5.93803	8.27978	6.00674	5.20774	3.92779	5.8392	6.31466	4.90134	5.2335	4.71164	6.58378	6.18502	6.06182	10.003
Desulfosporosinus meridiei DSM 13257	9.92052	4.71158	6.27586	8.27708	6.06736	5.16072	3.35641	6.2181	6.24227	4.75342	5.24366	4.74213	6.95489	6.17689	6.10555	9.79357
Desulfosporosinus orientis DSM 765	9.81731	4.57324	6.08622	8.21643	6.19248	5.42976	3.62523	5.93821	6.21506	5.16969	5.64313	4.64135	6.46836	6.01298	6.31465	9.6559
Desulfosporosinus youngiae DSM 17734	9.36216	4.63383	6.00259	7.99623	6.15235	5.77858	4.16767	5.90969	6.31437	5.37042	5.80818	4.65515	6.16595	6.22546	6.16968	9.28234
Desulfotalea psychrophila LSv54	8.31116	4.90532	6.47435	7.23629	6.90047	6.48439	3.84948	6.40799	6.29444	5.94548	6.29486	4.63407	5.42104	6.30718	6.55013	7.98335
Desulfotomaculum acetoxidans DSM 771	10.1454	4.89176	5.74368	8.54473	6.23272	5.20991	3.5418	5.66855	5.38742	5.29406	5.34822	4.87216	7.56002	5.25726	6.26816	10.0342
Desulfotomaculum carboxydivorans CO-1-SRB	8.9228	5.22046	5.3793	7.17261	6.42378	7.45028	4.04626	5.39752	4.85006	5.78815	7.46639	5.20338	6.49853	4.85894	6.41603	8.90551
Desulfotomaculum kuznetsovii DSM 6115	6.87935	5.00185	5.44135	5.17745	6.33279	9.4904	6.39812	5.39501	5.19539	7.68055	9.32949	5.06272	4.09248	5.44352	6.09918	6.98034
Desulfotomaculum reducens MI-1	9.97557	5.07028	5.84823	8.06066	6.39045	5.98084	2.88506	5.71597	5.32679	4.74557	6.12685	5.10373	7.26193	5.17563	6.4428	9.88963
Desulfotomaculum ruminis DSM 2154	9.17047	4.61203	5.39144	7.27697	6.18433	7.44487	4.53201	5.32069	5.62304	5.93901	7.55785	4.64125	5.47307	5.486	6.27985	9.06712
Desulfovibrio aespoeensis Aspo-2	3.95318	4.98321	5.38791	4.36986	6.73923	9.64929	9.46111	5.49446	6.43219	10.2655	9.61209	4.90815	1.56956	6.44613	6.75678	3.97139
Desulfovibrio africanus str. Walvis Bay	4.25929	4.6146	5.92089	4.49593	6.65925	8.71708	9.3806	5.93327	6.21883	11.1385	8.76275	4.61056	2.15337	6.22	6.66642	4.24865
Desulfovibrio alaskensis G20	5.47175	5.29983	5.32742	5.02283	7.44785	7.62741	8.41264	5.33726	5.45012	10.5381	7.70714	5.31562	2.75211	5.3598	7.56377	5.36634
Desulfovibrio desulfuricans ND132	3.42657	5.11948	5.23506	3.61895	6.00065	10.6882	10.6376	5.19308	6.55692	10.1969	10.7843	5.15172	1.41591	6.51496	6.03287	3.42681
Desulfovibrio desulfuricans subsp. desulfuricans str. ATCC 27774	5.87415	4.76395	5.42504	4.93921	7.33651	8.33786	7.96677	5.41373	4.94829	11.0099	8.31273	4.74637	2.84339	4.94314	7.31278	5.82616
Desulfovibrio magneticus RS-1	4.83763	4.68582	5.04227	4.04459	6.0682	10.0332	10.2637	5.0237	5.77291	10.8867	10.028	4.69304	1.93158	5.78312	6.04663	4.85895
Desulfovibrio salexigens DSM 2638	8.53308	4.93987	5.87131	7.12499	6.84754	5.95373	5.00675	5.86201	6.34256	6.28379	5.86093	4.93545	4.74607	6.49263	6.68374	8.51555
Desulfovibrio sp. FW1012B	3.90748	4.59544	4.85527	3.33505	5.48886	11.5815	11.2611	4.97227	5.96891	11.0942	11.5055	4.60122	1.32801	6.03262	5.54792	3.91964
Desulfovibrio vulgaris str. Hildenborough	3.48656	5.68519	5.27758	4.0061	6.85272	8.82096	10.6712	5.23362	6.38634	10.723	8.77386	5.68093	1.72981	6.34937	6.84147	3.48132
Desulfovibrio vulgaris str. 'Miyazaki F'	3.33997	5.18867	4.5848	3.3841	6.85095	10.524	11.6882	4.5507	5.0391	12.8512	10.4503	5.15454	1.2675	5.04999	6.77184	3.30416
Desulfurispirillum indicum S5	5.374	4.97607	6.06398	5.6013	7.51177	7.89752	6.62972	5.93804	6.27477	8.87622	7.96407	5.0166	2.85476	6.22724	7.47394	5.32001
Desulfurivibrio alkaliphilus AHT2	5.41514	4.66973	5.24356	4.51193	6.66349	10.1915	8.13032	5.24094	5.32045	9.92781	10.1311	4.68073	2.44128	5.43722	6.55512	5.4397
Desulfurobacterium thermolithotrophum DSM 11699	13.0552	4.50645	7.3857	7.65003	5.21334	3.37783	1.47597	7.29542	6.50611	3.06511	3.47141	4.54342	7.82274	6.41317	5.2529	12.9652
Dichelobacter nodosus VCS1703A	10.9487	4.65621	3.51157	8.53594	6.39688	4.54062	7.87016	3.67251	4.94231	8.09588	4.32109	4.55631	5.36453	5.18747	6.21277	11.1869
Dickeya dadantii 3937	5.78083	5.41974	4.83446	5.79087	6.84909	7.1285	9.37936	4.87249	5.70628	9.9302	7.03851	5.39152	3.4897	5.75101	6.81423	5.82213
Dickeya dadantii Ech586	6.16556	5.82875	5.00246	6.19389	7.23677	6.65373	7.93426	4.9916	5.68775	8.6786	6.65929	5.79708	4.10058	5.65529	7.2267	6.18769
Dickeya dadantii Ech703	6.02701	5.34704	4.71842	6.3466	6.90968	6.94135	8.96477	4.74684	5.82772	9.37027	6.91507	5.33939	3.67464	5.90399	6.85418	6.11303
Dickeya zeae Ech1591	6.23378	5.51849	4.83378	6.15004	6.83633	6.71078	8.76697	4.8133	5.7389	9.21748	6.85241	5.5811	3.92708	5.68063	6.93673	6.2022
Dictyoglomus thermophilum H-6-12	12.6556	3.86375	7.24133	9.90272	4.84366	3.83222	0.952252	6.77689	6.58387	2.7217	4.08396	3.94646	9.58027	5.98734	5.05845	11.9695
Dictyoglomus turgidum DSM 6724	12.7163	3.78188	7.13494	9.85692	4.88861	4.05603	0.906196	6.78545	6.52919	2.72188	4.23253	3.8375	9.35594	6.0765	5.04743	12.0728
Dinoroseobacter shibae DFL 12	3.22247	4.68197	4.8561	4.26839	6.01246	9.92035	12.219	4.82391	6.54819	11.852	9.95986	4.67972	1.24578	6.52146	6.00478	3.18362
Dyadobacter fermentans DSM 18053	7.70826	5.12375	4.79238	6.57839	6.39831	6.50994	8.07371	4.78182	6.12775	7.99189	6.49995	5.16161	3.96845	6.1382	6.41518	7.73041
Echinicola vietnamensis DSM 17526	9.10768	4.6971	5.47316	7.99238	6.74114	6.29605	3.7665	5.54324	6.01988	5.16425	6.30475	4.91789	5.40164	6.18954	6.86233	9.52247
Edwardsiella ictaluri 93-146	4.82434	5.04431	5.54026	5.89878	6.86502	7.58442	8.69105	5.54797	5.80136	10.3207	7.58951	5.0367	3.81697	5.73906	6.92742	4.77217
Edwardsiella tarda EIB202	4.35675	4.74676	5.53461	5.51121	6.47918	7.83938	10.0073	5.5411	5.80304	11.5238	7.81175	4.72878	3.51034	5.75701	6.51375	4.33519
Eggerthella lenta DSM 2243	3.49124	5.30681	5.17568	3.87679	5.77181	7.84963	13.2495	5.20965	6.79839	12.1118	7.89261	5.32126	1.78908	6.81237	5.80625	3.53717
Eggerthella sp. YY7918	5.72689	5.44677	5.36424	5.34762	6.53849	6.59996	9.66434	5.33494	6.40708	9.68239	6.49739	5.47587	3.21302	6.40865	6.53677	5.7556
Ehrlichia canis str. Jake	12.5758	5.21084	5.41076	12.3898	6.23522	2.07729	0.82751	5.42581	4.61876	2.59158	2.0595	5.12209	12.1575	4.68613	6.09416	12.5171
Ehrlichia chaffeensis str. Arkansas	12.2479	5.05651	5.63411	12.1796	6.07219	2.30844	1.00319	5.41145	4.95772	2.69926	2.48281	5.16567	11.8403	4.73106	6.18535	12.0244
Ehrlichia ruminantium str. Gardel	12.5999	5.20921	5.22908	13.3825	5.82225	2.06064	0.777642	5.26708	4.43557	2.19312	1.95884	4.99747	13.563	4.46464	5.61944	12.4197
Elusimicrobium minutum Pei191	12.8296	4.58809	5.14505	7.61901	4.94074	4.86675	4.97323	5.06054	4.19984	6.27893	4.99726	4.63488	8.21162	4.10748	4.99537	12.5516
Emticicia oligotrophica DSM 17448	12.4893	4.81287	5.26604	9.44488	6.10737	3.58106	2.82331	5.23068	5.44347	3.94479	3.64592	4.92141	7.97296	5.4037	6.22031	12.692
Enterobacter aerogenes KCTC 2190	6.18054	5.01342	5.21956	6.12833	6.39176	6.64723	9.21129	5.19341	5.72705	9.98656	6.64636	5.04345	4.24252	5.79644	6.32621	6.24586
Enterobacter asburiae LF7a	6.37415	5.5315	5.35774	5.83268	7.14972	6.58874	7.9202	5.29998	5.74261	9.08322	6.54727	5.51866	3.8296	5.75518	7.06655	6.40222
Enterobacter cloacae SCF1	5.62668	5.06968	5.23466	5.51808	6.43456	6.99978	9.74633	5.33142	5.76972	10.6989	7.00668	5.03069	3.61812	5.74371	6.51834	5.65262
Enterobacter cloacae subsp. cloacae ATCC 13047	6.05058	5.47133	5.35297	5.71278	6.98646	6.86073	8.3037	5.40767	5.84863	9.30811	6.66745	5.40395	3.70199	5.9184	6.90399	6.10123
Enterobacter sp. 638	6.74591	5.43022	5.18438	6.18845	6.98493	6.05586	8.36128	5.13186	6.00421	9.032	6.01457	5.39705	3.81392	6.01585	6.88761	6.7519
Enterococcus faecalis V583	12.1366	5.07879	5.21484	8.68547	6.38499	3.6637	3.49928	5.27118	5.58453	4.34906	3.64729	5.12733	7.00957	5.72763	6.3468	12.2729
Enterococcus faecium DO	11.3355	4.84798	5.64931	9.08461	6.44197	3.4453	3.48715	5.61754	6.65404	4.09953	3.51268	4.89271	6.48589	6.59915	6.50986	11.3368
Enterococcus hirae ATCC 9790	11.9045	5.01535	5.39261	9.2413	6.39797	3.41152	3.25681	5.42122	6.38011	3.67467	3.42316	4.97093	6.87118	6.38623	6.37619	11.874
Enterococcus sp. 7L76	11.3667	4.93481	4.56825	8.25478	6.17114	3.68291	3.29162	5.29319	4.9786	4.07779	3.13151	4.76052	6.60742	5.74345	5.95701	11.9665
Erwinia amylovora ATCC 49946	6.42181	5.17487	5.47719	6.16657	7.11046	6.51627	7.69316	5.44167	5.5504	9.59336	6.54047	5.15443	4.15778	5.47706	7.12783	6.39667
Erwinia billingiae Eb661	6.05633	5.19136	5.43696	5.82536	7.20835	6.85305	8.2304	5.35498	5.81289	9.79899	6.79258	5.14599	3.43244	5.80338	7.09049	5.96643
Erwinia pyrifoliae Ep1/96	6.43396	5.14398	5.45878	6.19225	7.00813	6.44886	7.68667	5.46948	5.55388	9.48337	6.56823	5.20294	4.233	5.53694	7.09474	6.48478
Erwinia sp. Ejp617	6.3338	5.17627	5.49649	6.14763	7.11952	6.61563	7.75088	5.44607	5.50706	9.55976	6.46281	5.17911	4.19383	5.58045	6.99852	6.43216
Erwinia tasmaniensis Et1/99	6.31521	5.11414	5.47835	6.18285	6.87571	6.60261	7.91888	5.44727	5.63239	9.47839	6.60366	5.17293	4.26724	5.64933	6.88648	6.37454
Erysipelothrix rhusiopathiae	11.2956	5.40192	4.78657	10.1317	6.62628	3.37948	3.48904	4.82673	6.12028	3.35649	3.34217	5.41579	7.57352	6.18365	6.61694	11.4539
Erythrobacter litoralis HTCC2594	3.96639	4.52874	5.12587	4.86893	5.81874	7.88855	12.6594	5.11297	7.02798	12.0629	7.9737	4.52428	1.67681	6.99945	5.82988	3.9354
Escherichia blattae DSM 4481	5.56981	5.0674	5.34036	5.74092	6.91561	8.30007	7.6585	5.35546	5.19974	9.69146	8.32303	5.06444	4.03333	5.17072	6.9568	5.61235
Escherichia coli str. K-12 substr. MG1655	7.28219	5.5319	5.12702	6.6776	7.00801	5.85543	7.47186	5.08788	5.76004	8.27496	5.82233	5.50918	4.56845	5.76092	6.94529	7.31694
Escherichia fergusonii ATCC 35469	7.48958	5.60818	5.2027	6.81682	7.14042	5.74299	6.93319	5.16694	5.74037	7.94308	5.73839	5.53103	4.74691	5.68929	7.07859	7.43152
Ethanoligenens harbinense YUAN-3	6.46316	5.0953	4.72187	5.96525	6.77311	7.30529	9.04053	4.78296	5.9228	9.53289	7.16522	5.03574	3.08651	5.96841	6.72903	6.41194
Eubacterium cellulosolvens 6	7.215	5.03954	6.03698	7.45196	6.5386	5.80411	5.76874	6.22905	7.61927	5.58621	5.56574	5.05425	4.37067	7.91061	6.45413	7.32828
Eubacterium cylindroides T2-87	9.02657	4.13474	4.02502	8.7575	6.08883	3.52745	2.41927	4.95925	4.78307	3.29107	2.65789	3.6959	6.04266	6.0422	5.32696	9.66636
Eubacterium eligens ATCC 27750	9.49963	4.8325	6.2522	10.4774	7.03548	3.52054	2.00206	6.33862	6.1017	4.3811	3.49825	4.83493	8.42491	6.16256	7.06346	9.57467
Eubacterium limosum KIST612	8.52201	4.77864	5.59654	7.2733	6.74774	6.32318	5.15995	5.72696	5.9412	6.75362	6.13869	4.70618	4.95955	6.10238	6.64451	8.62556
Eubacterium rectale	8.46132	4.78126	5.18684	9.31336	7.10688	4.45831	2.903	6.52614	5.25519	5.00944	3.21651	4.62782	6.91907	6.74542	6.80245	9.1186
Eubacterium rectale ATCC 33656	8.77944	4.91584	6.00356	9.40109	7.2275	4.30761	3.23702	6.20706	6.15969	5.35504	4.10716	4.88007	6.93327	6.4007	7.15425	8.93067
Eubacterium siraeum V10Sc8a	8.49576	5.33041	5.87549	7.52884	6.0441	4.27383	5.91145	5.62236	6.22586	6.38439	4.52392	5.23764	6.46446	5.86336	6.06071	8.14771
Exiguobacterium antarcticum B7	8.3172	6.06322	4.72008	7.15323	6.27492	4.92599	7.78849	4.68485	7.81647	4.91089	5.00287	6.07651	3.84515	7.77414	6.2953	8.35069
Exiguobacterium sibiricum 255-15	8.4456	5.89051	4.69758	7.12529	6.11838	5.04826	7.97766	4.62283	7.73759	5.18049	5.10317	5.92993	3.85741	7.64788	6.17276	8.44465
Exiguobacterium sp. AT1b	7.5148	6.03671	4.97914	7.21125	6.23045	4.8481	8.18862	4.95197	8.20706	5.13095	4.84	6.06541	3.7896	8.20339	6.23565	7.56687
Faecalibacterium prausnitzii L2-6	5.45351	4.86297	5.9705	5.06397	6.71203	7.38145	7.59657	5.85747	6.40872	9.16653	7.63451	4.81121	2.7763	6.13627	6.81981	5.1424
Ferrimonas balearica DSM 9799	4.41292	5.5187	5.60031	4.30085	7.40737	8.86875	8.16476	5.62632	5.67754	9.9947	8.91143	5.56862	2.33495	5.68504	7.47579	4.45195
Fervidobacterium nodosum Rt17-B1	12.207	5.02832	5.42141	9.40563	5.89562	3.4136	2.6851	5.70018	5.76862	3.18409	3.27958	5.0625	8.19107	6.06848	5.90875	12.78
Fervidobacterium pennivorans DSM 9078	11.1582	5.50739	5.98741	7.94787	6.33158	3.94543	3.21629	5.90861	6.36901	3.66427	3.90453	5.53564	6.74203	6.28482	6.36523	11.1317
Fibrobacter succinogenes subsp. succinogenes S85	8.88284	5.31804	5.32749	6.57809	6.50111	5.26056	7.06094	5.35945	6.55449	7.00212	5.14501	5.16817	4.16805	6.60133	6.33636	8.73593
Filifactor alocis ATCC 35896	11.3195	4.98604	4.1428	10.133	6.80447	4.14591	2.7541	6.41312	5.23519	3.02805	2.60154	4.46315	7.22223	7.95754	5.82949	12.9639
Finegoldia magna ATCC 29328	13.0189	4.57983	5.06894	10.8201	6.21954	2.70876	2.13693	5.29541	5.95446	2.80244	2.58693	4.60832	8.29484	6.26955	6.15935	13.4757
Flavobacteriaceae bacterium 3519-10	10.7203	5.01203	5.05607	7.91059	6.04942	4.59261	5.62263	5.07023	6.27257	5.52068	4.60774	4.9569	5.65666	6.20956	6.07145	10.6705
Flavobacterium branchiophilum FL-15	14.1286	4.64378	4.4111	10.3434	6.25978	3.41652	2.24864	4.39675	4.75974	3.55163	3.50349	4.72117	8.37876	4.70976	6.37277	14.1541
Flavobacterium columnare ATCC 49512	13.8848	4.69942	5.36413	10.2688	5.36186	3.04016	1.9645	5.43642	5.10035	2.91355	2.99788	4.64981	9.8701	5.1498	5.33507	13.9634
Flavobacterium indicum GPTSA100-9	14.1568	4.72726	4.82311	10.3883	5.83805	2.89607	2.03018	4.8735	4.9769	2.99814	2.93282	4.83795	9.12372	5.01632	5.9597	14.4212
Flavobacterium johnsoniae UW101	13.6758	4.63033	5.08512	9.62025	5.94344	3.25611	2.8556	5.25046	5.45477	3.80229	3.08545	4.46473	7.93748	5.61688	5.78108	13.5403
Flavobacterium psychrophilum JIP02/86	13.8074	4.70334	4.7713	9.92953	5.56009	3.12472	2.64645	5.12689	4.82825	3.52028	2.95843	4.77424	9.01583	5.10977	5.70506	14.4184
Flexibacter litoralis DSM 6794	14.6167	4.44391	5.44405	10.1646	5.85766	2.52636	1.5274	5.48487	5.40776	2.96109	2.48038	4.42627	8.78716	5.46492	5.82367	14.5832
Flexistipes sinusarabici DSM 4947	11.4782	4.64409	5.60657	9.15634	6.16341	4.31859	2.92802	5.60356	5.9481	4.24141	4.4359	4.65529	7.29549	5.80949	6.31021	11.4053
Fluoribacter dumoffii NY 23	11.1167	4.68843	5.24784	9.15244	6.77317	4.95182	3.08643	5.41656	5.41258	4.9754	4.60384	4.42493	6.90302	5.61239	6.47864	10.9614
Fluviicola taffensis DSM 16823	12.4001	4.93174	5.08072	9.41508	6.67888	3.50796	2.98465	5.05568	6.33431	3.4861	3.57024	4.87686	6.41435	6.30138	6.6319	12.33
Francisella cf. novicida Fx1	11.915	4.77755	6.21686	10.9229	6.01107	2.65434	1.47036	6.3266	5.03685	3.88656	2.5363	4.61471	10.8694	5.14392	5.85091	11.7668
Francisella noatunensis subsp. orientalis str. Toba 04	11.517	4.01786	6.9804	11.149	5.41776	2.09636	1.34257	5.7009	5.79964	3.62743	2.95913	5.27252	10.9298	4.81594	6.37662	11.997
Francisella novicida U112	11.9633	4.75883	6.19739	10.9471	6.01619	2.6464	1.46584	6.29273	5.01757	3.90036	2.5275	4.60846	10.8695	5.11557	5.86315	11.8102
Francisella philomiragia subsp. philomiragia ATCC 25017	11.7045	4.66488	6.43536	11.0139	5.92377	2.53224	1.33285	6.3597	5.41516	3.7029	2.62307	4.68366	10.7752	5.24853	6.03351	11.5507
Francisella sp. TX077308	11.3265	4.40256	6.69218	10.8633	5.71125	2.4355	1.34956	6.12732	5.54435	3.7268	2.92186	5.04934	10.7024	5.05877	6.27875	11.8096
Francisella tularensis subsp. tularensis SCHU S4	12.0684	4.61011	6.32083	11.0288	5.85178	2.48947	1.42812	6.14548	5.16322	3.82148	2.63201	4.72782	10.9447	4.99378	5.96358	11.8104
Frankia alni ACN14a	1.47623	5.53575	4.38714	2.20631	4.83092	11.4277	15.7679	4.33744	6.44566	13.0004	11.4613	5.55681	0.852635	6.40015	4.84779	1.4659
Frankia sp. CcI3	1.91747	5.74616	4.57247	2.74412	5.21438	11.0012	14.2974	4.5325	6.68395	11.5783	10.9972	5.77395	1.16442	6.71982	5.16633	1.89041
Frankia sp. EAN1pec	1.71501	5.66736	4.61599	2.39939	5.06952	10.9577	14.9019	4.58759	6.57076	12.3153	11.0199	5.73096	1.04247	6.57633	5.09913	1.73072
Frankia sp. EuI1c	1.5863	5.54678	4.59085	2.1058	4.80518	11.0749	15.6628	4.64054	6.50018	13.0368	11.0676	5.52606	0.938057	6.52492	4.80941	1.58386
Frankia sp. QA3	1.52605	5.51095	4.35602	2.28094	4.84898	11.395	15.6284	4.4135	6.3926	12.9793	11.3517	5.46803	0.906315	6.40057	4.85553	1.52771
Frankia symbiont of Datisca glomerata	1.94241	5.86923	4.54914	2.59491	5.3651	10.8629	14.2777	4.49913	6.46436	11.7837	10.8508	5.93293	1.18384	6.48903	5.35413	1.98066
Frateuria aurantia DSM 6220	3.31701	4.59301	5.30624	5.02251	7.09838	9.01309	10.0982	5.37456	6.19036	11.8214	9.10911	4.69077	1.63304	6.15673	7.2981	3.27755
Fusobacterium nucleatum subsp. nucleatum ATCC 25586	14.5918	3.7874	5.56634	11.8969	5.14307	2.47832	0.295838	6.07791	5.00019	2.2413	2.20106	3.71391	11.1073	5.48811	5.09322	15.3171
Gallibacterium anatis UMN179	11.3202	5.16192	4.58514	9.06006	6.71822	4.1063	4.60828	4.67951	5.22142	5.47483	4.00479	5.06335	6.86762	5.36926	6.5661	11.1922
Gallionella capsiferriformans ES-2	6.79244	5.17532	5.09222	6.67134	7.17929	5.84859	8.17273	5.08109	6.14371	9.21191	5.94576	5.17175	3.61588	6.04588	7.26242	6.58966
gamma proteobacterium HdN1	6.6363	4.45012	5.66789	5.80485	6.23472	5.50937	7.97593	5.1999	6.05312	9.60951	6.93524	5.74079	3.635	5.35092	7.7596	7.43674
Gardnerella vaginalis ATCC 14019	10.155	4.99775	6.07755	8.08925	6.67281	3.34297	4.499	6.01656	5.69053	6.60809	3.46364	5.06954	6.80122	5.58251	6.79156	10.142
Geitlerinema sp. PCC 7407	5.21186	4.44833	6.44546	4.6283	6.54832	8.17114	8.06275	6.39581	6.49594	10.0568	8.22792	4.50442	2.47783	6.50177	6.54896	5.27441
Gemmatimonas aurantiaca T-27	3.06084	6.03675	4.55408	4.291	7.05779	8.20757	12.4254	4.50032	6.49052	11.4939	8.12092	5.97799	1.33352	6.45287	6.98293	3.01365
Geobacillus kaustophilus HTA426	8.123	4.83588	4.5898	6.44529	6.17289	6.09235	9.3022	4.56018	6.60586	8.51978	5.98444	4.84852	3.09221	6.67961	6.08216	8.06584
Geobacillus sp. C56-T3	8.06941	4.83583	4.65472	6.36404	6.07739	6.01507	9.43924	4.48224	6.81484	8.61082	6.21437	4.84027	2.96235	6.55221	6.17197	7.89523
Geobacillus sp. WCH70	10.5783	4.73715	4.7252	8.5141	6.11825	4.48263	6.09649	4.74327	6.26802	5.92244	4.46381	4.74465	5.59014	6.29842	6.11343	10.6037
Geobacillus sp. Y4.1MC1	10.6084	4.54011	4.67739	8.38181	6.17598	4.72853	6.415	4.55216	6.26493	6.546	4.82979	4.50383	5.15836	6.05703	6.22238	10.3383
Geobacillus sp. Y412MC52	7.95697	4.82055	4.53644	6.39142	6.19356	6.18562	9.41483	4.58499	6.57858	8.61207	6.00623	4.85003	2.97623	6.76076	6.08942	8.04228
Geobacillus sp. Y412MC61	8.14391	4.71268	4.78715	6.39211	5.88024	5.65652	9.41553	4.33284	7.0337	8.6139	6.532	4.95732	2.97799	6.30204	6.40224	7.85982
Geobacillus thermodenitrificans NG80-2	8.72508	5.07025	4.76121	6.99253	6.36236	5.52142	8.00137	4.72701	6.46049	7.47296	5.3771	5.08701	4.00113	6.54753	6.25792	8.63463
Geobacillus thermoglucosidans TNO-09.020	10.6108	4.50252	4.59979	8.44965	6.19228	4.6935	6.41176	4.55182	6.17562	6.58458	4.7401	4.4748	5.18392	6.06889	6.22351	10.4553
Geobacillus thermoglucosidasius C56-YS93	10.6329	4.5382	4.67716	8.39166	6.17835	4.70677	6.39834	4.56011	6.26419	6.53078	4.81396	4.49893	5.16446	6.06783	6.21842	10.3579
Geobacillus thermoleovorans CCB_US3_UF5	8.09077	4.83246	4.63805	6.39809	6.1198	6.06731	9.36418	4.52072	6.70463	8.54539	6.08772	4.86549	3.04416	6.62686	6.11327	7.98111
Geobacter bemidjiensis Bem	4.73835	4.96701	6.20548	4.03497	5.9091	8.924	9.1202	6.10518	6.9247	9.33799	8.98693	4.95863	2.37366	6.82949	5.89563	4.68869
Geobacter daltonii FRC-32	6.46066	4.75035	5.78639	6.13788	6.72868	7.63241	6.23008	5.80774	6.61991	7.53783	8.01733	4.89801	3.32603	6.47831	7.03928	6.5491
Geobacter lovleyi SZ	5.73685	5.23764	5.99473	5.64289	7.66479	7.79438	6.0067	5.97086	6.00144	8.34255	7.72217	5.2676	3.20903	6.06216	7.61016	5.73606
Geobacter metallireducens GS-15	4.87637	5.09494	5.62621	4.7713	6.09343	9.60857	8.53708	5.63774	7.08792	8.11589	9.48982	4.93904	2.31109	7.05743	5.97958	4.77358
Geobacter sp. M18	4.34666	5.05379	6.11005	3.91747	6.05178	9.17174	9.2605	6.16068	6.87497	9.49823	9.16693	4.99314	2.15456	6.92094	5.99579	4.32277
Geobacter sp. M21	4.61289	4.8816	6.09502	4.02025	5.75721	9.04064	9.27135	6.12853	6.91364	9.32862	9.01651	5.01348	2.32601	6.94687	5.88937	4.75801
Geobacter sulfurreducens PCA	4.34852	5.05193	5.46974	4.59261	6.08262	9.56919	9.30824	5.45171	6.89017	8.93248	9.56992	5.13318	2.14151	6.85816	6.17782	4.42219
Geobacter uraniireducens Rf4	6.3689	5.02067	5.5505	5.9025	6.4644	7.8256	7.41863	5.54963	6.65405	7.66745	7.64095	5.01752	3.35523	6.74454	6.3699	6.44952
Geodermatophilus obscurus DSM 43160	1.09	5.60015	4.78745	1.52436	4.98071	11.6205	15.5864	4.74578	6.21876	13.5058	11.6914	5.63476	0.712504	6.20701	4.98541	1.10901
Glaciecola nitratireducens FR1064	9.9144	5.40739	5.71684	7.87545	6.85301	3.91381	4.73704	5.71313	5.44963	6.41036	3.83286	5.38879	6.69707	5.48543	6.79488	9.80991
Glaciecola sp. 4H-3-7+YE-5	9.1879	5.59639	5.66741	7.47231	6.88432	4.5331	4.98887	5.59546	5.1769	6.79365	4.57112	5.63149	6.67489	5.07861	6.94576	9.20183
Gloeobacter violaceus PCC 7421	4.65519	5.02642	5.51831	3.8586	6.21348	8.95592	10.3721	5.46386	6.11599	10.9041	8.94933	5.02301	2.07387	6.11891	6.15269	4.59814
Gloeocapsa sp. PCC 7428	9.65424	5.59525	5.78752	7.39118	6.55842	3.99487	5.31431	5.76312	5.79002	6.28041	3.9945	5.57378	6.42551	5.7602	6.5424	9.57428
Gluconacetobacter diazotrophicus PAl 5	3.05135	4.85903	4.28038	4.65967	6.06271	9.99028	12.9587	4.32447	6.28131	12.1929	9.88271	4.73802	1.45506	6.29391	5.97318	2.99633
Gluconacetobacter hansenii ATCC 23769	4.39758	4.74639	4.10338	6.08548	6.83809	8.03237	9.36321	4.15425	5.78757	9.89092	8.70041	5.26692	2.31001	5.71833	7.47884	4.66129
Gluconacetobacter xylinus NBRC 3288	4.1164	5.12338	4.73709	5.53096	7.56241	8.92328	9.15428	4.75699	5.36901	11.0027	9.02584	5.1221	2.45998	5.34768	7.60239	4.16556
Gluconobacter oxydans 621H	4.08875	4.85476	5.26451	5.10404	6.46865	8.1094	10.2888	5.2258	7.09229	10.154	8.70411	5.02921	1.6624	6.97443	6.72222	4.25665
Gluconobacter oxydans H24	5.43212	5.15564	5.63326	5.69239	7.0552	7.4142	8.15085	5.61403	6.98508	8.67261	7.23766	5.11747	2.44102	6.99179	6.99107	5.4156
Gordonia bronchialis DSM 43247	2.2829	6.27946	4.36591	3.53212	5.72259	9.27554	14.1407	4.33343	7.30983	10.6272	9.33876	6.32431	1.14507	7.29002	5.75477	2.27733
Gordonia polyisoprenivorans VH2	2.28444	6.34814	4.26519	3.63513	5.66699	9.26251	14.3851	4.26491	7.44251	10.5361	9.17806	6.28269	1.13896	7.43276	5.61101	2.26555
Gordonia sp. KTR9	2.13563	6.34158	4.47027	3.20299	5.27955	9.31404	14.8369	4.42786	7.68894	10.5502	9.33092	6.33742	1.04635	7.65247	5.26944	2.11545
Gordonibacter pamelaeae 7-10-1-b	2.88856	4.86195	4.94299	3.24369	5.41183	8.11323	11.9324	4.93448	5.99082	11.3516	7.85203	4.8245	1.64517	6.06136	5.29565	2.9127
Gramella forsetii KT0803	11.6579	4.26659	5.74688	9.74023	5.69393	4.17724	2.65197	5.89496	6.08119	3.67804	4.1322	4.30124	7.97859	6.29623	5.6616	12.0412
Granulibacter bethesdensis CGDNIH1	4.54675	4.6748	5.13773	6.1444	7.1741	8.34215	8.96929	5.08641	6.47548	10.1384	8.25224	4.63407	2.30734	6.41666	7.14087	4.55934
Granulicella mallensis MP5ACTX8	4.78527	5.1622	6.15314	4.90481	6.41307	7.11797	9.22312	6.11018	7.10919	9.49547	7.1858	5.25509	2.69789	7.0887	6.48348	4.81463
Granulicella tundricola	4.1511	5.10599	6.02555	4.37552	6.22141	8.22677	9.45722	5.93182	7.11732	9.59964	8.6841	5.27563	2.16834	6.90482	6.50982	4.24497
Haemophilus ducreyi 35000HP	11.212	4.87223	5.01779	9.42798	6.23654	3.44753	4.09823	4.7305	4.96947	5.5028	3.87821	5.35724	8.11193	4.69024	6.71348	11.7338
Haemophilus influenzae 86-028NP	11.9119	4.98394	4.85101	9.14725	6.58667	3.65831	3.97035	4.85456	5.17538	5.21204	3.67696	5.02244	7.22015	5.2156	6.58849	11.925
Haemophilus parainfluenzae T3T1	11.377	5.20578	5.00874	8.73675	6.71861	3.89923	4.21482	4.8888	5.3779	5.29371	3.92137	5.25743	6.85475	5.32275	6.70548	11.2169
Haemophilus parasuis SH0165	11.0877	5.23182	5.27073	8.43649	6.57641	4.03864	4.04036	5.1985	5.39492	5.26482	4.16181	5.31762	6.9677	5.31868	6.66627	11.0276
Haemophilus somnus 129PT	11.9007	5.12378	4.96011	9.37626	6.43607	3.7143	3.4675	4.99104	5.25925	4.51258	3.68218	5.13453	7.76486	5.25826	6.47871	11.9398
Hahella chejuensis KCTC 2396	6.40739	5.0641	5.63884	5.94137	6.62003	6.68623	8.06078	5.63654	6.23739	8.95931	6.61518	5.05428	3.78687	6.29395	6.55137	6.44637
Halanaerobium hydrogeniformans	12.8681	3.89895	6.36455	10.4131	5.65291	3.35745	1.21709	6.28705	5.74953	3.6236	3.41049	3.86324	9.27414	5.6345	5.65474	12.7306
Halanaerobium praevalens DSM 2228	14.3593	3.68144	6.31968	10.3733	5.21847	2.73087	0.850185	6.31366	5.16455	3.52009	2.74473	3.75107	9.99146	5.18079	5.26584	14.5346
Haliangium ochraceum DSM 14365	2.20743	4.83765	5.32232	2.94988	5.50247	8.7739	15.2097	5.25448	6.37502	14.8497	8.70714	4.81094	1.23236	6.27929	5.50365	2.18402
Haliscomenobacter hydrossis DSM 1100	9.41405	5.32458	4.91293	6.80951	7.11882	6.40152	5.09919	4.91078	5.5304	6.31451	6.44513	5.31277	4.3978	5.48971	7.14556	9.37274
Halobacillus halophilus DSM 2266	9.79145	4.84449	6.0943	8.38203	6.02754	4.78821	3.97629	6.06098	6.68392	4.53182	4.87714	4.87723	6.60938	6.6885	6.02239	9.74433
Halobacteroides halobius DSM 5150	12.1803	4.34451	6.89371	10.3984	5.06135	3.25873	1.02168	6.80992	5.52012	3.13352	3.28579	4.36474	11.0552	5.41492	5.10298	12.1541
Halomonas elongata DSM 2581	3.16567	4.99104	5.42588	4.58896	6.56579	9.02119	10.8169	5.53858	6.71212	11.1446	8.87512	4.93414	1.72795	6.78562	6.54808	3.15833
Halorhodospira halophila SL1	2.39258	5.44557	5.37419	3.31871	6.35013	11.4746	12.1935	5.49881	6.2889	12.0587	9.60182	4.51522	1.49941	6.53826	5.29508	2.15449
Halothece sp. PCC 7418	10.3057	5.02018	5.85631	7.52312	6.31611	5.1114	4.25709	5.77347	6.56867	4.79916	5.09084	5.0058	5.51483	6.52733	6.26024	10.0697
Halothermothrix orenii H 168	11.1181	4.62778	5.74235	9.63968	5.59263	5.82698	1.86731	5.7143	5.38057	3.07814	5.7482	4.67507	9.03665	5.46831	5.52413	10.9598
Halothiobacillus neapolitanus c2	6.44047	5.25052	4.76192	6.37218	7.25286	6.87638	8.63755	4.66273	6.3057	9.04508	6.78652	5.14684	2.82603	6.25754	7.09815	6.27953
Helicobacter acinonychis str. Sheeba	13.0245	4.11545	5.80266	8.23514	5.91965	4.30715	3.17782	5.65587	5.18023	5.62105	4.2995	4.01628	7.0533	5.01684	5.83709	12.7375
Helicobacter bizzozeronii CIII-1	9.53473	4.4041	5.93988	6.98291	6.95255	6.52787	3.49037	5.86235	4.94766	7.03281	6.55442	4.38911	5.42668	4.8683	6.93967	9.60952
Helicobacter canadensis MIT 98-5491	13.5178	3.48937	6.1259	9.80642	5.77654	3.0163	1.62368	5.49061	5.71453	4.39236	3.60749	4.0648	7.93069	5.00898	6.42217	13.9599
Helicobacter cetorum MIT 00-7128	13.2836	4.01598	6.30218	9.15891	5.67244	3.51809	1.84515	6.33817	4.69213	5.05662	3.43009	3.98219	9.11249	4.78316	5.58362	13.2252
Helicobacter cetorum MIT 99-5656	13.0828	4.5198	5.9699	8.64525	5.99248	4.00526	2.0879	6.57721	4.54091	4.98793	3.34669	4.02009	8.60163	5.14985	5.49113	12.9812
Helicobacter cinaedi PAGU611	11.1199	4.15855	6.16091	9.11364	6.61988	3.89872	2.61034	6.23529	5.18475	5.99703	3.8751	4.21147	7.62851	5.30994	6.62199	11.254
Helicobacter felis ATCC 49179	9.85078	4.43576	6.31358	7.09329	6.51194	5.49591	3.7538	6.28213	5.2667	6.93767	5.7433	4.51706	6.06398	5.17445	6.65405	9.90548
Helicobacter hepaticus ATCC 51449	12.0847	4.34045	5.7619	10.0067	6.70485	3.27406	2.25724	6.00252	5.08692	5.37578	3.16773	4.06221	8.31734	5.24833	6.50576	11.8035
Helicobacter mustelae 12198	10.1484	3.44307	6.25982	8.75327	7.26223	4.99139	2.45663	6.13049	6.27085	6.34638	5.30969	3.69762	4.92302	6.0599	7.59846	10.3488
Helicobacter pylori 26695	12.6361	3.98245	5.64392	8.0386	5.77301	4.42877	3.51551	5.89286	5.04417	5.90209	4.37457	3.94144	6.84821	5.29665	5.72816	12.9485
Heliobacterium modesticaldum Ice1	5.76906	4.8443	5.53244	5.28929	6.16764	8.21036	8.6345	5.66901	6.86069	8.60504	7.98008	4.84788	2.63773	7.0218	6.14667	5.7835
Herbaspirillum seropedicae SmR1	3.64436	4.6322	5.44676	4.5845	7.21225	8.62831	10.36	5.49899	5.84941	12.5774	8.67357	4.60468	1.60177	5.86169	7.22471	3.59946
Herminiimonas arsenicoxydans	6.27613	4.98714	4.92015	6.67948	7.39183	5.96877	8.91308	4.90415	6.12311	10.1143	5.90517	4.9745	3.07183	6.10763	7.37866	6.28405
Herpetosiphon aurantiacus DSM 785	7.64997	4.74331	5.00671	7.16721	7.62025	6.07813	6.53753	5.05675	5.20989	9.33258	6.10705	4.77348	4.08706	5.13865	7.77172	7.71971
Hippea maritima DSM 10411	11.4137	4.62705	6.25674	9.0401	6.11345	4.32582	2.06955	6.19288	5.44986	4.39033	4.34854	4.58379	8.36052	5.3585	6.09775	11.3714
Hirschia baltica ATCC 49814	9.00203	5.02121	5.43679	7.97446	7.42286	4.74499	5.08111	5.45121	6.1288	6.80795	4.6407	4.95251	4.88077	6.12602	7.37135	8.95723
Hydrogenobacter thermophilus TK-6	8.75405	5.08207	7.76445	6.20931	6.19261	5.77699	2.15832	7.96618	6.0863	5.02848	5.72226	5.06974	6.77686	6.20656	6.26175	8.94407
Hydrogenobaculum sp. 3684	11.9294	4.61754	6.43455	9.20301	5.26806	3.65372	1.81746	6.60276	4.98334	3.94874	3.66757	4.8101	10.0037	5.12199	5.49017	12.4479
Hydrogenobaculum sp. Y04AAS1	11.9165	4.6426	6.47632	9.25571	5.29627	3.63639	1.85487	6.53088	5.07011	3.97252	3.70904	4.77694	10.0082	5.0669	5.48838	12.2983
Hyphomicrobium denitrificans ATCC 51888	4.58872	4.57949	5.0367	5.04684	5.31203	6.07428	13.3249	4.85811	7.60144	11.4286	7.16338	5.04976	1.74953	7.48696	5.71819	4.98114
Hyphomicrobium sp.	4.93843	4.67522	5.20989	5.31486	5.62643	6.14212	12.0463	4.98028	7.46497	10.7529	7.13169	5.02637	2.1086	7.2248	5.98813	5.36901
Hyphomonas neptunium ATCC 15444	4.36932	4.35018	5.24731	5.00845	6.30509	8.56538	10.7916	5.35878	6.52809	11.5213	8.53064	4.32934	1.77276	6.58399	6.33983	4.39787
Idiomarina loihiensis L2TR	8.56371	5.96531	5.64886	6.34237	6.95347	5.44296	5.86726	5.93653	5.15617	7.1738	4.92129	5.58874	5.84686	5.61815	6.40263	8.57189
Ignavibacterium album JCM 16511	13.1052	4.37087	5.31739	10.192	6.30596	3.01583	2.29216	5.35365	6.3096	3.26497	3.0299	4.36106	7.26467	6.31594	6.32608	13.1747
Ilyobacter polytropus DSM 2926	11.8381	4.34862	6.62348	9.75659	5.39663	3.83471	1.37491	6.7087	6.15921	2.89099	3.79665	4.37267	9.1728	6.24062	5.42453	12.0608
Intrasporangium calvum DSM 43043	1.51509	5.74968	5.14847	2.20655	4.95266	10.6086	14.5956	5.12427	7.36538	11.6007	10.6626	5.79384	0.786655	7.3221	5.0159	1.55189
Isoptericola variabilis 225	1.11502	5.9557	4.4356	1.54075	4.33991	9.96829	18.1763	4.50625	6.84353	14.1579	9.97455	5.92105	0.748608	6.9088	4.31065	1.09712
Isosphaera pallida ATCC 43644	4.47701	5.46503	4.88551	3.86365	5.58019	9.38629	11.1997	4.72923	7.36745	8.75107	9.7587	5.67144	1.26652	7.29303	5.70475	4.60041
Jannaschia sp. CCS1	4.03363	4.93044	4.6453	5.16001	6.53867	8.76093	10.9034	4.62858	6.58904	10.7136	9.18416	5.01381	1.60805	6.42667	6.76768	4.09606
Janthinobacterium sp. Marseille	6.18858	5.27243	4.92698	6.44311	7.35002	6.25719	8.58651	4.93211	5.91993	9.65501	6.24899	5.28442	3.37254	5.94122	7.34588	6.27509
Jonesia denitrificans DSM 20603	4.67522	7.03625	4.94893	4.1533	7.80755	7.90426	8.51506	5.02716	6.38271	7.91775	7.91069	6.95152	1.94822	6.39577	7.78799	4.63762
Jonquetella anthropi DSM 22815	5.49855	5.25361	5.70918	3.80612	5.56735	8.02818	10.3822	5.69116	7.08555	9.41052	8.0863	5.24884	2.11613	6.97659	5.65345	5.46818
Kangiella koreensis DSM 16069	9.23592	5.24843	5.99655	7.81046	6.98871	4.53944	4.31076	5.89796	5.8529	6.21103	4.62253	5.26379	6.21383	5.73797	7.0204	9.04932
Ketogulonicigenium vulgare WSH-001	4.41491	4.41202	4.54909	5.84247	6.74997	8.17416	11.464	4.55965	6.03416	12.3354	8.06843	4.30455	2.01948	6.02625	6.66097	4.3844
Kineococcus radiotolerans SRS30216	1.16494	5.57815	4.69194	1.31453	4.75004	12.1315	15.5165	4.67548	6.20075	13.2002	12.3211	5.63946	0.633834	6.1637	4.83191	1.18595
Kitasatospora setae KM-6054	1.43982	5.39058	4.56638	1.51213	4.81438	12.3476	15.3803	4.70622	5.83565	13.7005	12.1624	5.25056	0.819079	5.80978	4.84005	1.42467
Klebsiella oxytoca KCTC 1686	5.93213	4.84042	5.37078	5.84934	6.28716	6.96293	9.44188	5.30633	5.8443	10.3696	6.99274	4.84359	3.92906	5.82532	6.24485	5.9595
Klebsiella pneumoniae subsp. pneumoniae MGH 78578	5.35666	4.8331	5.46742	5.62541	6.49124	7.38412	9.47283	5.36955	5.89443	10.6073	7.39784	4.86125	3.54024	5.89319	6.42275	5.38265
Klebsiella variicola At-22	5.3611	4.93229	5.33558	5.59014	6.52214	7.4353	9.42898	5.42744	5.89662	10.5716	7.41099	4.88507	3.43926	5.87469	6.58871	5.30013
Kocuria rhizophila DC2201	1.59182	5.7892	4.88838	2.12067	5.94683	11.4218	13.332	4.8502	6.01433	12.2394	11.4882	5.87098	0.837059	6.10049	5.90431	1.60428
Kosmotoga olearia TBF 19.5.1	10.0579	4.8109	6.10075	7.96655	5.9366	4.78423	3.87125	6.06544	6.9683	4.0748	4.84796	4.99743	5.97331	6.98759	6.06852	10.4884
Kribbella flavida DSM 17836	1.79721	5.98541	4.93247	2.05269	5.34458	10.3412	14.7779	4.95225	6.62838	12.4665	10.1683	5.88879	0.997587	6.62282	5.2733	1.77061
Krokinobacter sp. 4H-3-7-5	10.4962	5.33258	6.46901	9.02099	6.11957	3.35316	2.70939	6.54618	5.57223	4.38134	3.29431	5.31296	9.13082	5.66122	6.08813	10.5119
Kyrpidia tusciae DSM 2912	5.37801	5.16157	4.8333	5.10437	5.97279	9.5965	9.04018	4.72021	6.9827	7.7281	9.85844	5.21522	2.14375	6.84352	6.05253	5.36879
Kytococcus sedentarius DSM 20547	1.42796	5.74936	5.01569	2.09456	5.8988	11.6935	13.2656	4.97274	6.24153	12.2923	11.62	5.64297	0.719276	6.09546	5.89557	1.3746
Lacinutrix sp. 5H-3-7-4	14.1624	5.21733	5.52605	10.0437	5.58943	2.50734	1.88598	5.37646	4.48994	3.38596	2.53995	5.04814	10.7077	4.2486	5.51201	13.759
Lactobacillus acidophilus 30SC	11.2224	5.11944	5.84013	8.73518	6.52993	3.46429	3.15962	5.69581	5.75457	4.69288	3.614	5.23672	7.4102	5.57305	6.68446	11.2673
Lactobacillus acidophilus NCFM	12.1496	4.8917	5.62466	9.9979	6.24561	3.03828	2.33387	5.45502	5.47348	3.90192	3.22188	5.04455	8.79512	5.24088	6.46141	12.1241
Lactobacillus amylovorus GRL1118	11.3539	5.1809	5.85061	8.69668	6.51209	3.40567	3.18729	5.61819	5.80184	4.66744	3.66939	5.28574	7.41422	5.46928	6.71711	11.1696
Lactobacillus brevis ATCC 367	8.66146	5.94963	4.89613	7.31052	6.97568	5.96503	5.58598	5.24904	5.47612	5.84842	5.31778	5.80084	5.70443	6.01265	6.64328	8.60302
Lactobacillus buchneri CD034	9.52925	5.38619	4.85055	8.06666	7.20438	5.3156	4.80868	4.87414	6.2336	5.25994	5.32308	5.34972	4.86538	6.24111	7.18402	9.5077
Lactobacillus casei ATCC 334	8.68052	5.41446	5.14506	7.36921	7.43269	5.02272	5.7285	5.15031	5.93742	6.93018	4.97081	5.44686	4.55862	5.96685	7.44091	8.80487
Lactobacillus crispatus ST1	11.6959	4.9306	5.78976	9.32149	6.50556	3.33239	2.74697	5.60416	5.62624	4.59499	3.49728	4.97	7.91015	5.33115	6.65445	11.4599
Lactobacillus delbrueckii subsp. bulgaricus ATCC 11842	8.18339	4.9318	6.37202	5.57336	6.6473	6.65781	5.07095	6.50409	6.14135	7.12007	6.73626	4.84124	4.08859	6.17041	6.65969	8.30168
Lactobacillus fermentum IFO 3956	7.94031	6.0284	5.37489	5.21293	5.97975	7.591	6.83152	5.23595	5.99762	6.30271	7.68601	5.84452	4.63881	5.71611	5.93844	7.68096
Lactobacillus gasseri ATCC 33323	12.3826	4.84037	6.01037	9.40455	6.1283	3.0756	2.34354	5.90332	5.655	4.14916	3.20631	4.7984	8.47205	5.38562	6.24866	11.9962
Lactobacillus helveticus DPC 4571	11.6143	4.76032	5.8791	9.29013	6.41617	3.27027	2.8332	5.68779	5.7482	4.71659	3.50012	4.90468	7.76518	5.4602	6.65717	11.4966
Lactobacillus jensenii JV-V16	12.4619	4.88399	5.75272	9.58015	6.42603	3.15231	1.87576	5.88671	5.09095	4.04186	3.06806	4.76745	8.69988	5.26271	6.27172	12.541
Lactobacillus johnsonii NCC 533	12.4113	4.76962	5.99872	9.67503	5.97865	3.0997	2.1164	5.91818	5.67102	3.837	3.21758	4.77273	8.79371	5.4066	6.16563	12.1681
Lactobacillus kefiranofaciens ZW3	11.3278	4.79678	5.84438	9.23393	6.44806	3.54005	3.05903	5.73359	5.61083	4.91665	3.54189	4.84581	7.81625	5.5272	6.46988	11.2879
Lactobacillus pentosus KCA1	8.46867	5.93488	4.91002	7.39525	6.93405	5.09252	6.20382	4.90149	6.00539	6.08311	5.09757	5.97454	5.30087	6.02135	6.949	8.48575
Lactobacillus plantarum WCFS1	8.97242	5.93685	4.94866	7.87662	6.88105	4.89676	5.53993	4.96232	5.69098	5.69826	4.82633	5.97124	6.19009	5.74823	6.87187	8.98841
Lactobacillus reuteri DSM 20016	10.9066	5.11793	5.43514	9.141	6.37147	4.00447	3.47662	5.38243	5.80821	4.52622	4.1879	5.11533	7.51439	5.58637	6.538	10.8879
Lactobacillus rhamnosus ATCC 8530	8.82197	5.33013	4.9541	7.44074	7.13375	5.28156	6.04113	4.93271	5.76002	6.99515	5.23677	5.38236	4.83117	5.78231	7.14233	8.93381
Lactobacillus ruminis ATCC 27782	10.5197	4.81697	4.89521	7.88764	6.68197	4.25011	5.98906	4.9827	6.81634	5.81792	4.07258	4.85859	4.10151	7.01894	6.60852	10.6817
Lactobacillus sakei subsp. sakei 23K	10.5206	5.56286	4.92243	8.39297	6.67081	4.37357	4.72595	4.91988	5.54912	5.17653	4.34614	5.49558	6.65834	5.57729	6.57286	10.5351
Lactobacillus salivarius UCC118	12.4075	4.9494	5.78734	10.5597	6.05667	2.82643	1.81752	5.70009	5.58034	3.20627	2.86496	4.88898	9.65946	5.41861	6.07068	12.206
Lactobacillus sanfranciscensis TMW 1.1304	12.7518	5.02343	5.04392	9.79909	6.37657	3.33725	2.65036	4.95219	5.53533	3.40118	3.39471	5.0544	7.95462	5.55443	6.29662	12.8741
Lactococcus garvieae Lg2	11.413	5.05901	5.82801	8.34685	6.56077	3.74228	3.14568	5.82506	6.03077	4.54978	3.86657	5.04612	6.64228	5.92272	6.65298	11.3681
Lactococcus lactis subsp. lactis Il1403	12.9001	4.68344	5.54543	9.24831	6.39651	3.2509	2.41767	5.48916	6.03195	3.70652	3.33029	4.70636	7.04873	5.91333	6.48177	12.8495
Laribacter hongkongensis HLHK9	4.13898	5.22013	5.16292	4.30025	7.42233	8.76347	9.92759	5.05798	5.5325	11.5366	8.82935	5.28251	1.72847	5.65117	7.2611	4.18464
Lawsonia intracellularis PHE/MN1-00	11.7377	5.04933	6.241	10.4324	6.02901	3.08558	1.24896	6.18612	5.29583	3.18307	3.17237	5.08357	10.3978	5.23169	6.07251	11.5531
Leadbetterella byssophila DSM 17132	9.94524	4.84817	6.41321	8.4088	5.94415	5.04533	2.79849	6.5412	6.20516	4.09848	4.87667	4.90414	7.52089	6.33719	5.99608	10.1168
Legionella longbeachae NSW150	11.5903	4.62604	5.45835	9.86572	6.50232	3.87621	2.69701	5.38615	5.50716	4.53721	3.96178	4.64149	7.94012	5.42222	6.53003	11.4472
Legionella pneumophila str. Paris	11.1929	4.6105	5.49468	9.59927	6.75863	4.22313	2.70261	5.50709	5.67874	4.73489	4.23549	4.52916	7.26708	5.62294	6.74613	11.0908
Leifsonia xyli subsp. xyli str. CTCB07	2.43731	5.51824	5.20054	3.04598	5.20971	9.34386	14.0483	5.2527	7.43713	11.5888	9.38043	5.41515	1.11793	7.40369	5.19218	2.40806
Leptolyngbya sp. PCC 7376	9.45396	4.96532	5.91143	7.91134	6.82361	4.88007	4.47591	5.85302	6.54677	5.59522	4.83444	4.85832	5.41773	6.59201	6.61294	9.2679
Leptospira biflexa serovar Patoc strain 'Patoc 1 (Paris)'	11.98	4.96832	4.95539	8.68108	6.5353	4.76243	3.24858	4.99674	6.85467	2.915	4.71028	4.89894	5.21485	6.89732	6.4646	11.9165
Leptospira borgpetersenii serovar Hardjo-bovis str. JB197	12.0384	4.52132	5.25451	8.07826	4.63192	4.64577	5.64927	5.26937	7.81001	3.1592	4.56755	4.51093	5.41219	7.87006	4.57632	12.005
Leptospira interrogans serovar Lai str. 56601	13.5468	4.52086	5.47366	8.97457	4.79452	3.52783	3.70296	5.40036	6.93963	2.49663	3.62576	4.53723	7.23492	6.88037	4.79686	13.547
Leptospirillum ferriphilum ML-04	6.89145	4.70913	5.51186	5.5796	5.47142	8.60593	7.5934	5.49869	8.41288	5.46764	8.73314	4.76765	1.91625	8.38678	5.54291	6.91127
Leptospirillum ferrooxidans C2-3	7.91026	4.50617	5.79644	6.85046	6.29672	7.57883	5.42813	5.84102	8.23528	4.80634	7.48256	4.37864	2.62102	8.25337	6.19573	7.81903
Leptothrix cholodnii SP-6	2.38011	5.04426	5.08712	3.08685	6.48315	8.94913	13.9878	5.11855	5.91879	14.672	8.80997	4.96032	0.81627	5.87328	6.47615	2.33627
Leptotrichia buccalis C-1013-b	14.7885	3.86862	4.87125	11.2592	5.63581	2.80377	1.47396	5.16242	5.32947	2.71227	2.67297	3.85503	9.03383	5.69129	5.55157	15.2901
Leuconostoc carnosum JB16	11.0662	5.65736	4.79601	9.90703	7.35198	3.40479	3.11715	4.82179	5.14797	4.47658	3.335	5.586	7.86046	5.15697	7.29733	11.0174
Leuconostoc citreum KM20	10.5006	5.60741	4.93046	9.28083	7.34272	3.59748	3.55016	4.92422	5.04592	5.13728	3.63534	5.75594	7.43007	5.07247	7.45851	10.7306
Leuconostoc gasicomitatum LMG 18811	11.4162	5.55587	4.70892	10.0423	7.29699	3.25795	3.08601	4.66025	5.11325	4.44138	3.2555	5.55192	7.89681	5.04601	7.31163	11.359
Leuconostoc gelidum JB7	11.4369	5.57244	4.66465	10.0661	7.30093	3.26185	3.11434	4.60344	5.12205	4.4319	3.28535	5.55728	7.88018	5.01437	7.3322	11.356
Leuconostoc kimchii IMSNU 11154	11.0135	5.5149	5.08114	9.61892	7.13779	3.08745	3.41695	4.40296	5.54905	4.64548	3.85261	5.90727	7.52811	4.79733	7.60371	10.8428
Leuconostoc mesenteroides subsp. mesenteroides ATCC 8293	11.0956	5.46028	5.03008	9.51749	7.03843	3.4067	3.27022	4.95032	5.40239	4.5215	3.57448	5.54632	7.56703	5.27719	7.16991	11.1721
Leuconostoc sp. C2	10.7951	5.93015	4.32164	9.66077	7.63747	3.88537	3.39722	5.11263	4.69799	4.6412	3.01363	5.51822	7.57706	5.57596	7.1386	11.097
Liberibacter crescens BT-1	11.8179	4.49557	5.75061	10.2526	6.19417	3.328	2.43258	5.72662	5.96867	3.85988	3.32926	4.51631	8.33605	5.99791	6.1616	11.8323
Listeria innocua Clip11262	12.0065	5.08643	5.29844	8.88009	6.10888	3.517	3.87944	5.3634	5.58909	4.5331	3.40784	5.04024	7.56703	5.73219	5.98454	12.0058
Listeria innocua FSL J1-023	11.5354	4.8713	5.08973	8.52435	5.84477	3.36022	3.68856	5.13767	5.35987	4.33575	3.26876	4.83777	7.28056	5.46389	5.75603	11.5308
Listeria innocua FSL S4-378	11.1218	4.71941	4.89431	8.22833	5.67488	3.24563	3.57735	4.93504	5.16505	4.19116	3.16588	4.66572	7.00157	5.27337	5.55415	11.0972
Listeria ivanovii	11.946	5.02322	5.32631	9.07942	6.1978	3.56884	3.49905	5.38151	5.61157	4.34955	3.50482	5.01888	7.61961	5.7056	6.15464	12.0132
Listeria marthii FSL S4-120	11.2189	4.83677	4.8558	8.3188	5.81339	3.52415	4.2859	4.87029	5.39356	4.66191	3.43145	4.78508	6.80297	5.46948	5.70096	11.172
Listeria monocytogenes EGD-e	11.8446	5.11152	5.2385	8.8529	6.18215	3.64768	4.01654	5.28407	5.66356	4.60977	3.52722	5.05005	7.35724	5.76147	6.06834	11.7844
Listeria monocytogenes FSL F2-208	10.7588	4.60555	4.72798	8.0018	5.55846	3.22623	3.68596	4.72875	5.12749	4.18919	3.17355	4.54915	6.65127	5.17319	5.45673	10.6712
Listeria seeligeri FSL S4-171	11.3734	4.76908	4.98059	8.48632	5.85237	3.30639	3.44641	4.98305	5.31753	4.16383	3.28768	4.78829	7.06592	5.35067	5.84348	11.4069
Listeria seeligeri serovar 1/2b str. SLCC3954	11.9862	5.06013	5.2727	8.90352	6.18022	3.55282	3.70745	5.32003	5.61067	4.43371	3.4932	5.08454	7.4455	5.71386	6.14876	12.0867
Listeria welshimeri serovar 6b str. SLCC5334	12.3315	5.00801	5.32826	9.28348	6.21873	3.39263	3.32085	5.28764	5.61652	4.20862	3.34718	4.95987	7.78454	5.61058	6.13589	12.1657
Lysinibacillus sphaericus C3-41	11.1542	4.92607	5.73699	9.75014	6.3951	3.49992	2.91067	5.37236	5.75294	4.38174	3.89849	5.07811	8.26517	5.37029	6.56515	10.9426
Macrococcus caseolyticus JCSC5402	10.3468	5.28392	5.52769	10.5414	6.53953	2.9114	3.41456	5.42067	6.27425	3.96885	3.06485	5.28278	8.53922	6.12199	6.58362	10.1785
Magnetococcus marinus MC-1	6.44104	5.21322	5.36402	6.01022	7.53342	8.54407	5.89271	5.43781	5.19951	8.28235	8.202	5.07562	3.85454	5.36838	7.30076	6.28035
Magnetospirillum magneticum AMB-1	3.43328	4.61551	4.95035	4.51277	6.40023	10.4339	10.7868	5.01934	6.29524	11.3494	10.3105	4.49779	1.38319	6.24151	6.40523	3.36386
Mahella australiensis 50-1 BON	8.0658	4.57048	5.46006	10.0213	6.18619	5.18248	4.85763	5.5395	5.32342	6.57911	5.14051	4.64309	8.5423	5.43372	6.22793	8.22645
Mannheimia succiniciproducens MBEL55E	10.9709	5.07248	4.1907	8.49954	5.80655	5.02481	6.40368	4.22268	5.15035	6.13696	4.86332	4.92965	6.80582	5.22346	5.62259	11.0766
Maribacter sp. HTCC2170	11.9748	4.98063	5.1162	9.6791	6.60111	4.51917	2.48365	5.24499	5.53612	3.63108	4.25251	4.70883	7.63867	5.71804	6.27619	11.639
Maricaulis maris MCS10	3.85416	4.81804	4.89483	5.09532	6.36382	8.7757	11.3342	4.89548	6.93652	10.8739	8.77294	4.77511	1.50785	6.90164	6.35643	3.84409
Marinithermus hydrothermalis DSM 14884	2.98753	5.13497	5.5594	2.28604	4.91639	11.3856	12.0577	5.56046	6.22608	11.3124	11.5091	5.10809	1.83794	6.08713	5.02951	3.00163
Marinitoga piezophila KA3	14.8998	3.70417	5.1602	12.4152	5.46602	2.70332	1.23653	4.62556	5.7799	2.48946	3.0794	3.77533	10.0337	5.13448	5.64796	13.849
Marinobacter adhaerens HP15	5.37593	5.24221	5.61744	5.15044	6.90213	8.06502	7.90061	5.61997	6.53157	8.68084	8.1096	5.33028	2.5764	6.49968	7.02461	5.37327
Marinobacter aquaeolei VT8	5.4047	5.55078	5.54043	5.10998	7.35889	8.42246	7.66295	5.63165	6.13128	8.87075	7.99693	5.19725	2.71103	6.23195	6.9959	5.18308
Marinobacter hydrocarbonoclasticus ATCC 49840	5.22858	5.38113	5.53378	5.09788	7.11737	8.2605	7.70722	5.59562	6.21816	8.86865	8.25975	5.39797	2.67727	6.17045	7.24378	5.24189
Marinobacter sp. BSs20148	6.58615	5.50393	5.41194	5.4428	7.19936	6.86701	7.55461	5.40377	5.48291	9.19381	6.90503	5.52819	3.6764	5.46	7.23836	6.54572
Marinomonas mediterranea MMB-1	9.22167	5.52288	5.83565	7.30152	6.50138	4.30646	5.31256	5.84465	6.11297	6.05305	4.38914	5.60729	6.04569	6.08266	6.62511	9.23734
Marinomonas posidonica IVIA-Po-181	9.23471	5.48139	5.56316	7.50809	7.17573	4.82456	4.58289	5.58857	5.76571	6.03648	4.78195	5.52927	5.61122	5.82932	7.18539	9.30156
Marinomonas sp. MWYL1	9.72982	5.42185	5.75867	7.82806	6.91826	4.32106	4.38682	5.79647	5.62188	6.02316	4.21495	5.31147	6.46845	5.65654	6.81101	9.73152
Marivirga tractuosa DSM 4126	12.0502	4.18748	5.85421	10.0564	6.22218	3.775	1.90916	5.88948	5.87376	3.8804	3.7381	4.22416	8.00213	5.95293	6.21495	12.1695
Megamonas hypermegale	11.8002	4.6871	4.52701	11.2728	6.23049	2.85832	1.67073	5.85854	4.12025	3.69196	2.12074	3.95373	10.1364	5.38097	5.56808	12.5159
Megasphaera elsdenii DSM 20460	6.60148	4.93438	5.33253	6.74748	6.23776	6.96661	7.76477	5.20888	6.72675	7.68213	7.07366	4.92731	4.04992	6.59481	6.23894	6.51472
Meiothermus ruber DSM 1279	4.16174	4.67687	6.18253	3.26445	6.559	10.9612	7.96237	6.14717	5.07158	10.8994	11.0638	4.71981	2.4933	5.09224	6.54589	4.19857
Meiothermus silvanus DSM 9946	4.24436	4.79342	6.41834	3.32736	5.7431	10.4823	8.36996	6.45887	5.88618	10.0057	10.6458	4.77181	2.90984	5.77286	5.87534	4.29483
Melioribacter roseus P3M	11.1628	4.50741	4.71238	8.85195	4.67387	4.3833	6.92686	4.71459	6.70998	5.02501	4.31188	4.58264	6.68786	6.78291	4.67838	11.2882
Melissococcus plutonius ATCC 35311	13.8879	4.40727	5.17321	11.1062	5.98023	2.72087	1.77101	4.89357	5.55903	3.04414	2.97296	4.48574	9.14748	5.19341	6.1447	13.5123
Mesoplasma florum L1	15.4748	4.26627	4.93039	11.7339	5.84678	1.90526	0.809861	5.02103	4.929	2.33566	1.89972	4.2732	10.1546	5.07575	5.79761	15.5461
Mesorhizobium australicum WSM2073	4.03585	4.6126	5.07792	4.85042	6.09877	7.90951	12.1618	5.03941	6.92744	11.8014	8.25363	4.65176	1.51474	6.88599	6.14086	4.03798
Mesorhizobium ciceri biovar biserrulae WSM1271	4.06228	4.59356	5.06276	4.90931	6.16758	7.80774	12.1221	5.03655	6.9225	11.8398	8.13265	4.66036	1.47556	6.89284	6.23783	4.07655
Mesorhizobium loti MAFF303099	4.07088	4.64094	5.04189	4.88248	6.18149	8.20015	12.1224	5.11642	6.85582	11.8714	7.83248	4.56695	1.52801	6.908	6.12986	4.05087
Mesorhizobium opportunistum WSM2075	4.00561	4.58467	5.06603	4.87026	6.08819	7.85888	12.1853	5.04477	6.93218	11.8312	8.26906	4.65797	1.50059	6.90237	6.17003	4.03298
Mesotoga prima MesG1.Ag.4.2	8.16212	4.80296	7.09962	7.07622	5.8083	4.94306	4.70125	6.87926	8.22123	4.62782	5.26052	5.00967	4.94928	7.95803	6.05784	8.4428
Methylacidiphilum infernorum V4	10.2597	4.0224	6.18522	6.75462	5.49371	6.91037	4.2829	6.22226	6.75379	5.11162	6.69647	4.01168	4.7147	6.86485	5.40897	10.3067
Methylibium petroleiphilum PM1	2.24191	5.04968	5.23548	2.86322	6.21184	8.9329	14.1701	5.34334	6.04034	14.6531	8.87789	4.96821	0.896198	6.02244	6.25613	2.23721
Methylobacillus flagellatus KT	5.39512	4.7852	5.62057	6.29016	7.77092	7.16924	7.36274	5.59395	5.86085	10.0418	7.08221	4.8374	3.06416	5.90062	7.75671	5.46839
Methylobacterium chloromethanicum CM4	2.69033	4.59651	5.14119	3.51709	5.09664	9.58998	14.3343	5.14667	7.01025	12.9538	9.53795	4.54083	1.14789	7.02732	5.02938	2.63987
Methylobacterium extorquens PA1	2.70879	4.59861	5.12594	3.5411	5.09423	9.56926	14.357	5.12921	7.02835	12.9403	9.54042	4.52508	1.14307	7.04153	5.01079	2.64632
Methylobacterium nodulans ORS 2060	2.40041	4.3676	5.22782	3.545	5.15541	10.042	14.0009	5.28389	6.8703	13.1445	9.97727	4.38301	1.11472	6.92817	5.16902	2.39
Methylobacterium populi BJ001	2.40492	4.52443	5.04438	3.35559	4.9059	9.97883	14.8203	5.05925	7.01169	13.2118	9.92682	4.47563	1.00682	7.04924	4.83443	2.39004
Methylobacterium radiotolerans JCM 2831	1.85031	4.583	4.87916	2.90386	4.55778	10.6232	15.6557	4.8435	6.87594	13.6011	10.6877	4.65717	0.932306	6.87289	4.59934	1.87703
Methylobacterium sp. 4-46	1.97814	4.3069	5.0097	2.94435	4.63739	10.8872	15.2954	4.98209	6.69153	13.9443	10.8605	4.28472	0.932034	6.66373	4.61539	1.96665
Methylocella silvestris BL2	4.5532	3.87497	4.97641	5.06068	5.15182	7.66416	13.7774	4.98071	7.16059	12.8527	7.65162	3.84436	1.59963	7.18223	5.10386	4.56563
Methylococcus capsulatus str. Bath	3.89671	4.98221	5.02548	4.33123	6.01233	9.33002	11.4627	5.07862	6.76208	10.8004	9.22634	4.91209	1.56447	6.77104	5.98642	3.85785
Methylocystis sp. SC2	4.37322	4.1848	4.93918	4.81849	5.02077	7.13568	14.5237	4.96565	7.38225	12.9615	7.2215	4.1438	1.53942	7.36388	5.02464	4.40158
Methylomicrobium album BG8	6.52487	4.71767	4.74632	5.89515	5.8976	7.20344	10.3752	4.72511	6.52817	9.71615	7.15922	4.68355	2.93338	6.56405	5.8064	6.52147
Methylomicrobium alcaliphilum	8.54556	4.84408	4.72314	7.5073	5.85539	5.54042	8.22947	4.65058	6.4075	7.51968	5.63193	4.91094	4.81163	6.37168	5.88553	8.56516
Methylomonas methanica MC09	7.83638	5.08544	4.60732	6.70276	6.40074	6.52955	8.06001	4.61777	5.48281	8.48716	6.56566	5.16636	4.51196	5.50593	6.469	7.97115
Methylophaga sp. JAM1	8.8221	5.24635	5.20727	8.28206	7.39435	5.00623	4.6489	5.19264	5.85403	6.20099	5.11461	5.33684	5.4873	5.78855	7.53569	8.88209
Methylophaga sp. JAM7	8.19603	5.54677	4.9353	7.49044	7.62475	5.64293	5.86918	5.22109	5.62762	7.32254	5.2311	5.2582	4.72014	5.84571	7.40388	8.06432
Methylotenera mobilis JLW8	8.54517	5.54729	5.77064	7.43136	7.56478	4.60847	4.84823	5.77959	4.70896	7.93615	4.57283	5.4912	6.47555	4.70916	7.51744	8.49319
Methylotenera versatilis 301	9.56423	5.39239	5.72534	8.04541	7.32087	3.8902	4.35842	5.74962	4.90374	7.13285	3.9387	5.34075	6.93853	4.90367	7.29358	9.50171
Methylovorus glucosetrophus SIP3-4	5.82291	4.73766	5.44074	6.45603	7.88317	6.92336	7.11909	5.48528	5.4116	10.2897	6.96359	4.78466	3.3397	5.46017	7.92613	5.95621
Methylovorus sp. MP688	5.74838	4.75019	5.45502	6.33418	7.92258	7.03196	7.25942	5.46128	5.42906	10.4779	7.09823	4.7577	3.18779	5.41523	7.95017	5.72095
Micavibrio aeruginosavorus ARL-13	6.78687	5.09415	3.67871	7.04598	7.13877	7.67858	8.90708	3.69173	5.84098	8.69225	7.67749	5.08614	2.83914	5.95113	7.03357	6.85742
Microbacterium testaceum StLB037	1.73236	5.73913	4.65732	2.70261	4.58276	9.59402	16.2868	4.76154	7.68329	12.139	9.52913	5.70181	0.833017	7.75297	4.57997	1.72422
Micrococcus luteus NCTC 2665	1.29371	5.5141	4.6915	2.03279	5.13395	11.7212	14.9723	4.74136	6.40643	12.9634	11.621	5.43558	0.697974	6.37013	5.14163	1.26293
Microcoleus sp. PCC 7113	8.61275	5.27869	6.1856	6.78463	6.63631	5.70662	4.59153	6.20069	6.32693	5.796	5.67816	5.27856	5.28568	6.35383	6.62437	8.65964
Microcystis aeruginosa NIES-843	10.2924	4.78237	5.82177	7.96217	5.48049	5.59705	4.28341	5.81985	6.26683	4.52498	5.59042	4.7676	6.81898	6.27642	5.45422	10.2611
Microlunatus phosphovorus NM-1	2.11254	5.71842	5.27413	3.26942	5.94942	9.52088	12.9163	5.2137	7.19553	11.154	9.53865	5.77902	1.11699	7.20697	5.93818	2.09582
Micromonospora aurantiaca ATCC 27029	1.41834	5.82779	4.45748	1.83854	5.12621	11.1092	15.631	4.51809	6.00332	13.4495	11.1569	5.82792	0.994284	5.99794	5.19233	1.45114
Micromonospora sp. L5	1.45062	5.81075	4.43307	1.842	5.07384	11.0602	15.6384	4.53081	6.01392	13.4527	11.2304	5.83724	0.998056	5.97955	5.23245	1.41599
Mobiluncus curtisii ATCC 43063	6.21981	5.74704	5.41659	4.96092	6.65243	7.7451	8.03586	5.41254	6.24376	8.03549	7.59015	5.69798	3.22836	6.31825	6.52478	6.17094
Modestobacter marinus BC501	1.05389	5.55238	4.79633	1.5058	5.1199	11.7156	15.4553	4.72957	6.06362	13.6494	11.761	5.63664	0.670969	6.10299	5.09806	1.08846
Moorella thermoacetica ATCC 39073	6.25753	4.6892	5.84213	5.37173	5.7807	9.87632	6.43709	5.7562	5.35141	7.91594	9.96552	4.70834	4.77095	5.36883	5.69651	6.21158
Moraxella catarrhalis RH4	9.87246	5.01051	4.87564	9.40039	8.06844	4.45917	3.41451	4.84408	4.97959	6.28653	4.53028	5.08902	6.23855	5.02993	8.065	9.83591
Mucilaginibacter paludis DSM 18603	10.0788	5.00715	5.00084	8.40815	6.17553	5.46384	4.76596	4.99026	4.74646	6.17682	5.45535	5.08093	7.49414	4.74777	6.23742	10.1634
Muricauda ruestringensis DSM 13258	10.9604	5.14415	4.97038	8.35486	6.65476	5.59371	3.44879	4.86886	5.77579	4.21843	5.69532	5.10233	6.03885	5.60982	6.67738	10.8862
Mycobacterium abscessus ATCC 19977	3.12105	5.88368	4.74243	4.20953	6.4565	8.99674	11.9399	4.76808	6.57852	10.6685	8.89437	5.82842	1.80061	6.61229	6.39315	3.10625
Mycobacterium africanum GM041182	3.12498	5.89158	4.49022	3.70764	6.27948	9.43248	12.7247	4.45384	6.11462	11.479	9.19985	5.90436	1.69535	6.08742	6.2831	3.13131
Mycobacterium avium subsp. paratuberculosis K-10	2.41218	5.66465	4.31906	2.99525	5.84387	10.1557	14.3777	4.31939	6.05048	12.8459	10.0915	5.61415	1.0846	6.03044	5.81376	2.38145
Mycobacterium bovis AF2122/97	3.11173	5.88359	4.48578	3.69611	6.26714	9.42117	12.7441	4.45386	6.10773	11.5004	9.22731	5.91125	1.6906	6.08111	6.28953	3.12858
Mycobacterium canettii CIPT 140010059	3.11944	5.88174	4.48481	3.69966	6.27413	9.42003	12.7263	4.45186	6.10333	11.4955	9.24118	5.91001	1.68876	6.07504	6.29775	3.13046
Mycobacterium chubuense NBB4	2.16225	6.00562	4.57702	2.95967	5.61824	9.4399	14.7357	4.54091	6.8906	12.0435	9.42848	5.98841	1.03347	6.84574	5.60981	2.12074
Mycobacterium gilvum PYR-GCK	2.22815	6.13351	4.52151	3.13212	5.64132	9.33128	14.4546	4.52872	7.0301	11.4516	9.34085	6.13813	1.11572	7.03959	5.64367	2.26913
Mycobacterium indicus pranii MTCC 9506	2.64627	5.69819	4.3307	3.27405	5.71284	9.6488	14.2678	4.34884	6.39557	12.2232	9.69713	5.73385	1.19454	6.40806	5.75414	2.66597
Mycobacterium intracellulare MOTT-02	2.63083	5.69062	4.34132	3.25355	5.69402	9.66677	14.3167	4.33588	6.40417	12.2266	9.70567	5.74663	1.18729	6.42942	5.71934	2.65117
Mycobacterium kansasii ATCC 12478	3.01383	5.84056	4.42683	3.61023	6.10666	9.35271	13.0971	4.40765	6.26977	11.5346	9.39763	5.81476	1.50105	6.23608	6.09532	2.97095
Mycobacterium leprae TN	4.58105	6.33256	5.22752	4.88085	6.8743	7.25081	9.39312	5.20436	6.22351	8.97316	7.43745	6.44002	3.34309	6.16608	7.01606	4.65605
Mycobacterium marinum M	3.14952	5.78673	4.48488	3.77907	6.32525	9.61621	12.546	4.47973	6.19249	11.3952	9.46398	5.70779	1.53293	6.16903	6.26464	3.10659
Mycobacterium massiliense str. GO 06	3.103	5.89456	4.72589	4.18534	6.43219	8.99433	11.9617	4.75193	6.58169	10.642	8.89432	5.83706	1.79381	6.60996	6.37172	3.09663
Mycobacterium rhodesiae NBB3	2.80273	6.10525	4.64631	3.69574	5.94499	8.50219	13.6123	4.64544	7.12975	10.9999	8.53534	6.1207	1.37256	7.09758	5.99173	2.79757
Mycobacterium smegmatis JS623	3.04751	5.96695	4.6697	3.76682	6.1463	8.352	13.348	4.64439	6.78618	11.3767	8.41167	6.00818	1.47099	6.79511	6.15331	3.05617
Mycobacterium smegmatis str. MC2 155	2.41757	6.28938	4.40559	3.20278	6.01319	9.08167	14.2014	4.4359	6.77195	11.5819	9.05942	6.25736	1.1126	6.77926	6.00417	2.38583
Mycobacterium sp. JDM601	2.35592	5.8299	4.44547	3.15802	5.96703	10.0794	13.8121	4.45254	6.24862	12.1124	9.85376	5.84646	1.21777	6.28932	5.94995	2.38142
Mycobacterium sp. JLS	2.24192	6.21059	4.36958	3.01143	5.64732	9.59905	14.6143	4.36929	6.82573	11.5817	9.51975	6.19938	1.11856	6.83861	5.62294	2.22994
Mycobacterium sp. KMS	2.22357	6.20985	4.36985	2.98266	5.62012	9.58866	14.662	4.3684	6.83674	11.5908	9.55148	6.21947	1.1055	6.84988	5.61515	2.20586
Mycobacterium sp. MCS	2.21657	6.20565	4.3656	2.98155	5.61625	9.58775	14.6705	4.36595	6.83366	11.5931	9.56134	6.22481	1.10289	6.85394	5.61548	2.20491
Mycobacterium sp. MOTT36Y	2.66892	5.68914	4.34245	3.29783	5.71729	9.63221	14.2192	4.35371	6.40169	12.1846	9.66392	5.74025	1.21047	6.41644	5.76488	2.69692
Mycobacterium tuberculosis H37Rv	3.11799	5.88678	4.49019	3.7001	6.27079	9.40628	12.7348	4.45621	6.11513	11.4882	9.23414	5.90856	1.69114	6.0868	6.28696	3.12594
Mycobacterium tuberculosis UT205	3.01644	5.70328	4.35186	3.59855	6.0731	9.02142	12.2831	4.34113	5.93451	11.0638	8.85544	5.72632	1.64594	5.93044	6.08972	3.03163
Mycobacterium ulcerans Agy99	3.17453	5.81008	4.54098	3.81284	6.37067	9.46606	12.4831	4.53904	6.23799	11.3412	9.31612	5.71846	1.55524	6.24149	6.27363	3.11852
Mycobacterium vanbaalenii PYR-1	2.36353	6.10838	4.53731	3.12068	5.86323	9.50493	14.0292	4.53882	6.77448	11.5471	9.45406	6.08137	1.12864	6.77579	5.83643	2.33612
Mycoplasma agalactiae PG2	14.095	4.29991	5.49749	10.7912	6.15121	2.18568	1.07689	5.85398	4.5201	3.7287	1.99068	4.19985	9.91718	5.05347	5.87427	14.7644
Mycoplasma arthritidis 158L3-1	15.663	4.42012	5.37947	9.88516	5.49599	2.27899	2.19928	5.27465	5.26405	3.67846	2.32177	4.19635	8.92484	4.87134	5.56011	14.5865
Mycoplasma bovis Hubei-1	14.4887	4.31127	5.49635	11.1524	5.98458	2.13317	1.09997	5.49646	4.90086	3.35401	2.09921	4.22056	10.0745	4.91562	5.87921	14.393
Mycoplasma capricolum subsp. capricolum ATCC 27343	16.8309	3.97031	5.02316	12.4648	4.9788	1.4466	0.41504	4.94365	4.60346	1.88758	1.52432	3.971	11.8759	4.47961	5.02385	16.561
Mycoplasma conjunctivae HRC/581	15.8897	4.25543	5.15083	10.7273	5.76722	2.16423	1.1893	5.03951	4.98184	2.92574	2.1751	4.24716	9.38452	4.81498	5.81461	15.3023
Mycoplasma crocodyli MP145	15.4268	4.19295	4.90176	11.8018	5.50955	1.91593	1.09656	4.88849	5.02334	2.22715	1.94429	4.34803	10.363	5.07482	5.60009	15.6833
Mycoplasma fermentans JER	16.1224	4.19959	5.05001	11.3065	5.67383	1.78789	0.940234	5.02934	4.86372	2.66848	1.84108	4.14149	10.0188	4.77523	5.68345	15.8977
Mycoplasma gallisepticum str. R(low)	13.5357	5.03743	5.66341	10.284	5.78279	2.41163	1.94165	5.5864	5.63044	2.74783	2.40433	4.96485	9.57159	5.52558	5.73806	13.1744
Mycoplasma genitalium G37	14.5733	5.24156	5.81028	8.94695	6.29608	2.8586	0.97315	5.64841	4.96625	2.99565	2.8367	5.11417	8.73646	4.6806	6.29263	14.0292
Mycoplasma haemocanis str. Illinois	11.6129	4.30939	7.01887	9.29531	5.11994	3.93047	1.68165	7.14485	6.76909	2.71927	3.7571	4.21124	8.73443	6.91779	4.99907	11.7786
Mycoplasma haemofelis Ohio2	10.0342	4.34349	7.89646	8.3733	5.33187	4.36927	1.77467	7.91834	7.3062	3.4104	4.41703	4.2851	7.9751	7.27099	5.33057	9.96301
Mycoplasma hominis ATCC 23114	16.1169	3.77673	4.57259	12.1979	5.65277	2.07891	1.27629	4.43644	4.98614	2.8342	2.08958	3.76395	9.90827	4.75457	5.73542	15.8194
Mycoplasma hyopneumoniae 232	16.8364	3.54464	4.48935	10.6419	5.0707	2.72471	1.89324	4.60405	5.10766	2.81902	2.80524	3.53657	8.4975	5.20433	5.08067	17.1441
Mycoplasma hyorhinis GDL-1	17.0821	4.07079	5.02269	10.9219	5.44157	1.6724	0.753094	5.17529	5.02496	2.22215	1.61652	4.00022	9.54878	5.07702	5.47154	16.8989
Mycoplasma leachii PG50	16.7355	3.955	4.95971	12.5498	5.00748	1.45964	0.429853	4.91006	4.57109	1.86015	1.52802	3.98424	11.8858	4.53224	5.02592	16.6055
Mycoplasma mobile 163K	17.3207	3.49579	4.77661	11.8621	5.32675	1.7616	0.610492	4.82538	5.06165	2.11098	1.76469	3.48961	9.746	5.15585	5.27527	17.4165
Mycoplasma mycoides subsp. mycoides SC str. PG1	16.3225	4.01122	4.84624	12.4937	5.10043	1.52117	0.485433	4.9494	4.56094	1.81769	1.46521	4.06536	11.6898	4.70636	5.11231	16.8523
Mycoplasma penetrans HF-2	15.5977	4.22668	5.23961	11.9846	5.58304	1.82581	0.209034	5.231	4.89507	1.88837	1.74227	4.34297	10.9727	4.90803	5.67777	15.6753
Mycoplasma pneumoniae M129	12.0662	6.21784	5.86972	6.37205	6.49846	4.4922	3.27575	5.68966	5.008	4.54854	4.50249	5.99295	6.95315	4.69749	6.40402	11.4114
Mycoplasma pulmonis UAB CTIP	17.1496	3.82092	5.52217	10.4912	5.45204	1.90439	0.499337	5.47569	5.34663	2.37893	1.84723	3.73232	9.03558	5.22722	5.43637	16.6804
Mycoplasma putrefaciens KS1	15.4328	4.37664	5.31094	11.3215	5.5586	1.69637	0.86572	5.2892	5.05247	2.36247	1.73612	4.37832	10.3979	4.97441	5.61661	15.6299
Mycoplasma suis str. Illinois	14.8291	3.90219	7.5494	9.10052	4.71964	2.57452	0.759263	6.76091	7.25792	2.05151	2.93442	4.01802	8.57455	6.28611	5.01879	13.6631
Mycoplasma synoviae 53	15.287	3.8883	5.45033	10.3929	4.91322	1.9798	1.65596	5.715	4.81166	3.30705	1.95778	4.15473	10.0068	5.08884	5.16714	16.2234
Mycoplasma wenyonii str. Massachusetts	12.8217	4.66253	8.12116	8.155	5.10468	2.96942	0.860776	7.70408	6.99663	2.57556	3.17258	4.53857	8.83753	6.43145	5.12882	11.9195
Myroides odoratus DSM 2801	11.9948	5.006	5.52954	9.46067	6.0313	3.45264	2.85348	5.45706	5.70047	3.68154	3.4816	5.10749	8.26439	5.65456	6.10634	12.0937
Myxococcus fulvus HW-1	2.03063	4.97165	5.50339	2.11851	5.89628	10.7456	13.1165	5.48635	5.84509	13.6786	10.7761	5.08056	0.852171	5.8489	5.98436	2.06526
Myxococcus xanthus DK 1622	2.36198	5.25621	5.52637	2.45148	6.17407	10.2767	12.554	5.50024	6.11967	12.8708	10.1834	5.21232	0.94032	6.10129	6.12242	2.34869
Nakamurella multipartita DSM 44233	1.79877	5.64438	4.36375	2.70805	5.54905	11.3512	14.1319	4.36368	6.31291	12.0639	11.4527	5.69126	0.854199	6.33636	5.57243	1.8056
Natranaerobius thermophilus JW/NM-WN-LF	11.4814	4.7488	6.20874	9.48709	5.89871	4.17721	1.91072	6.11055	5.93406	3.31582	4.17822	4.79701	8.61185	5.85537	5.92743	11.357
Nautilia profundicola AmH	13.6946	4.60916	5.1957	9.6762	5.21318	3.20894	3.05188	5.21753	5.44951	3.49424	3.24282	4.62944	8.81837	5.37919	5.32562	13.7936
Neisseria gonorrhoeae FA 1090	8.24431	5.17196	4.16362	5.93179	6.20102	6.68975	9.22355	4.19157	5.55025	8.85441	6.76891	5.21017	3.51605	5.58976	6.22771	8.46517
Neisseria lactamica 020-06	8.5207	5.18895	4.276	6.0543	6.22123	6.62531	9.00633	4.25924	5.61802	8.78977	6.65674	5.09834	3.67999	5.50814	6.22375	8.2732
Neisseria meningitidis Z2491	8.3723	5.22371	4.34736	6.053	6.33047	6.45173	8.80963	4.30099	5.59914	8.56613	6.47069	5.28039	3.69451	5.65124	6.28867	8.56004
Neorickettsia risticii str. Illinois	9.62935	5.43322	6.5287	7.67657	6.59779	4.18636	3.29611	6.57416	6.2979	4.68717	4.21364	5.4181	6.74268	6.34779	6.57836	9.79209
Neorickettsia sennetsu str. Miyayama	9.63033	5.42872	6.51882	7.75711	6.6137	4.18729	3.22734	6.60485	6.23663	4.66819	4.15306	5.39322	6.85421	6.34909	6.55188	9.82555
Niastella koreensis GR20-10	9.16079	5.28447	4.91201	7.98215	6.79833	6.00423	4.71907	4.98013	4.81024	6.21297	5.95785	5.38693	6.57006	5.0001	6.77906	9.44162
Nitratifractor salsuginis DSM 16511	6.39438	4.39517	6.08618	6.28092	5.68205	7.78191	7.392	6.02336	7.7692	7.00519	7.86695	4.39127	3.31102	7.69706	5.68747	6.23585
Nitratiruptor sp. SB155-2	10.8849	4.52802	5.95246	8.7589	6.46334	4.03428	3.43437	5.95943	6.71607	4.56306	3.94732	4.57078	6.05992	6.76607	6.46307	10.898
Nitrobacter hamburgensis X14	4.34626	4.89441	4.86986	5.05407	5.83637	7.53652	12.6274	4.84381	7.165	11.2815	7.54045	4.8827	1.81696	7.13175	5.83188	4.34104
Nitrobacter winogradskyi Nb-255	4.26855	4.76286	4.91571	5.0896	5.72571	7.70746	12.7852	4.89725	7.36641	11.2875	7.56514	4.71431	1.67606	7.3578	5.66731	4.21308
Nitrosococcus halophilus Nc4	6.96113	4.27918	6.11451	6.45554	5.97371	7.36881	5.66582	5.76061	6.20494	7.36971	8.36853	4.87189	4.67061	5.75125	6.66621	7.51755
Nitrosococcus oceani ATCC 19707	7.64761	4.48162	6.0317	6.81218	6.19713	7.28531	5.78147	5.95653	5.84458	7.62722	7.20156	4.42383	5.28378	5.82631	6.08242	7.51675
Nitrosococcus watsonii C-113	7.60913	4.45191	5.9771	6.86878	6.11749	7.20712	5.74643	6.04323	5.76894	7.65909	7.13607	4.43917	5.41139	5.79615	6.14366	7.62433
Nitrosomonas europaea ATCC 19718	6.87221	5.36398	5.26352	7.33784	7.64964	6.42561	6.36529	5.40668	6.39221	7.45637	5.96044	5.06196	3.92348	6.60124	7.28173	6.6378
Nitrosomonas eutropha C91	7.52111	5.09561	5.45866	7.69232	7.50319	5.77278	5.5148	5.4133	6.04347	7.33968	5.78274	5.11628	4.69994	5.99604	7.52596	7.52412
Nitrosomonas sp. AL212	8.93274	4.82889	4.91413	8.8974	7.05739	4.95764	5.48601	4.90026	5.96967	6.63438	4.97597	4.85382	5.61335	5.9804	7.05773	8.94022
Nitrosomonas sp. Is79A3	8.84245	4.89361	5.12258	8.46187	7.07644	4.95094	5.54714	5.08587	5.95	6.94574	4.97489	4.91206	5.45162	5.8701	7.13808	8.77661
Nitrosospira multiformis ATCC 25196	6.3439	4.67986	5.52449	6.5034	6.71017	7.14173	7.66047	5.48021	6.59774	8.54897	7.09186	4.71148	3.3998	6.62202	6.67327	6.31064
Nocardia brasiliensis ATCC 700358	2.4735	5.72678	4.44285	3.32876	5.57257	9.36654	14.6698	4.40491	6.62961	12.2849	9.34837	5.77032	1.2962	6.6356	5.57219	2.47705
Nocardia cyriacigeorgica	2.30062	5.61818	4.40154	3.51015	5.67519	9.74014	14.3961	4.40853	6.60913	12.2653	9.6705	5.60124	1.24556	6.59634	5.67802	2.2835
Nocardia farcinica IFM 10152	1.87194	5.66337	4.38316	2.66653	5.41506	10.2828	15.304	4.36845	6.33222	13.1044	10.3416	5.68491	0.965767	6.31981	5.43431	1.86168
Nocardioides sp. JS614	1.42651	5.75916	4.87319	2.07141	4.91479	10.5913	15.3006	4.97977	6.92948	12.5255	10.6635	5.74706	0.859469	6.91053	5.02825	1.41953
Nocardiopsis alba ATCC BAA-2165	1.92657	6.00585	4.92949	2.38594	5.00755	11.6826	13.2588	4.87958	7.26776	9.93147	11.682	5.94007	1.04598	7.20863	4.951	1.89667
Nocardiopsis dassonvillei subsp. dassonvillei DSM 43111	1.5232	5.62669	4.74512	1.71612	5.06586	12.241	14.2363	4.76187	6.1341	12.3398	12.2865	5.6644	0.88796	6.09757	5.15685	1.51671
Nostoc azollae' 0708	10.7588	5.2651	6.10488	8.67165	6.45859	4.32564	2.36364	6.0601	5.61921	4.00267	4.33541	5.2833	7.96385	5.61456	6.43666	10.736
Nostoc punctiforme PCC 73102	10.0552	5.19529	6.16633	7.88177	6.58491	4.48904	3.48375	6.16037	5.70159	5.32788	4.47452	5.19289	6.95687	5.70587	6.57228	10.0515
Nostoc sp. PCC 7107	10.431	5.27362	5.88487	8.17857	6.60949	4.27641	3.36836	5.89786	5.48873	5.11394	4.29646	5.30653	7.23884	5.48816	6.65597	10.4912
Nostoc sp. PCC 7120	9.89666	5.3946	6.00896	7.98816	6.55053	4.733	3.33693	6.01972	5.57644	4.96912	4.75661	5.4052	7.26476	5.54345	6.60487	9.951
Nostoc sp. PCC 7524	9.73001	5.41558	6.11015	8.0102	6.7595	4.77609	3.17433	6.0638	5.56766	5.03384	4.74081	5.41615	7.20876	5.54823	6.73317	9.71171
Novosphingobium aromaticivorans DSM 12444	3.54606	4.76249	5.04427	4.11469	5.8944	8.68327	13.0306	4.99216	6.69921	12.4337	8.66848	4.75106	1.32781	6.72094	5.80913	3.52178
Novosphingobium sp. PP1Y	3.73582	4.54912	5.21863	4.54163	5.86547	8.15202	12.3592	5.19741	6.92903	12.0029	8.50828	4.69387	1.51487	6.87005	6.04796	3.81379
Oceanimonas sp. GK1	4.57048	4.94344	5.47088	4.39756	7.39324	9.369	8.22666	5.55854	5.1079	11.0767	9.38565	4.98424	2.31075	5.15832	7.47128	4.57531
Oceanithermus profundus DSM 14977	2.53101	4.77712	5.57845	2.09263	5.01689	11.0253	13.2971	5.66725	6.02507	13.2013	11.0956	4.69639	1.40624	6.00285	5.04718	2.53965
Oceanobacillus iheyensis HTE831	11.2471	4.90058	5.48711	10.4694	6.10999	3.47294	2.76387	5.51049	6.00803	3.43339	3.47514	4.90747	8.73906	6.05039	6.0979	11.3271
Ochrobactrum anthropi ATCC 49188	5.80201	4.68232	5.1829	6.11688	6.54381	6.37652	9.62766	5.17948	6.96184	9.80227	6.74962	4.8779	2.47646	6.86634	6.83144	5.92255
Odoribacter splanchnicus DSM 20712	9.60613	5.09193	4.93777	8.69492	5.89738	5.71704	5.24916	5.07979	6.54736	4.37346	5.51148	4.98285	6.27987	6.76094	5.71677	9.55313
Oenococcus kitaharae DSM 17330	10.2174	4.64512	5.359	8.4522	6.91664	4.41643	4.65859	5.34112	6.07484	6.21422	4.40733	4.67173	5.46489	6.05647	6.94358	10.1508
Oenococcus oeni PSU-1	12.5966	4.39243	4.82225	9.33819	5.94732	3.93588	4.20193	4.76603	6.17894	4.39861	4.03832	4.42186	6.42656	6.12424	5.97523	12.4356
Oligotropha carboxidovorans OM5	4.12078	4.76467	4.98637	4.98117	5.96658	7.30377	12.9519	4.98744	7.16064	11.9791	7.34534	4.70474	1.60499	7.16216	5.90617	4.07419
Olsenella uli DSM 7084	2.6477	5.40364	5.83738	3.63464	5.98798	8.97648	11.3014	5.86721	7.16119	10.6669	9.19954	5.53693	1.7265	7.08604	6.22624	2.7403
Onion yellows phytoplasma OY-M	17.016	4.26883	4.64581	10.5204	5.28103	2.735	1.34722	4.58087	4.7036	2.40654	2.60359	4.10191	9.45046	4.53363	5.21914	16.5852
Opitutus terrae PB90-1	3.64962	5.12731	4.85425	3.69946	5.42695	7.89061	14.3313	4.79476	7.00318	12.5772	8.15885	5.1583	1.25091	6.84847	5.55314	3.67569
Orientia tsutsugamushi str. Boryong	12.6311	4.47051	6.06765	11.5682	5.74758	2.211	1.24689	6.12538	5.00571	3.62154	2.15928	4.41367	11.3531	5.02781	5.72638	12.6242
Oscillatoria acuminata PCC 6304	8.67441	4.7869	5.44908	7.21403	6.08988	7.03362	5.16502	5.50775	6.57548	5.3593	7.07014	4.79992	4.78466	6.61645	6.12059	8.75277
Oscillatoria nigro-viridis PCC 7112	9.45856	4.95795	5.84796	6.87734	6.27753	5.32606	5.5043	5.78943	6.13711	6.53874	5.35505	4.93945	5.26862	6.07456	6.26303	9.38431
Oscillatoriales cyanobacterium JSC-12	8.09596	5.35864	6.09823	6.72933	7.40963	5.7017	4.67259	6.13425	6.21486	6.56775	5.55018	5.22042	4.56173	6.29013	7.23216	8.12593
Oscillibacter valericigenes	6.70965	4.93325	5.40164	6.17598	6.58351	7.42042	7.32436	5.46794	6.21498	8.07524	7.28922	4.94549	3.71237	6.36732	6.50972	6.8689
Owenweeksia hongkongensis DSM 17368	10.5255	4.96016	5.98372	8.24641	6.55361	4.60929	2.89806	6.02184	5.45302	4.99126	4.63869	5.06775	7.18365	5.5221	6.63026	10.7147
Paenibacillus mucilaginosus 3016	4.72048	4.66211	5.96372	5.40201	5.95882	8.18531	9.14775	5.96477	7.04746	9.24403	8.01284	4.74848	3.02155	7.1652	5.9285	4.82698
Paenibacillus polymyxa E681	8.25175	5.19596	5.65341	7.98692	6.8554	5.39237	5.06365	5.70029	6.23691	6.1112	5.27917	5.15116	5.74398	6.31219	6.7822	8.28344
Paenibacillus sp. JDR-2	7.42334	4.65062	5.63275	7.17583	5.93062	5.91638	7.61589	5.57461	6.62598	7.92172	6.01284	4.68009	4.9026	6.54878	5.97915	7.4088
Paenibacillus sp. Y412MC10	6.87845	4.67568	5.31898	7.44468	6.26861	6.54055	7.50219	5.38415	6.93359	7.45296	6.45094	4.70647	4.23716	7.02631	6.27185	6.90744
Paenibacillus terrae HPL-003	8.07516	5.09734	5.55338	7.88321	6.78952	5.60342	5.45243	5.56727	6.31327	6.41581	5.55093	5.0774	5.43113	6.29607	6.80068	8.09298
Paludibacter propionicigenes WB4	10.9945	5.19158	5.09787	9.15791	6.30869	4.03622	3.88593	5.18336	5.73037	4.43603	4.0439	5.23218	7.4083	5.75037	6.41478	11.128
Pantoea ananatis AJ13355	6.44324	5.30285	5.42198	5.9604	7.1821	6.46833	7.84171	5.38683	5.63288	9.43534	6.47538	5.33849	3.87022	5.67246	7.14302	6.42478
Pantoea sp. At-9b	5.98234	5.49025	5.08256	6.00748	7.47812	6.66419	8.22374	5.03495	5.68042	9.54731	6.65224	5.53963	3.42177	5.69924	7.46106	6.03471
Pantoea vagans C9-1	5.5397	5.15746	5.70315	5.77962	7.31608	6.48196	8.28448	5.68352	5.93289	10.1682	6.46417	5.21662	3.39124	5.95843	7.33006	5.59227
Parabacteroides distasonis ATCC 8503	8.41586	5.14749	5.42913	8.65274	5.48219	5.58846	6.04288	5.33174	6.92155	4.9661	5.66237	5.06427	6.82559	6.74324	5.47991	8.24647
Parachlamydia acanthamoebae UV-7	11.7207	4.20517	5.7347	8.78439	6.37928	4.142	3.28016	5.71941	6.42645	4.73336	4.11541	4.22298	5.91818	6.44106	6.36793	11.7718
Paracoccus denitrificans PD1222	3.12342	4.10933	4.84458	4.60946	6.03538	9.69794	12.8141	4.81119	6.36104	13.2269	9.72921	4.075	1.16695	6.32453	6.00422	3.06673
Parascardovia denticolens DSM 10105 = JCM 12538	5.05343	4.69672	5.64991	5.32254	6.08825	9.45514	7.98156	5.71224	7.33095	7.6976	9.29976	4.74145	2.25002	7.38768	6.13853	5.1836
Parvibaculum lavamentivorans DS-1	4.29364	4.14758	5.07088	5.01839	5.49689	7.67866	12.5019	5.12537	7.03589	11.7727	8.20682	4.50985	1.70407	7.20382	5.74571	4.4878
Parvularcula bermudensis HTCC2503	4.74168	4.48691	5.0719	5.4747	5.61699	9.04256	10.6894	5.02404	7.36043	9.56022	8.93355	4.42893	2.05609	7.2833	5.58825	4.64105
Pasteurella multocida subsp. multocida str. Pm70	10.8942	5.38435	4.95454	8.61994	6.79663	4.01101	4.35919	4.76946	5.45399	5.32429	4.19892	5.49142	6.70817	5.21664	6.95597	10.8613
Pectobacterium atrosepticum SCRI1043	6.96793	5.4984	5.32976	6.78513	7.0593	5.71268	7.46008	5.2451	5.96003	8.30653	5.72778	5.49581	4.59396	5.95956	6.97255	6.92541
Pectobacterium carotovorum subsp. carotovorum PC1	6.73253	5.43148	5.25615	6.60473	7.01639	5.97687	7.87127	5.1885	5.92435	8.66314	5.81917	5.47207	4.35161	5.98154	6.93214	6.77806
Pectobacterium wasabiae WPP163	7.10383	5.46372	5.24711	6.91296	6.98589	5.75311	7.2654	5.19751	5.91361	8.08736	5.73565	5.53888	4.72429	5.89772	7.02734	7.14561
Pediococcus claussenii ATCC BAA-344	11.7426	5.23172	5.18837	9.5465	6.48911	3.65221	3.06799	5.10199	5.7511	3.8563	3.73143	5.16989	7.72633	5.57107	6.52093	11.6524
Pediococcus pentosaceus ATCC 25745	11.5023	5.18133	5.26772	9.34252	6.17233	3.82147	3.41003	5.26805	5.73154	3.94562	3.84782	5.16098	7.88769	5.72347	6.16038	11.5768
Pedobacter heparinus DSM 2366	10.0621	4.97459	5.47645	8.35605	6.78661	5.51835	3.2673	5.50023	4.96592	5.49328	5.46693	5.05027	7.05454	5.08627	6.76573	10.1754
Pedobacter saltans DSM 12145	11.873	4.66423	5.6976	9.58767	5.73084	3.95013	2.87019	5.60636	5.70841	3.97881	4.08797	4.64988	8.51025	5.56436	5.76931	11.751
Pelagibacterium halotolerans B2	4.70303	4.66379	4.52049	5.42464	6.31864	9.37372	11.3235	4.93491	6.52156	10.7789	7.70293	4.41532	1.76872	7.13431	5.87183	4.54371
Pelobacter carbinolicus DSM 2380	6.3794	5.00187	5.08561	5.92933	6.51364	7.75096	8.19042	5.04033	6.34348	8.37321	7.81564	5.08607	3.15967	6.36931	6.52673	6.43431
Pelobacter propionicus DSM 2379	4.77463	5.04563	5.77039	4.99069	6.77323	8.92311	8.0658	5.71467	6.66477	8.87039	8.9778	5.03443	2.36869	6.63768	6.73341	4.65469
Pelodictyon phaeoclathratiforme BU-1	8.22623	4.97184	5.92714	7.00959	7.14947	5.86707	5.31449	5.87605	6.74135	6.62576	5.68481	4.81861	4.01771	6.74241	6.94409	8.08339
Pelotomaculum thermopropionicum SI	7.93214	4.64967	5.66783	5.41973	5.99539	8.35107	6.45953	5.57746	5.35233	8.10369	8.51634	4.60528	4.38947	5.27905	5.93394	7.76707
Persephonella marina EX-H1	10.2303	4.63507	7.28095	8.8887	5.68186	3.88399	1.36255	7.21107	6.8821	2.96433	4.23896	4.93145	8.24081	6.65607	6.13439	10.7772
Petrotoga mobilis SJ95	13.0736	4.58068	5.73456	9.69046	5.48598	3.74622	2.12763	5.77291	6.04896	2.78086	3.68501	4.47563	8.47075	6.02499	5.44326	12.8585
Phaeobacter gallaeciensis DSM 17395	4.62231	4.82962	5.1749	5.48619	7.24041	8.27392	9.27707	5.20685	6.27733	10.5854	8.18896	4.79132	1.97301	6.30925	7.2021	4.56132
Phenylobacterium zucineum HLK1	2.01108	4.51363	5.26918	2.59158	4.9608	10.9393	14.5151	5.17437	6.49491	13.7387	11.0104	4.5127	0.918685	6.39797	4.962	1.98951
Photobacterium profundum SS9	9.55258	5.62727	5.48827	8.42485	6.94786	4.07802	4.29893	5.52653	5.50784	5.62183	4.08064	5.6431	7.08475	5.52414	6.98559	9.60698
Photorhabdus asymbiotica subsp. asymbiotica ATCC 43949	9.38241	5.20186	5.26162	8.96192	6.90295	4.8047	4.07078	5.35965	5.65305	5.40571	4.75913	5.19666	6.86938	5.72581	6.92303	9.52133
Photorhabdus luminescens subsp. laumondii TTO1	9.27884	5.2383	5.21026	8.85928	6.97727	5.05188	4.38482	5.23649	5.63517	5.55508	4.83712	5.14751	6.69539	5.80522	6.74266	9.34471
Phycisphaera mikurensis NBRC 102666	1.77933	4.64519	5.03623	1.91091	4.43992	11.0993	16.0935	4.95198	6.50687	14.3366	11.16	4.69957	0.645558	6.50356	4.41336	1.77804
Pirellula staleyi DSM 6068	5.39316	5.25479	5.79994	4.84516	6.47071	6.45213	10.0342	5.78849	7.3074	9.73011	6.4522	5.22945	2.12177	7.3085	6.43283	5.37915
Planctomyces brasiliensis DSM 5305	5.85764	5.44141	5.39368	5.0472	6.64381	6.93429	9.32882	5.43775	7.28762	8.592	6.78157	5.44278	1.95085	7.37697	6.59991	5.88371
Planctomyces limnophilus DSM 3776	6.20624	5.20974	5.83009	6.0297	7.40047	6.71245	7.05544	5.87659	7.49658	7.5407	6.5196	5.05977	2.17248	7.58205	7.21154	6.09656
Pleurocapsa sp. PCC 7327	9.37648	4.66358	6.14617	7.25102	5.66913	4.98446	5.82484	6.12022	6.73239	6.23111	4.96451	4.66669	5.65924	6.7195	5.65918	9.33149
Polaromonas naphthalenivorans CJ2	4.68736	4.70293	5.21664	4.19598	7.33111	8.33294	10.4306	5.20832	5.29274	12.9579	8.31168	4.65978	1.49169	5.3092	7.2632	4.60791
Polaromonas sp. JS666	4.40543	5.01894	5.29566	4.10908	7.40882	8.59735	9.97923	5.23639	5.42367	12.2374	8.61928	4.97017	1.59119	5.36811	7.35634	4.38295
Polymorphum gilvum SL003B-26A1	2.85772	4.74949	5.06413	3.73933	5.35592	8.8185	14.0406	4.963	7.05419	12.7224	9.42905	4.83451	1.14284	6.88761	5.50641	2.8343
Polynucleobacter necessarius subsp. asymbioticus QLW-P1DMWA-1	8.9943	4.79859	6.07787	7.78342	7.16332	5.10121	4.174	6.08065	5.64657	6.95225	4.95937	4.75677	5.85	5.66713	7.10372	8.89085
Porphyromonas asaccharolytica DSM 20707	4.53867	5.73124	7.79539	5.68211	6.35108	5.64717	6.37925	7.70355	7.34899	7.446	5.73421	5.85802	5.50863	7.25664	6.47837	4.54068
Porphyromonas gingivalis W83	7.27061	5.00035	6.08643	7.46387	6.22174	5.64273	6.15334	6.06352	7.1979	6.23335	5.68344	5.09188	5.13097	7.2049	6.2834	7.27155
[truncated: 405 more rows]

## Sheet: AB-count
Supplementary material 2. Dinucleotide frequencies of the archaeal and bacterial genomes studied (counts and statistical analysis)
[truncated: 1,476 more rows]

[truncated: 2 more sheets: A-count, B-count]
